# Supplementary material for: Urinary proteomics links keratan sulfate degradation and lysosomal enzymes to early type 1 diabetes
Source: PLoS One. 2020 May 26;15(5):e0233639. doi: 10.1371/journal.pone.0233639 (PMC7250451; doi:10.1371/journal.pone.0233639)
Supplement: S1 Table — (XLSX) [file pone.0233639.s001.xlsx]

## Sheet: S1
Supplemental Table S1. List of the 2313 quantified urinary proteins from the discovery cohort.
Protein IDs	Majority protein IDs	Peptide counts (all)	Peptide counts (razor+unique)	Peptide counts (unique)	Protein names	Gene names	Number of proteins	Peptides	Razor + unique peptides	Unique peptides	Sequence coverage [%]	Unique + razor sequence coverage [%]	Unique sequence coverage [%]	Mol. weight [kDa]	Q-value	Score	Frequency (all)	Frequency (T1D only)	Frequency (HC only)	Potential contaminant
A0M8Q6	A0M8Q6	6	3	3	Ig lambda-7 chain C region	IGLC7	1	6	3	3	81.1	44.3	44.3	11.303	0	63.252	18	9	9
A1L4H1-2;A1L4H1	A1L4H1-2;A1L4H1	2;2	2;2	2;2	Soluble scavenger receptor cysteine-rich domain-containing protein SSC5D	SSC5D	2	2	2	2	3.6	3.6	3.6	100.56	0.00097513	3.5477	16	9	7
A4FU49;A4FU49-3;A4FU49-6	A4FU49;A4FU49-3;A4FU49-6	1;1;1	1;1;1	1;1;1	SH3 domain-containing protein 21	SH3D21	3	1	1	1	4.8	4.8	4.8	70.518	0.0086281	2.129	1	1	0
A6ND91;A6ND91-2	A6ND91	6;2	6;2	6;2	Putative L-aspartate dehydrogenase	ASPDH	2	6	6	6	27.6	27.6	27.6	29.946	0	15.185	18	6	12
A6NDG6	A6NDG6	2	2	2	Phosphoglycolate phosphatase	PGP	1	2	2	2	7.2	7.2	7.2	34.006	0.00097704	3.568	2	0	2
A6NGN9	A6NGN9	7	7	7	IgLON family member 5	IGLON5	1	7	7	7	26.5	26.5	26.5	36.794	0	24.857	18	8	10
A6NI73-2;A6NI73;A6NI73-4;A6NI73-3	A6NI73-2;A6NI73;A6NI73-4;A6NI73-3	7;7;6;6	7;7;6;6	6;6;5;5	Leukocyte immunoglobulin-like receptor subfamily A member 5	LILRA5	4	7	7	6	40.1	40.1	35.5	31.537	0	54.495	30	15	15
A6NL88	A6NL88	1	1	1	Protein shisa-7	SHISA7	1	1	1	1	2.4	2.4	2.4	56.213	0.0022676	2.6338	1	0	1
A8K2U0;A8K2U0-2	A8K2U0;A8K2U0-2	40;24	40;24	40;24	Alpha-2-macroglobulin-like protein 1	A2ML1	2	40	40	40	37.7	37.7	37.7	161.1	0	323.31	25	12	13
A8MVW5-2;A8MVW5;A8MVW5-3	A8MVW5-2;A8MVW5;A8MVW5-3	4;4;4	4;4;4	4;4;4	HEPACAM family member 2	HEPACAM2	3	4	4	4	12.9	12.9	12.9	50.114	0	8.2284	8	3	5
B3EWG6;B3EWG5;B3EWG4;B3EWG3	B3EWG6;B3EWG5;B3EWG4;B3EWG3	2;2;2;2	2;2;2;2	2;2;2;2	Protein FAM25G;Protein FAM25C;Putative protein FAM25BP;Protein FAM25A	FAM25G;FAM25C;FAM25BP;FAM25A	4	2	2	2	23.6	23.6	23.6	9.3195	0	51.167	6	2	4
B9A064;P0CG04	B9A064;P0CG04	10;9	5;4	5;4	Immunoglobulin lambda-like polypeptide 5;Ig lambda-1 chain C regions	IGLL5;IGLC1	2	10	5	5	50	29.9	29.9	23.063	0	96.033	30	15	15
CON__P02533;P02533;CON__Q61782	CON__P02533;P02533	25;25;5	11;11;1	6;6;1	Keratin, type I cytoskeletal 14	KRT14	3	25	11	6	51.7	36.7	23.7	51.621	0	57.455	28	13	15	+
CON__P02538;P02538	CON__P02538;P02538	42;42	41;41	2;2	Keratin, type II cytoskeletal 6A	KRT6A	2	42	41	2	59	57.3	3.5	60.044	0	323.31	30	15	15	+
CON__P02768-1;P02768;P02768-2;P02768-3	CON__P02768-1;P02768;P02768-2;P02768-3	112;112;71;63	112;112;71;63	107;107;68;60	Serum albumin	ALB	4	112	112	107	90.3	90.3	90.3	69.366	0	323.31	30	15	15	+
CON__P04259	CON__P04259	40	1	0	Keratin, type II cytoskeletal 6B	KRT6B	1	40	1	0	54.3	1.8	0	59.998	0.0014019	3.023	1	1	0	+
CON__P05787;P05787;P05787-2;CON__H-INV:HIT000292931;CON__Q9H552;CON__REFSEQ:XP_092267	CON__P05787;P05787;P05787-2;CON__H-INV:HIT000292931	17;17;17;9;3;1	11;11;11;8;2;1	11;11;11;8;2;1	Keratin, type II cytoskeletal 8	KRT8	6	17	11	11	34	24.6	24.6	53.704	0	67.026	19	8	11	+
CON__P08727;P08727	CON__P08727;P08727	19;19	12;12	9;9	Keratin, type I cytoskeletal 19	KRT19	2	19	12	9	47.5	34.2	26.8	44.091	0	49.079	17	7	10	+
CON__P08779;P08779;CON__Q9Z2K1;CON__Q3ZAW8	CON__P08779;P08779	26;26;10;10	17;17;6;6	12;12;2;2	Keratin, type I cytoskeletal 16	KRT16	4	26	17	12	51.8	44	36.8	51.267	0	133.69	28	14	14	+
CON__P13645;P13645;CON__Q7Z3Y7;Q7Z3Y7;CON__Q148H6;CON__Q7Z3Z0;CON__Q7Z3Y8;CON__Q2M2I5;Q7Z3Z0;Q7Z3Y8;Q2M2I5;CON__Q14532;CON__A2AB72;CON__O76015;CON__Q7Z3Y9;CON__O76014;Q14532;O76014;O76015;Q7Z3Y9	CON__P13645;P13645	33;33;4;4;3;2;2;2;2;2;2;1;1;1;1;1;1;1;1;1	30;30;3;3;2;2;2;0;2;2;0;0;0;0;1;0;0;0;0;1	22;22;2;2;1;1;1;0;1;1;0;0;0;0;0;0;0;0;0;0	Keratin, type I cytoskeletal 10	KRT10	20	33	30	22	55.5	52.4	43.8	59.51	0	323.31	30	15	15	+
CON__P13646-1;CON__Q6IFU5;Q6A162	CON__P13646-1	34;1;1	34;1;1	2;0;0	Keratin, type I cytoskeletal 13	KRT13	3	34	34	2	58.7	58.7	3.5	49.586	0	323.31	30	15	15	+
CON__P13647;P13647	CON__P13647;P13647	28;28	16;16	5;5	Keratin, type II cytoskeletal 5	KRT5	2	28	16	5	41.7	27.1	9.3	62.378	0	224.67	29	14	15	+
CON__P20930;P20930	CON__P20930;P20930	16;16	16;16	16;16	Filaggrin	FLG	2	16	16	16	11.6	11.6	11.6	435.16	0	284.16	6	2	4	+
CON__P35527;P35527	CON__P35527;P35527	25;25	24;24	24;24	Keratin, type I cytoskeletal 9	KRT9	2	25	24	24	58.7	58.7	58.7	62.129	0	323.31	30	15	15	+
CON__Q04695;Q04695	CON__Q04695;Q04695	15;15	3;3	1;1	Keratin, type I cytoskeletal 17	KRT17	2	15	3	1	30.1	10	4.4	48.105	0	11.495	3	1	2	+
CON__Q3KNV1;CON__P08729;P08729;CON__Q9DCV7	CON__Q3KNV1;CON__P08729;P08729;CON__Q9DCV7	9;9;9;5	4;4;4;1	3;3;3;1	Keratin, type II cytoskeletal 7	KRT7	4	9	4	3	17.7	10.2	7.7	51.385	0	8.7832	7	3	4	+
CON__Q3SX28;P07951-3;P07951-2;P07951	CON__Q3SX28;P07951-3;P07951-2;P07951	10;10;10;10	1;1;1;1	1;1;1;1	Tropomyosin beta chain	TPM2	4	10	1	1	21.8	5.6	5.6	33.012	0.001003	4.055	1	0	1	+
CON__Q5D862;Q5D862	CON__Q5D862;Q5D862	1;1	1;1	1;1	Filaggrin-2	FLG2	2	1	1	1	0.5	0.5	0.5	248.07	0.0098081	2.0604	1	1	0	+
CON__Q6IFZ6;CON__Q7Z794;Q7Z794;CON__Q9NSB2;CON__Q6ISB0;Q9NSB2;CON__H-INV:HIT000016045	CON__Q6IFZ6;CON__Q7Z794;Q7Z794	7;4;4;3;3;3;1	2;1;1;0;0;0;0	2;1;1;0;0;0;0	Keratin, type II cytoskeletal 1b	KRT77	7	7	2	2	10.5	4.2	4.2	61.358	0	4.4755	1	1	0	+
CON__Q6IME9;CON__Q14CN4-1;Q14CN4-3;Q14CN4-2;Q14CN4;CON__Q3SY84;CON__Q7RTS7;Q3SY84;Q7RTS7	CON__Q6IME9;CON__Q14CN4-1;Q14CN4-3;Q14CN4-2;Q14CN4;CON__Q3SY84;CON__Q7RTS7;Q3SY84;Q7RTS7	6;5;5;5;5;3;3;3;3	2;1;1;1;1;1;1;1;1	1;0;0;0;0;0;0;0;0	Keratin, type II cytoskeletal 72;Keratin, type II cytoskeletal 71;Keratin, type II cytoskeletal 74	KRT72;KRT71;KRT74	9	6	2	1	12.5	5.6	3.3	56.75	0.0010091	4.1611	14	9	5	+
CON__Q9C075;Q9C075;Q9C075-2	CON__Q9C075;Q9C075;Q9C075-2	2;2;1	1;1;1	1;1;1	Keratin, type I cytoskeletal 23	KRT23	3	2	1	1	6.6	5	5	48.131	0	9.0402	1	0	1	+
CON__Q9UE12;CON__Q15323;Q15323;CON__A2A5Y0;CON__O76011;CON__Q6NTB9;CON__O76009;CON__Q92764;CON__Q8IUT8;CON__O76013;O76009;O76013-2;O76011;Q92764;O76013;CON__Q9D646	CON__Q9UE12;CON__Q15323;Q15323;CON__A2A5Y0;CON__O76011;CON__Q6NTB9;CON__O76009;CON__Q92764;CON__Q8IUT8;CON__O76013;O76009;O76013-2;O76011;Q92764;O76013	4;4;4;3;2;2;2;2;2;2;2;2;2;2;2;1	2;2;2;2;1;1;1;1;1;1;1;1;1;1;1;1	1;1;1;1;0;1;1;1;0;0;1;0;0;1;0;0	Keratin, type I cuticular Ha1;Keratin, type I cuticular Ha3-I;Keratin, type I cuticular Ha6;Keratin, type I cuticular Ha4;Keratin, type I cuticular Ha5	KRT31;KRT33A;KRT36;KRT34;KRT35	16	4	2	1	9.9	6.5	4.3	47.237	0.0074203	2.2485	1	0	1	+
K7EJ46-3;K7EJ46-2;K7EJ46	K7EJ46-3;K7EJ46-2;K7EJ46	1;1;1	1;1;1	1;1;1	Small integral membrane protein 22	SMIM22	3	1	1	1	20.5	20.5	20.5	9.2487	0	10.314	19	8	11
O00115-2;O00115	O00115-2;O00115	8;8	8;8	8;8	Deoxyribonuclease-2-alpha	DNASE2	2	8	8	8	23.3	23.3	23.3	33.615	0	121.07	30	15	15
O00144	O00144	2	2	2	Frizzled-9	FZD9	1	2	2	2	8	8	8	64.466	0	25.395	7	3	4
O00159-2;O00159-3;O00159	O00159-2;O00159-3;O00159	5;5;5	5;5;5	5;5;5	Unconventional myosin-Ic	MYO1C	3	5	5	5	8	8	8	117.91	0	6.0306	1	0	1
O00160;Q12965	O00160;Q12965	1;1	1;1	1;1	Unconventional myosin-If;Unconventional myosin-Ie	MYO1F;MYO1E	2	1	1	1	1.5	1.5	1.5	124.84	0.0013921	2.9486	1	0	1
O00161;O00161-2	O00161;O00161-2	2;1	2;1	2;1	Synaptosomal-associated protein 23	SNAP23	2	2	2	2	14.7	14.7	14.7	23.354	0	6.4138	1	0	1
O00182-5;O00182-4;O00182-3;O00182-2;O00182-6;O00182;Q3B8N2-2;Q6DKI2;Q3B8N2	O00182-5;O00182-4;O00182-3;O00182-2;O00182-6;O00182;Q3B8N2-2;Q6DKI2;Q3B8N2	2;2;2;2;2;2;1;1;1	2;2;2;2;2;2;1;1;1	2;2;2;2;2;2;1;1;1	Galectin-9;Galectin-9B;Galectin-9C	LGALS9;LGALS9B;LGALS9C	9	2	2	2	14.1	14.1	14.1	25.579	0	15.17	26	12	14
O00187-2;O00187	O00187-2;O00187	11;11	11;11	11;11	Mannan-binding lectin serine protease 2;Mannan-binding lectin serine protease 2 A chain;Mannan-binding lectin serine protease 2 B chain	MASP2	2	11	11	11	51.9	51.9	51.9	20.629	0	323.31	30	15	15
O00194	O00194	5	5	3	Ras-related protein Rab-27B	RAB27B	1	5	5	3	24.3	24.3	16.1	24.608	0	12.399	3	0	3
O00241;O00241-2	O00241	16;7	12;3	11;3	Signal-regulatory protein beta-1	SIRPB1	2	16	12	11	50.3	44.7	41.5	43.211	0	238.59	30	15	15
O00244	O00244	3	3	3	Copper transport protein ATOX1	ATOX1	1	3	3	3	75	75	75	7.4016	0	9.5819	2	1	1
O00253	O00253	2	2	2	Agouti-related protein	AGRP	1	2	2	2	28.8	28.8	28.8	14.44	0	7.1305	5	1	4
O00264;O00264-2	O00264;O00264-2	4;2	4;2	4;2	Membrane-associated progesterone receptor component 1	PGRMC1	2	4	4	4	23.6	23.6	23.6	21.671	0	21.992	19	8	11
O00299	O00299	14	14	14	Chloride intracellular channel protein 1	CLIC1	1	14	14	14	57.3	57.3	57.3	26.922	0	107.78	28	13	15
O00322;O00322-2	O00322;O00322-2	5;5	5;5	5;5	Uroplakin-1a	UPK1A	2	5	5	5	22.5	22.5	22.5	28.879	0	39.481	21	10	11
O00337	O00337	1	1	1	Sodium/nucleoside cotransporter 1	SLC28A1	1	1	1	1	3.1	3.1	3.1	71.583	0	217.98	28	13	15
O00338;O00338-2	O00338;O00338-2	2;2	2;2	2;2	Sulfotransferase 1C2	SULT1C2	2	2	2	2	9.8	9.8	9.8	34.88	0.00097229	3.5319	1	0	1
O00391;O00391-2	O00391;O00391-2	36;34	36;34	36;34	Sulfhydryl oxidase 1	QSOX1	2	36	36	36	52.6	52.6	52.6	82.577	0	323.31	30	15	15
O00401	O00401	4	4	4	Neural Wiskott-Aldrich syndrome protein	WASL	1	4	4	4	12.3	12.3	12.3	54.826	0	7.6986	9	2	7
O00461	O00461	7	7	7	Golgi integral membrane protein 4	GOLIM4	1	7	7	7	14.5	14.5	14.5	81.879	0	64.608	20	9	11
O00462	O00462	28	28	28	Beta-mannosidase	MANBA	1	28	28	28	35.7	35.7	35.7	100.89	0	169.24	30	15	15
O00468-6;O00468-3;O00468-7;O00468-5;O00468-4;O00468;O00468-2	O00468-6;O00468-3;O00468-7;O00468-5;O00468-4;O00468;O00468-2	55;54;53;52;52;52;49	55;54;53;52;52;52;49	55;54;53;52;52;52;49	Agrin;Agrin N-terminal 110 kDa subunit;Agrin C-terminal 110 kDa subunit;Agrin C-terminal 90 kDa fragment;Agrin C-terminal 22 kDa fragment	AGRN	7	55	55	55	43.4	43.4	43.4	214.84	0	323.31	30	15	15
O00499-9;O00499-10;O00499-7;O00499-8;O00499-4;O00499-6;O00499-11;O00499-3;O00499-2;O00499-5;O00499	O00499-9;O00499-10;O00499-7;O00499-8;O00499-4;O00499-6;O00499-11;O00499-3;O00499-2;O00499-5;O00499	4;4;4;4;4;4;4;4;4;4;4	4;4;4;4;4;4;4;4;4;4;4	4;4;4;4;4;4;4;4;4;4;4	Myc box-dependent-interacting protein 1	BIN1	11	4	4	4	18.1	18.1	18.1	45.563	0	22.79	21	10	11
O00515	O00515	2	2	2	Ladinin-1	LAD1	1	2	2	2	7.4	7.4	7.4	57.13	0.0098165	2.0673	1	0	1
O00526	O00526	4	4	4	Uroplakin-2	UPK2	1	4	4	4	25.5	25.5	25.5	19.438	0	24.306	23	11	12
O00533;O00533-2	O00533;O00533-2	39;39	39;39	39;39	Neural cell adhesion molecule L1-like protein;Processed neural cell adhesion molecule L1-like protein	CHL1	2	39	39	39	37.1	37.1	37.1	135.07	0	323.31	30	15	15
O00548-2;O00548	O00548-2;O00548	3;3	3;3	3;3	Delta-like protein 1	DLL1	2	3	3	3	19.4	19.4	19.4	27.355	0	12.475	8	4	4
O00560-2	O00560-2	17	2	2	Syntenin-1	SDCBP	1	17	2	2	72.1	12.1	12.1	32.316	0	7.2215	1	0	1
O00560;O00560-3	O00560;O00560-3	18;15	18;15	3;3	Syntenin-1	SDCBP	2	18	18	3	72.1	72.1	12.8	32.444	0	323.31	30	15	15
O00584;O00584-2	O00584	13;2	13;2	13;2	Ribonuclease T2	RNASET2	2	13	13	13	44.9	44.9	44.9	29.48	0	236.12	30	15	15
O00592-2;O00592	O00592-2;O00592	6;6	6;6	6;6	Podocalyxin	PODXL	2	6	6	6	15.6	15.6	15.6	55.385	0	32.279	29	15	14
O00622	O00622	2	2	2	Protein CYR61	CYR61	1	2	2	2	7.1	7.1	7.1	42.026	0	6.2873	1	1	0
O00754-2;O00754	O00754-2;O00754	30;30	30;30	30;30	Lysosomal alpha-mannosidase;Lysosomal alpha-mannosidase A peptide;Lysosomal alpha-mannosidase B peptide;Lysosomal alpha-mannosidase C peptide;Lysosomal alpha-mannosidase D peptide;Lysosomal alpha-mannosidase E peptide	MAN2B1	2	30	30	30	39.2	39.2	39.2	113.61	0	323.31	30	15	15
O00757	O00757	3	2	2	Fructose-1,6-bisphosphatase isozyme 2	FBP2	1	3	2	2	6.8	3.5	3.5	36.743	0	17.391	9	3	6
O00764;O00764-3;O00764-2	O00764;O00764-3;O00764-2	5;4;4	5;4;4	5;4;4	Pyridoxal kinase	PDXK	3	5	5	5	21.2	21.2	21.2	35.102	0	19.837	22	11	11
O14498	O14498	8	8	8	Immunoglobulin superfamily containing leucine-rich repeat protein	ISLR	1	8	8	8	31.5	31.5	31.5	45.997	0	154.69	30	15	15
O14594	O14594	2	2	2	Neurocan core protein	NCAN	1	2	2	2	2.3	2.3	2.3	143.09	0.0010005	3.9948	6	1	5
O14618	O14618	4	4	4	Copper chaperone for superoxide dismutase	CCS	1	4	4	4	25.5	25.5	25.5	29.04	0	6.8603	1	0	1
O14638	O14638	2	2	2	Ectonucleotide pyrophosphatase/phosphodiesterase family member 3;Alkaline phosphodiesterase I;Nucleotide pyrophosphatase	ENPP3	1	2	2	2	3.9	3.9	3.9	100.12	0.0005152	4.4226	2	1	1
O14672;O14672-2	O14672;O14672-2	6;5	6;5	6;5	Disintegrin and metalloproteinase domain-containing protein 10	ADAM10	2	6	6	6	11.5	11.5	11.5	84.141	0	62.333	6	4	2
O14732-2;O14732	O14732-2;O14732	2;2	2;2	2;2	Inositol monophosphatase 2	IMPA2	2	2	2	2	16.9	16.9	16.9	28.511	0	9.2487	6	2	4
O14737;O14737-2	O14737;O14737-2	2;1	2;1	2;1	Programmed cell death protein 5	PDCD5	2	2	2	2	18.4	18.4	18.4	14.285	0.0018273	2.7348	1	0	1
O14745;O14745-2	O14745;O14745-2	8;5	8;5	8;5	Na(+)/H(+) exchange regulatory cofactor NHE-RF1	SLC9A3R1	2	8	8	8	32.7	32.7	32.7	38.868	0	132.64	30	15	15
O14773;O14773-2	O14773	17;7	17;7	17;7	Tripeptidyl-peptidase 1	TPP1	2	17	17	17	52.2	52.2	52.2	61.247	0	323.31	30	15	15
O14786-3;O14786-2;O14786	O14786-3;O14786-2;O14786	11;11;11	11;11;11	11;11;11	Neuropilin-1	NRP1	3	11	11	11	25.8	25.8	25.8	68.375	0	93.809	30	15	15
O14791-3;O14791;O14791-2	O14791-3;O14791;O14791-2	4;4;4	4;4;4	4;4;4	Apolipoprotein L1	APOL1	3	4	4	4	21.1	21.1	21.1	42.158	0	55.489	4	2	2
O14798	O14798	2	2	2	Tumor necrosis factor receptor superfamily member 10C	TNFRSF10C	1	2	2	2	5.8	5.8	5.8	27.407	0	5.5336	11	5	6
O14818;O14818-2;Q8TAA3-2;Q8TAA3-5;Q8TAA3;O14818-4	O14818;O14818-2;Q8TAA3-2;Q8TAA3-5;Q8TAA3	5;4;3;3;3;2	5;4;3;3;3;2	5;4;3;3;3;2	Proteasome subunit alpha type-7;Proteasome subunit alpha type-7-like	PSMA7;PSMA8	6	5	5	5	26.6	26.6	26.6	27.887	0	72.471	20	9	11
O14917-2;O14917	O14917-2;O14917	7;7	6;6	6;6	Protocadherin-17	PCDH17	2	7	6	6	12	10.7	10.7	96.568	0	14.674	24	11	13
O15031	O15031	16	16	16	Plexin-B2	PLXNB2	1	16	16	16	12.4	12.4	12.4	205.12	0	63.148	28	14	14
O15118	O15118	3	3	3	Niemann-Pick C1 protein	NPC1	1	3	3	3	2.5	2.5	2.5	142.17	0	18.237	25	13	12
O15143	O15143	3	2	2	Actin-related protein 2/3 complex subunit 1B	ARPC1B	1	3	2	2	12.9	6.7	6.7	40.949	0.0010025	4.0293	2	0	2
O15144	O15144	6	6	6	Actin-related protein 2/3 complex subunit 2	ARPC2	1	6	6	6	20.3	20.3	20.3	34.333	0	8.0817	13	4	9
O15145	O15145	4	4	4	Actin-related protein 2/3 complex subunit 3	ARPC3	1	4	4	4	25.3	25.3	25.3	20.546	0	8.5935	17	6	11
O15162-2;O15162	O15162-2;O15162	2;2	2;2	2;2	Phospholipid scramblase 1	PLSCR1	2	2	2	2	12.7	12.7	12.7	26.825	0	6.9076	2	0	2
O15197-3;O15197;O15197-2	O15197-3;O15197	14;14;2	14;14;2	14;14;2	Ephrin type-B receptor 6	EPHB6	3	14	14	14	38.5	38.5	38.5	57.497	0	308.92	29	14	15
O15230;O15230-2	O15230	31;13	31;13	30;12	Laminin subunit alpha-5	LAMA5	2	31	31	30	12.9	12.9	12.5	399.73	0	323.31	30	15	15
O15231-4;O15231-7;O15231;O15231-8;O15231-6;O15231-3;O15231-5;O15231-2;O15231-9	O15231-4;O15231-7;O15231;O15231-8;O15231-6;O15231-3;O15231-5;O15231-2	7;7;7;7;7;6;5;4;2	7;7;7;7;7;6;5;4;2	7;7;7;7;7;6;5;4;2	Zinc finger protein 185	ZNF185	9	7	7	7	18.7	18.7	18.7	67.281	0	24.332	11	6	5
O15232-2;O15232	O15232-2;O15232	8;8	8;8	8;8	Matrilin-3	MATN3	2	8	8	8	25.7	25.7	25.7	48.316	0	301.52	18	9	9
O15235	O15235	1	1	1	28S ribosomal protein S12, mitochondrial	MRPS12	1	1	1	1	10.9	10.9	10.9	15.173	0.0098375	2.0749	19	10	9
O15240	O15240	9	9	9	Neurosecretory protein VGF;Neuroendocrine regulatory peptide-1;Neuroendocrine regulatory peptide-2;Antimicrobial peptide VGF[554-577]	VGF	1	9	9	9	20.2	20.2	20.2	67.257	0	252.71	25	11	14
O15244-3;O15244-2;O15244	O15244-3;O15244-2;O15244	1;1;1	1;1;1	1;1;1	Solute carrier family 22 member 2	SLC22A2	3	1	1	1	4.1	4.1	4.1	26.685	0.0090323	2.1022	1	1	0
O15393;O15393-2	O15393;O15393-2	10;10	10;10	10;10	Transmembrane protease serine 2;Transmembrane protease serine 2 non-catalytic chain;Transmembrane protease serine 2 catalytic chain	TMPRSS2	2	10	10	10	28.7	28.7	28.7	53.859	0	82.201	29	15	14
O15394;O15394-2	O15394;O15394-2	7;6	7;6	7;6	Neural cell adhesion molecule 2	NCAM2	2	7	7	7	11.5	11.5	11.5	93.045	0	72.891	28	14	14
O15400-2;O15400	O15400-2;O15400	1;1	1;1	1;1	Syntaxin-7	STX7	2	1	1	1	6.3	6.3	6.3	27.4	0	37.229	1	1	0
O43155	O43155	17	17	17	Leucine-rich repeat transmembrane protein FLRT2	FLRT2	1	17	17	17	31.4	31.4	31.4	74.048	0	234.84	30	15	15
O43157-3;O43157-2;O43157	O43157-3;O43157-2;O43157	8;8;8	8;8;8	8;8;8	Plexin-B1	PLXNB1	3	8	8	8	16	16	16	78.394	0	30.667	24	10	14
O43175	O43175	9	9	9	D-3-phosphoglycerate dehydrogenase	PHGDH	1	9	9	9	24.2	24.2	24.2	56.65	0	16.423	18	8	10
O43240	O43240	8	8	8	Kallikrein-10	KLK10	1	8	8	8	35.5	35.5	35.5	30.17	0	52.239	8	4	4
O43278-2;O43278	O43278-2;O43278	19;19	19;19	19;19	Kunitz-type protease inhibitor 1	SPINT1	2	19	19	19	38	38	38	56.885	0	323.31	30	15	15
O43280-2;O43280	O43280-2;O43280	7;7	7;7	7;7	Trehalase	TREH	2	7	7	7	21	21	21	62.94	0	29.422	24	10	14
O43286	O43286	1	1	1	Beta-1,4-galactosyltransferase 5	B4GALT5	1	1	1	1	2.1	2.1	2.1	45.118	0.0082287	2.1607	1	1	0
O43291;O43291-2	O43291	5;2	5;2	5;2	Kunitz-type protease inhibitor 2	SPINT2	2	5	5	5	18.3	18.3	18.3	28.228	0	21.609	28	13	15
O43396	O43396	6	6	6	Thioredoxin-like protein 1	TXNL1	1	6	6	6	29.8	29.8	29.8	32.251	0	22.641	20	9	11
O43405-2;O43405	O43405-2;O43405	4;4	4;4	4;4	Cochlin	COCH	2	4	4	4	11.5	11.5	11.5	53.229	0	20.877	24	12	12
O43451;Q2M2H8;P14410	O43451	58;4;1	58;4;1	58;4;1	Maltase-glucoamylase, intestinal;Maltase;Glucoamylase	MGAM	3	58	58	58	31.5	31.5	31.5	209.85	0	323.31	30	15	15
O43488	O43488	3	1	1	Aflatoxin B1 aldehyde reductase member 2	AKR7A2	1	3	1	1	12.5	5.3	5.3	39.589	0	17.975	12	3	9
O43490-5;O43490-3;O43490-4;O43490-6;O43490-7;O43490-2;O43490	O43490-5;O43490-3;O43490-4;O43490-6;O43490-7;O43490-2;O43490	21;21;21;21;21;21;21	21;21;21;21;21;21;21	21;21;21;21;21;21;21	Prominin-1	PROM1	7	21	21	21	32.2	32.2	32.2	92.74	0	323.31	30	15	15
O43491-4;O43491	O43491-4;O43491	1;1	1;1	1;1	Band 4.1-like protein 2	EPB41L2	2	1	1	1	2.1	2.1	2.1	95.541	0	25.597	1	1	0
O43504	O43504	1	1	1	Ragulator complex protein LAMTOR5	LAMTOR5	1	1	1	1	22	22	22	9.6138	0	16.871	1	0	1
O43505	O43505	16	16	16	Beta-1,4-glucuronyltransferase 1	B4GAT1	1	16	16	16	42.4	42.4	42.4	47.119	0	323.31	30	15	15
O43529	O43529	3	3	3	Carbohydrate sulfotransferase 10	CHST10	1	3	3	3	8.7	8.7	8.7	42.206	0.0094299	2.0828	2	0	2
O43567;O43567-2	O43567	5;1	5;1	5;1	E3 ubiquitin-protein ligase RNF13	RNF13	2	5	5	5	17.8	17.8	17.8	42.813	0	80.199	30	15	15
O43570-2;O43570	O43570-2;O43570	7;7	7;7	7;7	Carbonic anhydrase 12	CA12	2	7	7	7	28.3	28.3	28.3	38.407	0	136.39	30	15	15
O43598-2;O43598	O43598-2;O43598	4;4	4;4	4;4	2-deoxynucleoside 5-phosphate N-hydrolase 1	DNPH1	2	4	4	4	29.7	29.7	29.7	16.187	0	130.64	28	14	14
O43633	O43633	7	7	7	Charged multivesicular body protein 2a	CHMP2A	1	7	7	7	20.3	20.3	20.3	25.104	0	195.33	26	12	14
O43653	O43653	4	4	4	Prostate stem cell antigen	PSCA	1	4	4	4	24.4	24.4	24.4	12.912	0	257.15	20	12	8
O43681	O43681	1	1	1	ATPase ASNA1	ASNA1	1	1	1	1	2.9	2.9	2.9	38.792	0.00095012	3.2209	1	1	0
O43692	O43692	6	6	5	Peptidase inhibitor 15	PI15	1	6	6	5	30.2	30.2	26.4	29.065	0	13.537	2	0	2
O43707;O43707-2;O43707-3;Q08043;Q9H254-2	O43707;O43707-2;O43707-3	39;30;21;4;1	39;30;21;4;1	27;21;17;0;0	Alpha-actinin-4	ACTN4	5	39	39	27	54.1	54.1	41.8	104.85	0	323.31	30	15	15
O43708-2;O43708	O43708-2;O43708	1;1	1;1	1;1	Maleylacetoacetate isomerase	GSTZ1	2	1	1	1	12.4	12.4	12.4	17.896	0.0014104	3.0938	1	1	0
O43776	O43776	1	1	1	Asparagine--tRNA ligase, cytoplasmic	NARS	1	1	1	1	1.5	1.5	1.5	62.942	0.0013882	2.9306	1	0	1
O43852;O43852-3;O43852-13;O43852-14;O43852-11;O43852-10;O43852-5;O43852-6;O43852-2;O43852-4;O43852-12;O43852-9;O43852-7;O43852-15;O43852-8	O43852;O43852-3;O43852-13;O43852-14;O43852-11;O43852-10;O43852-5;O43852-6;O43852-2;O43852-4	3;3;2;2;2;2;2;2;2;2;1;1;1;1;1	3;3;2;2;2;2;2;2;2;2;1;1;1;1;1	3;3;2;2;2;2;2;2;2;2;1;1;1;1;1	Calumenin	CALU	15	3	3	3	14	14	14	37.106	0	4.8956	2	1	1
O43865-2;Q96HN2-4;Q96HN2-3;O43865;Q96HN2-2;Q96HN2	O43865-2;Q96HN2-4;Q96HN2-3;O43865;Q96HN2-2;Q96HN2	1;1;1;1;1;1	1;1;1;1;1;1	1;1;1;1;1;1	Putative adenosylhomocysteinase 2;Putative adenosylhomocysteinase 3	AHCYL1;AHCYL2	6	1	1	1	2.5	2.5	2.5	53.753	0.00098961	3.7728	1	1	0
O43866	O43866	8	8	8	CD5 antigen-like	CD5L	1	8	8	8	34.3	34.3	34.3	38.087	0	215.02	28	13	15
O43895	O43895	13	13	13	Xaa-Pro aminopeptidase 2	XPNPEP2	1	13	13	13	30.6	30.6	30.6	75.624	0	86.887	30	15	15
O43921	O43921	2	2	2	Ephrin-A2	EFNA2	1	2	2	2	7	7	7	23.878	0	69.196	22	10	12
O60218	O60218	6	6	4	Aldo-keto reductase family 1 member B10	AKR1B10	1	6	6	4	29.1	29.1	18.4	36.019	0	26.774	5	3	2
O60234	O60234	3	2	2	Glia maturation factor gamma	GMFG	1	3	2	2	20.4	14.1	14.1	16.801	0	49.782	2	2	0
O60235	O60235	7	7	7	Transmembrane protease serine 11D;Transmembrane protease serine 11D non-catalytic chain;Transmembrane protease serine 11D catalytic chain	TMPRSS11D	1	7	7	7	29.7	29.7	29.7	46.263	0	99.533	15	6	9
O60241-4;O60241-3;O60241-2;O60241	O60241-4;O60241-3;O60241-2;O60241	2;2;2;2	2;2;2;2	2;2;2;2	Brain-specific angiogenesis inhibitor 2	BAI2	4	2	2	2	1.5	1.5	1.5	169.2	0	6.9649	27	13	14
O60242;O60242-2	O60242;O60242-2	2;1	2;1	2;1	Brain-specific angiogenesis inhibitor 3	BAI3	2	2	2	2	1.8	1.8	1.8	171.52	0	6.4916	20	9	11
O60245;O60245-2	O60245;O60245-2	6;6	6;6	6;6	Protocadherin-7	PCDH7	2	6	6	6	7.4	7.4	7.4	116.07	0	8.8603	9	4	5
O60259;O60259-2;O60259-3	O60259;O60259-2;O60259-3	7;7;4	7;7;4	7;7;4	Kallikrein-8	KLK8	3	7	7	7	43.5	43.5	43.5	28.048	0	19.72	13	4	9
O60271-4;O60271-2;O60271;O60271-5;O60271-3;O60271-9;Q9UPT6	O60271-4;O60271-2;O60271;O60271-5;O60271-3;O60271-9	5;5;5;4;4;4;1	5;5;5;4;4;4;1	5;5;5;4;4;4;1	C-Jun-amino-terminal kinase-interacting protein 4	SPAG9	7	5	5	5	5.7	5.7	5.7	144.68	0	20.052	3	0	3
O60279	O60279	7	7	7	Sushi domain-containing protein 5	SUSD5	1	7	7	7	18	18	18	68.02	0	14.688	28	14	14
O60437	O60437	33	33	33	Periplakin	PPL	1	33	33	33	21.3	21.3	21.3	204.74	0	323.31	12	6	6
O60449;O60449-3;O60449-2	O60449;O60449-3;O60449-2	6;6;6	6;6;6	6;6;6	Lymphocyte antigen 75	LY75	3	6	6	6	4.9	4.9	4.9	198.31	0	49.79	22	11	11
O60462-4;O60462-5;O60462-2;O60462-3;O60462;O60462-6	O60462-4;O60462-5;O60462-2;O60462-3;O60462;O60462-6	4;4;4;4;4;3	4;4;4;4;4;3	4;4;4;4;4;3	Neuropilin-2	NRP2	6	4	4	4	6.8	6.8	6.8	101.41	0	5.6392	1	0	1
O60487	O60487	2	2	2	Myelin protein zero-like protein 2	MPZL2	1	2	2	2	10.2	10.2	10.2	24.484	0.0014245	3.2142	1	1	0
O60494	O60494	96	96	96	Cubilin	CUBN	1	96	96	96	34.5	34.5	34.5	398.73	0	323.31	30	15	15
O60500-2;O60500	O60500-2;O60500	4;4	4;4	4;4	Nephrin	NPHS1	2	4	4	4	5	5	5	130.54	0	11.736	9	2	7
O60568	O60568	9	9	9	Procollagen-lysine,2-oxoglutarate 5-dioxygenase 3	PLOD3	1	9	9	9	16	16	16	84.784	0	15.215	17	5	12
O60603	O60603	4	4	4	Toll-like receptor 2	TLR2	1	4	4	4	6.1	6.1	6.1	89.837	0	9.4282	20	12	8
O60613	O60613	3	3	3	15 kDa selenoprotein	SELENOF	1	3	3	3	27.2	27.2	27.2	17.79	0	10.996	14	6	8
O60635	O60635	3	3	3	Tetraspanin-1	TSPAN1	1	3	3	3	8.3	8.3	8.3	26.301	0	323.31	29	15	14
O60664-4;O60664;O60664-2;O60664-3	O60664-4;O60664;O60664-2;O60664-3	5;5;4;4	5;5;4;4	5;5;4;4	Perilipin-3	PLIN3	4	5	5	5	23	23	23	45.803	0	8.8294	3	2	1
O60687	O60687	4	4	4	Sushi repeat-containing protein SRPX2	SRPX2	1	4	4	4	10.1	10.1	10.1	52.971	0	7.461	10	5	5
O60701-2;O60701;O60701-3	O60701-2;O60701;O60701-3	9;9;6	9;9;6	9;9;6	UDP-glucose 6-dehydrogenase	UGDH	3	9	9	9	27.2	27.2	27.2	47.602	0	47.996	21	10	11
O60704	O60704	4	4	4	Protein-tyrosine sulfotransferase 2	TPST2	1	4	4	4	14.1	14.1	14.1	41.911	0	6.5205	5	3	2
O60784-4;O60784;O60784-2	O60784-4;O60784;O60784-2	1;1;1	1;1;1	1;1;1	Target of Myb protein 1	TOM1	3	1	1	1	2.8	2.8	2.8	50.268	0	4.561	1	0	1
O60888-3;O60888;O60888-2	O60888-3;O60888;O60888-2	6;6;6	6;6;6	6;6;6	Protein CutA	CUTA	3	6	6	6	47.4	47.4	47.4	16.832	0	139.73	29	14	15
O60896	O60896	2	2	2	Receptor activity-modifying protein 3	RAMP3	1	2	2	2	8.8	8.8	8.8	16.518	0.0013895	2.9415	1	1	0
O60911	O60911	9	9	9	Cathepsin L2	CTSV	1	9	9	9	33.5	33.5	33.5	37.329	0	35.702	14	6	8
O60939	O60939	3	3	3	Sodium channel subunit beta-2	SCN2B	1	3	3	3	21.9	21.9	21.9	24.326	0	10.517	5	3	2
O75015	O75015	6	3	3	Low affinity immunoglobulin gamma Fc region receptor III-B	FCGR3B	1	6	3	3	24.5	14.2	14.2	26.216	0	18.54	19	12	7
O75023-2;O75023;O75023-3	O75023-2;O75023;O75023-3	1;1;1	1;1;1	1;1;1	Leukocyte immunoglobulin-like receptor subfamily B member 5	LILRB5	3	1	1	1	3.5	3.5	3.5	52.968	0.00096618	3.4455	1	0	1
O75051	O75051	3	3	3	Plexin-A2	PLXNA2	1	3	3	3	2.4	2.4	2.4	211.1	0	11.873	6	1	5
O75054-2;O75054	O75054-2;O75054	3;2	3;2	3;2	Immunoglobulin superfamily member 3	IGSF3	2	3	3	3	4.9	4.9	4.9	137.51	0	6.216	1	0	1
O75071	O75071	8	8	8	EF-hand calcium-binding domain-containing protein 14	EFCAB14	1	8	8	8	16.2	16.2	16.2	55.031	0	137.23	28	14	14
O75074	O75074	6	6	6	Low-density lipoprotein receptor-related protein 3	LRP3	1	6	6	6	10.8	10.8	10.8	82.883	0	108.68	28	13	15
O75083;O75083-3	O75083	6;2	6;2	6;2	WD repeat-containing protein 1	WDR1	2	6	6	6	16.8	16.8	16.8	66.193	0	17.525	16	6	10
O75084;Q14332	O75084;Q14332	2;1	2;1	2;1	Frizzled-7;Frizzled-2	FZD7;FZD2	2	2	2	2	5.2	5.2	5.2	63.619	0	9.9216	20	9	11
O75095-2;O75095	O75095-2;O75095	3;3	3;3	3;3	Multiple epidermal growth factor-like domains protein 6	MEGF6	2	3	3	3	4.1	4.1	4.1	128.61	0	6.7644	23	11	12
O75131;Q9HCH3-2;Q96FN4-2;Q96FN4;Q96A23;O95741;Q9UBL6-2;Q96A23-2;O95741-2;Q9UBL6	O75131	9;1;1;1;1;1;1;1;1;1	9;1;1;1;1;1;1;1;1;1	8;0;0;0;0;0;0;0;0;0	Copine-3	CPNE3	10	9	9	8	25.5	25.5	23.8	60.13	0	26.446	27	13	14
O75144;O75144-2;O75144-3	O75144;O75144-2	4;4;1	4;4;1	4;4;1	ICOS ligand	ICOSLG	3	4	4	4	17.9	17.9	17.9	33.348	0	240.54	30	15	15
O75223;O75223-3;O75223-2;O75223-4	O75223;O75223-3	12;6;3;3	12;6;3;3	12;6;3;3	Gamma-glutamylcyclotransferase	GGCT	4	12	12	12	66.5	66.5	66.5	21.007	0	197.41	28	13	15
O75264	O75264	1	1	1	Small integral membrane protein 24	SMIM24	1	1	1	1	15.4	15.4	15.4	14.964	0.0036117	2.5827	1	1	0
O75309;O75309-2;O75309-4;O75309-3	O75309;O75309-2;O75309-4;O75309-3	16;14;13;12	16;14;13;12	16;14;13;12	Cadherin-16	CDH16	4	16	16	16	36.6	36.6	36.6	89.922	0	306.18	30	15	15
O75326-2;O75326	O75326-2;O75326	4;4	4;4	4;4	Semaphorin-7A	SEMA7A	2	4	4	4	10.7	10.7	10.7	73.363	0	10.139	17	8	9
O75339	O75339	17	17	17	Cartilage intermediate layer protein 1;Cartilage intermediate layer protein 1 C1;Cartilage intermediate layer protein 1 C2	CILP	1	17	17	17	16.7	16.7	16.7	132.56	0	242.63	30	15	15
O75340-2;O75340;O75340-3	O75340-2;O75340	7;7;2	7;7;2	7;7;2	Programmed cell death protein 6	PDCD6	3	7	7	7	56.1	56.1	56.1	21.664	0	77.72	26	12	14
O75347;O75347-2	O75347;O75347-2	3;2	3;2	3;2	Tubulin-specific chaperone A	TBCA	2	3	3	3	26.9	26.9	26.9	12.855	0	30.228	20	9	11
O75348;O95670-2;O95670	O75348;O95670-2;O95670	2;1;1	2;1;1	2;1;1	V-type proton ATPase subunit G 1;V-type proton ATPase subunit G 2	ATP6V1G1;ATP6V1G2	3	2	2	2	22.9	22.9	22.9	13.757	0	7.0308	1	1	0
O75351;Q6PIW4-2;Q6PIW4	O75351	14;1;1	14;1;1	10;0;0	Vacuolar protein sorting-associated protein 4B	VPS4B	3	14	14	10	36.7	36.7	30.2	49.301	0	215.85	30	15	15
O75354-2;O75354-3;O75354	O75354-2;O75354-3;O75354	3;3;3	3;3;3	3;3;3	Ectonucleoside triphosphate diphosphohydrolase 6	ENTPD6	3	3	3	3	9.6	9.6	9.6	51.158	0	6.3877	2	2	0
O75368	O75368	2	2	2	SH3 domain-binding glutamic acid-rich-like protein	SH3BGRL	1	2	2	2	29.8	29.8	29.8	12.774	0	5.4822	15	7	8
O75369-2;O75369-9;O75369;O75369-8;O75369-7;O75369-6;O75369-3;O75369-5;O75369-4	O75369-2;O75369-9;O75369;O75369-8;O75369-7;O75369-6;O75369-3;O75369-5;O75369-4	22;22;22;22;21;21;21;20;20	21;21;21;21;21;20;20;19;19	21;21;21;21;21;20;20;19;19	Filamin-B	FLNB	9	22	21	21	13	12.6	12.6	275.66	0	104.21	30	15	15
O75487;O75487-2	O75487;O75487-2	16;13	16;13	15;12	Glypican-4;Secreted glypican-4	GPC4	2	16	16	15	42.8	42.8	39.7	62.411	0	323.31	30	15	15
O75503	O75503	10	10	10	Ceroid-lipofuscinosis neuronal protein 5	CLN5	1	10	10	10	27.1	27.1	27.1	41.496	0	102.46	30	15	15
O75531	O75531	3	3	3	Barrier-to-autointegration factor;Barrier-to-autointegration factor, N-terminally processed	BANF1	1	3	3	3	25.8	25.8	25.8	10.058	0	6.6136	3	2	1
O75581	O75581	1	1	1	Low-density lipoprotein receptor-related protein 6	LRP6	1	1	1	1	0.7	0.7	0.7	180.43	0.0040559	2.5644	1	1	0
O75594	O75594	7	7	7	Peptidoglycan recognition protein 1	PGLYRP1	1	7	7	7	54.1	54.1	54.1	21.731	0	323.31	30	15	15
O75608-2;O75608	O75608-2;O75608	5;5	5;5	5;5	Acyl-protein thioesterase 1	LYPLA1	2	5	5	5	34.1	34.1	34.1	22.875	0	21.106	18	7	11
O75629	O75629	3	3	3	Protein CREG1	CREG1	1	3	3	3	20.5	20.5	20.5	24.074	0	25.814	27	14	13
O75631;O75631-2	O75631	3;1	3;1	3;1	Uroplakin-3a	UPK3A	2	3	3	3	16.7	16.7	16.7	30.669	0	9.164	8	3	5
O75635-2;O75635	O75635-2;O75635	2;2	2;2	2;2	Serpin B7	SERPINB7	2	2	2	2	6.6	6.6	6.6	41.174	0	4.9319	1	1	0
O75643;O75643-2	O75643	3;1	3;1	3;1	U5 small nuclear ribonucleoprotein 200 kDa helicase	SNRNP200	2	3	3	3	2.6	2.6	2.6	244.5	0.00099701	3.9052	2	1	1
O75752	O75752	4	4	4	UDP-GalNAc:beta-1,3-N-acetylgalactosaminyltransferase 1	B3GALNT1	1	4	4	4	15.1	15.1	15.1	39.511	0	9.9322	4	1	3
O75787-2;O75787	O75787-2;O75787	9;9	9;9	9;9	Renin receptor	ATP6AP2	2	9	9	9	38.1	38.1	38.1	35.612	0	293.44	28	14	14
O75871	O75871	1	1	1	Carcinoembryonic antigen-related cell adhesion molecule 4	CEACAM4	1	1	1	1	11.1	11.1	11.1	25.909	0	8.0437	9	3	6
O75874	O75874	23	23	22	Isocitrate dehydrogenase [NADP] cytoplasmic	IDH1	1	23	23	22	57.2	57.2	55.1	46.659	0	150.21	29	14	15
O75882-3;O75882-2;O75882	O75882-3;O75882-2;O75882	45;45;45	45;45;45	45;45;45	Attractin	ATRN	3	45	45	45	35.3	35.3	35.3	133.7	0	323.31	30	15	15
O75891;O75891-3;O75891-2;O75891-4;Q3SY69;Q3SY69-2;Q3SY69-3	O75891;O75891-3;O75891-2	30;30;26;14;2;1;1	30;30;26;14;2;1;1	30;30;26;14;2;1;1	Cytosolic 10-formyltetrahydrofolate dehydrogenase	ALDH1L1	7	30	30	30	48	48	48	98.828	0	223.22	28	13	15
O75936	O75936	10	10	10	Gamma-butyrobetaine dioxygenase	BBOX1	1	10	10	10	34.9	34.9	34.9	44.714	0	33.363	29	14	15
O75955;O75955-2	O75955;O75955-2	7;6	7;6	7;6	Flotillin-1	FLOT1	2	7	7	7	21.1	21.1	21.1	47.355	0	19.684	21	9	12
O75976;O75976-2	O75976	8;3	8;3	8;3	Carboxypeptidase D	CPD	2	8	8	8	10.3	10.3	10.3	152.93	0	36.338	23	11	12
O76070	O76070	3	3	3	Gamma-synuclein	SNCG	1	3	3	3	41.7	41.7	41.7	13.331	0	49.362	1	0	1
O76076;O76076-2	O76076	10;3	10;3	10;3	WNT1-inducible-signaling pathway protein 2	WISP2	2	10	10	10	42.8	42.8	42.8	26.825	0	323.31	30	15	15
O94760;O94760-2	O94760;O94760-2	8;5	7;4	7;4	N(G),N(G)-dimethylarginine dimethylaminohydrolase 1	DDAH1	2	8	7	7	37.9	35.1	35.1	31.121	0	111.48	28	13	15
O94772;O94772-2	O94772;O94772-2	3;3	3;3	3;3	Lymphocyte antigen 6H	LY6H	2	3	3	3	29.3	29.3	29.3	14.669	0	76.492	25	11	14
O94856-4;O94856-12;O94856-9;O94856-10;O94856-3;O94856-8;O94856-11;O94856-6;O94856-7;O94856-13;O94856-5;O94856	O94856-4;O94856-12;O94856-9;O94856-10;O94856-3;O94856-8;O94856-11;O94856-6;O94856-7;O94856-13;O94856-5;O94856	5;5;5;3;3;3;3;3;3;3;3;3	5;5;5;3;3;3;3;3;3;3;3;3	5;5;5;3;3;3;3;3;3;3;3;3	Neurofascin	NFASC	12	5	5	5	6.8	6.8	6.8	119.47	0	52.111	13	7	6
O94910	O94910	20	20	3	Latrophilin-1	LPHN1	1	20	20	3	16.6	16.6	1.8	162.71	0	323.31	30	15	15
O94910-2	O94910-2	18	1	1	Latrophilin-1	LPHN1	1	18	1	1	16.3	1.4	1.4	162.12	0	6.313	4	0	4
O94919	O94919	21	21	21	Endonuclease domain-containing 1 protein	ENDOD1	1	21	21	21	48.4	48.4	48.4	55.016	0	323.31	30	15	15
O94985-2;O94985	O94985-2;O94985	7;7	7;7	7;7	Calsyntenin-1;Soluble Alc-alpha;CTF1-alpha	CLSTN1	2	7	7	7	6.9	6.9	6.9	108.64	0	114.56	20	9	11
O94991;O94991-2	O94991;O94991-2	2;1	1;1	1;1	SLIT and NTRK-like protein 5	SLITRK5	2	2	1	1	2.4	1.4	1.4	107.48	0.0014211	3.1633	1	0	1
O95084-2;O95084	O95084-2;O95084	3;3	3;3	3;3	Serine protease 23	PRSS23	2	3	3	3	11.1	11.1	11.1	39.641	0	6.8569	2	0	2
O95154;Q8NHP1-2	O95154	8;1	8;1	5;0	Aflatoxin B1 aldehyde reductase member 3	AKR7A3	2	8	8	5	34.7	34.7	24.2	37.206	0	27.36	27	13	14
O95159	O95159	1	1	1	Zinc finger protein-like 1	ZFPL1	1	1	1	1	5.8	5.8	5.8	34.114	0.0074236	2.2488	1	1	0
O95171-2;O95171;O95171-3	O95171-2;O95171;O95171-3	12;12;10	12;12;10	12;12;10	Sciellin	SCEL	3	12	12	12	22.3	22.3	22.3	75.325	0	27.694	10	4	6
O95185;O95185-2	O95185;O95185-2	4;3	4;3	4;3	Netrin receptor UNC5C	UNC5C	2	4	4	4	4.8	4.8	4.8	103.14	0	5.6883	1	1	0
O95196-2;O95196	O95196-2;O95196	1;1	1;1	1;1	Chondroitin sulfate proteoglycan 5	CSPG5	2	1	1	1	2.4	2.4	2.4	56.982	0	4.4538	1	1	0
O95206-2;O95206	O95206-2;O95206	3;3	3;3	3;3	Protocadherin-8	PCDH8	2	3	3	3	6	6	6	103.63	0.00050787	4.2637	1	0	1
O95248-4	O95248-4	1	1	1	Myotubularin-related protein 5	SFB1	1	1	1	1	0.7	0.7	0.7	211.05	0.007401	2.2256	1	1	0
O95274	O95274	4	4	4	Ly6/PLAUR domain-containing protein 3	LYPD3	1	4	4	4	22	22	22	35.97	0	141.09	28	14	14
O95297-4;O95297-3;O95297-2;O95297	O95297-4;O95297-3;O95297-2;O95297	1;1;1;1	1;1;1;1	1;1;1;1	Myelin protein zero-like protein 1	MPZL1	4	1	1	1	9	9	9	15.947	0	4.6008	2	2	0
O95336	O95336	15	15	15	6-phosphogluconolactonase	PGLS	1	15	15	15	77.9	77.9	77.9	27.547	0	283.88	30	15	15
O95388-4;O95388-2;O95388	O95388-4;O95388-2;O95388	3;3;3	3;3;3	3;3;3	WNT1-inducible-signaling pathway protein 1	WISP1	3	3	3	3	25.2	25.2	25.2	16.802	0	49.305	23	10	13
O95394;O95394-3;O95394-4	O95394;O95394-3;O95394-4	2;2;2	2;2;2	2;2;2	Phosphoacetylglucosamine mutase	PGM3	3	2	2	2	3.9	3.9	3.9	59.851	0.0010101	4.1825	1	0	1
O95445-2;O95445	O95445-2;O95445	6;6	6;6	6;6	Apolipoprotein M	APOM	2	6	6	6	37.1	37.1	37.1	13.051	0	21.125	30	15	15
O95450-2;O95450	O95450-2;O95450	2;2	2;2	2;2	A disintegrin and metalloproteinase with thrombospondin motifs 2	ADAMTS2	2	2	2	2	5.5	5.5	5.5	61.756	0	6.1444	12	2	10
O95460-3;O95460-4;O95460-2;O95460	O95460-3;O95460-4;O95460-2;O95460	3;3;3;3	3;3;3;3	3;3;3;3	Matrilin-4	MATN4	4	3	3	3	10.2	10.2	10.2	47.502	0	323.31	30	15	15
O95490-3;O95490-4;O95490-2;O95490-5;O95490;O95490-7;O95490-6	O95490-3;O95490-4;O95490-2;O95490-5;O95490;O95490-7;O95490-6	13;13;13;13;13;13;13	13;13;13;13;13;13;13	13;13;13;13;13;13;13	Latrophilin-2	LPHN2	7	13	13	13	17.9	17.9	17.9	126.16	0	103.23	26	12	14
O95497;Q9NY84-5;Q9NY84-2;Q9NY84	O95497	10;1;1;1	10;1;1;1	10;1;1;1	Pantetheinase	VNN1	4	10	10	10	24.8	24.8	24.8	57.011	0	42.367	27	14	13
O95633-2;O95633	O95633-2;O95633	5;5	5;5	5;5	Follistatin-related protein 3	FSTL3	2	5	5	5	36.7	36.7	36.7	24.96	0	102.49	23	11	12
O95711	O95711	1	1	1	Lymphocyte antigen 86	LY86	1	1	1	1	6.2	6.2	6.2	17.905	0.0013973	2.9847	3	2	1
O95716	O95716	3	3	3	Ras-related protein Rab-3D	RAB3D	1	3	3	3	17.4	17.4	17.4	24.267	0	9.5144	1	0	1
O95825;O95825-2	O95825;O95825-2	2;1	2;1	2;1	Quinone oxidoreductase-like protein 1	CRYZL1	2	2	2	2	10.3	10.3	10.3	38.696	0.00096479	3.4242	1	0	1
O95831-6;O95831-4;O95831-3;O95831	O95831-6;O95831-4;O95831-3;O95831	1;1;1;1	1;1;1;1	1;1;1;1	Apoptosis-inducing factor 1, mitochondrial	AIFM1	4	1	1	1	5.1	5.1	5.1	26.032	0.0014205	3.157	1	1	0
O95834;O95834-2;O95834-3	O95834;O95834-2;O95834-3	3;3;3	3;3;3	3;3;3	Echinoderm microtubule-associated protein-like 2	EML2	3	3	3	3	7.6	7.6	7.6	70.678	0	8.5816	4	0	4
O95841	O95841	4	2	2	Angiopoietin-related protein 1	ANGPTL1	1	4	2	2	11.4	4.7	4.7	56.719	0.00099108	3.7945	1	0	1
O95861-4;O95861;O95861-3;O95861-2	O95861-4;O95861;O95861-3;O95861-2	4;4;3;3	4;4;3;3	4;4;3;3	3(2),5-bisphosphate nucleotidase 1	BPNT1	4	4	4	4	14.7	14.7	14.7	29.188	0	4.9748	8	2	6
O95865	O95865	9	9	8	N(G),N(G)-dimethylarginine dimethylaminohydrolase 2	DDAH2	1	9	9	8	40.7	40.7	37.9	29.644	0	167.35	30	15	15
O95954;O95954-3;O95954-2;O95954-4	O95954;O95954-3;O95954-2	16;12;12;4	16;12;12;4	16;12;12;4	Formimidoyltransferase-cyclodeaminase;Glutamate formimidoyltransferase;Formimidoyltetrahydrofolate cyclodeaminase	FTCD	4	16	16	16	44.4	44.4	44.4	58.926	0	113.68	27	12	15
O95967	O95967	15	15	15	EGF-containing fibulin-like extracellular matrix protein 2	EFEMP2	1	15	15	15	43.8	43.8	43.8	49.405	0	323.31	30	15	15
O95971	O95971	5	5	5	CD160 antigen	CD160	1	5	5	5	34.3	34.3	34.3	19.81	0	38.496	27	13	14
O95980	O95980	10	10	10	Reversion-inducing cysteine-rich protein with Kazal motifs	RECK	1	10	10	10	12.4	12.4	12.4	106.46	0	44.211	28	14	14
O95998;O95998-4;O95998-3	O95998;O95998-4	5;3;2	5;3;2	5;3;2	Interleukin-18-binding protein	IL18BP	3	5	5	5	34	34	34	21.099	0	70.6	30	15	15
O96009	O96009	9	9	9	Napsin-A	NAPSA	1	9	9	9	24.3	24.3	24.3	45.386	0	263.55	30	15	15
O96033	O96033	5	5	5	Molybdopterin synthase sulfur carrier subunit	MOCS2	1	5	5	5	61.4	61.4	61.4	9.7552	0	19.661	8	3	5
P00338;P00338-3;P00338-5;P00338-2	P00338;P00338-3;P00338-5;P00338-2	15;13;12;12	13;11;10;10	4;4;4;4	L-lactate dehydrogenase A chain	LDHA	4	15	13	4	57.5	50	14.5	36.688	0	141.14	30	15	15
P00352;O94788-4;O94788-2;O94788-3;O94788	P00352	25;1;1;1;1	25;1;1;1;1	23;0;0;0;0	Retinal dehydrogenase 1	ALDH1A1	5	25	25	23	64.7	64.7	61.7	54.861	0	323.31	30	15	15
P00367-2;P00367-3;P00367;P49448	P00367-2;P00367-3;P00367;P49448	2;2;2;1	2;2;2;1	2;2;2;1	Glutamate dehydrogenase 1, mitochondrial;Glutamate dehydrogenase 2, mitochondrial	GLUD1;GLUD2	4	2	2	2	9.5	9.5	9.5	42.95	0	4.9672	2	0	2
P00390-2;P00390-3;P00390;P00390-5;P00390-4	P00390-2;P00390-3;P00390;P00390-5;P00390-4	9;9;9;8;8	9;9;9;8;8	9;9;9;8;8	Glutathione reductase, mitochondrial	GSR	5	9	9	9	25.3	25.3	25.3	51.7	0	44.325	27	13	14
P00439	P00439	2	2	2	Phenylalanine-4-hydroxylase	PAH	1	2	2	2	10.2	10.2	10.2	51.861	0.00051046	4.3197	3	0	3
P00441	P00441	9	9	9	Superoxide dismutase [Cu-Zn]	SOD1	1	9	9	9	79.9	79.9	79.9	15.936	0	323.31	30	15	15
P00450;CON__ENSEMBL:ENSBTAP00000031900	P00450	66;5	66;5	66;5	Ceruloplasmin	CP	2	66	66	66	69.2	69.2	69.2	122.2	0	323.31	30	15	15
P00491	P00491	14	14	14	Purine nucleoside phosphorylase	PNP	1	14	14	14	69.9	69.9	69.9	32.118	0	245.7	29	14	15
P00492	P00492	8	8	8	Hypoxanthine-guanine phosphoribosyltransferase	HPRT1	1	8	8	8	50.5	50.5	50.5	24.579	0	13.984	15	5	10
P00505-2;P00505	P00505-2;P00505	2;2	2;2	2;2	Aspartate aminotransferase, mitochondrial	GOT2	2	2	2	2	9	9	9	43.029	0	5.3216	1	1	0
P00533-4;P00533-3;P00533;P00533-2	P00533-4;P00533-3;P00533;P00533-2	6;6;6;5	6;6;6;5	6;6;6;5	Epidermal growth factor receptor	EGFR	4	6	6	6	12.1	12.1	12.1	69.227	0	32.276	22	8	14
P00558;P00558-2;P07205	P00558;P00558-2	22;18;5	22;18;5	22;18;5	Phosphoglycerate kinase 1	PGK1	3	22	22	22	65.9	65.9	65.9	44.614	0	323.31	30	15	15
P00568;Q9Y6K8-2;Q9Y6K8-3;Q9Y6K8	P00568	5;1;1;1	5;1;1;1	5;1;1;1	Adenylate kinase isoenzyme 1	AK1	4	5	5	5	35.6	35.6	35.6	21.635	0	11.877	10	4	6
P00734	P00734	34	34	28	Prothrombin;Activation peptide fragment 1;Activation peptide fragment 2;Thrombin light chain;Thrombin heavy chain	F2	1	34	34	28	59.2	59.2	48.6	70.036	0	323.31	30	15	15
P00736	P00736	19	19	19	Complement C1r subcomponent;Complement C1r subcomponent heavy chain;Complement C1r subcomponent light chain	C1R	1	19	19	19	42.8	42.8	42.8	80.118	0	264.34	30	15	15
P00738;P00738-2	P00738;P00738-2	32;25	32;25	15;13	Haptoglobin;Haptoglobin alpha chain;Haptoglobin beta chain	HP	2	32	32	15	68.5	68.5	45.3	45.205	0	323.31	30	15	15
P00739;P00739-2	P00739;P00739-2	22;22	5;5	5;5	Haptoglobin-related protein	HPR	2	22	5	5	52.6	25.6	25.6	39.029	0	55.3	12	8	4
P00740;P00740-2	P00740;P00740-2	10;9	10;9	10;9	Coagulation factor IX;Coagulation factor IXa light chain;Coagulation factor IXa heavy chain	F9	2	10	10	10	29.5	29.5	29.5	51.778	0	36.038	28	15	13
P00742	P00742	4	4	4	Coagulation factor X;Factor X light chain;Factor X heavy chain;Activated factor Xa heavy chain	F10	1	4	4	4	11.1	11.1	11.1	54.731	0	25.146	3	1	2
P00746	P00746	6	6	6	Complement factor D	CFD	1	6	6	6	47.8	47.8	47.8	27.033	0	49.553	24	12	12
P00747;CON__P06868;Q02325	P00747	58;3;2	58;3;2	58;3;2	Plasminogen;Plasmin heavy chain A;Activation peptide;Angiostatin;Plasmin heavy chain A, short form;Plasmin light chain B	PLG	3	58	58	58	74.9	74.9	74.9	90.568	0	323.31	30	15	15
P00748	P00748	13	13	13	Coagulation factor XII;Coagulation factor XIIa heavy chain;Beta-factor XIIa part 1;Coagulation factor XIIa light chain	F12	1	13	13	13	34.6	34.6	34.6	67.791	0	302.57	30	15	15
P00749-2;P00749	P00749-2;P00749	28;28	28;28	28;28	Urokinase-type plasminogen activator;Urokinase-type plasminogen activator long chain A;Urokinase-type plasminogen activator short chain A;Urokinase-type plasminogen activator chain B	PLAU	2	28	28	28	59.9	59.9	59.9	46.908	0	323.31	30	15	15
P00750-2;P00750-4;P00750-3;P00750	P00750-2;P00750-4;P00750-3;P00750	1;1;1;1	1;1;1;1	1;1;1;1	Tissue-type plasminogen activator;Tissue-type plasminogen activator chain A;Tissue-type plasminogen activator chain B	PLAT	4	1	1	1	5.5	5.5	5.5	32.175	0	10.385	1	0	1
P00751;P00751-2	P00751;P00751-2	36;19	36;19	36;19	Complement factor B;Complement factor B Ba fragment;Complement factor B Bb fragment	CFB	2	36	36	36	53	53	53	85.532	0	323.31	30	15	15
P00915	P00915	16	16	16	Carbonic anhydrase 1	CA1	1	16	16	16	67	67	67	28.87	0	323.31	26	14	12
P00918	P00918	14	14	14	Carbonic anhydrase 2	CA2	1	14	14	14	57.3	57.3	57.3	29.246	0	137.45	30	15	15
P00966	P00966	20	20	20	Argininosuccinate synthase	ASS1	1	20	20	20	62.6	62.6	62.6	46.53	0	210.79	30	15	15
P00995	P00995	3	3	3	Pancreatic secretory trypsin inhibitor	SPINK1	1	3	3	3	41.8	41.8	41.8	8.5067	0	167.96	25	13	12
P01008;CON__P41361	P01008	27;2	27;2	27;2	Antithrombin-III	SERPINC1	2	27	27	27	55.8	55.8	55.8	52.602	0	323.31	30	15	15
P01009;P01009-2;P01009-3	P01009;P01009-2;P01009-3	42;35;28	42;35;28	42;35;28	Alpha-1-antitrypsin;Short peptide from AAT	SERPINA1	3	42	42	42	69.6	69.6	69.6	46.736	0	323.31	30	15	15
P01011;P01011-2;P01011-3	P01011	29;13;1	29;13;1	29;13;1	Alpha-1-antichymotrypsin;Alpha-1-antichymotrypsin His-Pro-less	SERPINA3	3	29	29	29	60.8	60.8	60.8	47.65	0	323.31	30	15	15
P01019	P01019	17	17	17	Angiotensinogen;Angiotensin-1;Angiotensin-2;Angiotensin-3;Angiotensin-4;Angiotensin 1-9;Angiotensin 1-7;Angiotensin 1-5;Angiotensin 1-4	AGT	1	17	17	17	38.8	38.8	38.8	53.154	0	323.31	30	15	15
P01023	P01023	74	74	66	Alpha-2-macroglobulin	A2M	1	74	74	66	60.7	60.7	55.6	163.29	0	323.31	30	15	15
P01024	P01024	126	126	116	Complement C3;Complement C3 beta chain;C3-beta-c;Complement C3 alpha chain;C3a anaphylatoxin;Acylation stimulating protein;Complement C3b alpha chain;Complement C3c alpha chain fragment 1;Complement C3dg fragment;Complement C3g fragment;Complement C3d fragment;Complement C3f fragment;Complement C3c alpha chain fragment 2	C3	1	126	126	116	69.3	69.3	67	187.15	0	323.31	30	15	15
P01031	P01031	34	34	34	Complement C5;Complement C5 beta chain;Complement C5 alpha chain;C5a anaphylatoxin;Complement C5 alpha chain	C5	1	34	34	34	28.9	28.9	28.9	188.3	0	186.43	30	15	15
P01033	P01033	9	9	9	Metalloproteinase inhibitor 1	TIMP1	1	9	9	9	55.1	55.1	55.1	23.171	0	323.31	28	15	13
P01034	P01034	10	10	10	Cystatin-C	CST3	1	10	10	10	57.5	57.5	57.5	15.799	0	323.31	30	15	15
P01036	P01036	6	6	3	Cystatin-S	CST4	1	6	6	3	55.3	55.3	34	16.214	0	248.11	28	15	13
P01037	P01037	5	2	2	Cystatin-SN	CST1	1	5	2	2	45.4	24.1	24.1	16.387	0	11.452	1	0	1
P01040	P01040	8	8	8	Cystatin-A;Cystatin-A, N-terminally processed	CSTA	1	8	8	8	84.7	84.7	84.7	11.006	0	115.53	21	9	12
P01042-2;P01042-3	P01042-2;P01042-3	43;39	43;39	4;4	Kininogen-1;Kininogen-1 heavy chain;T-kinin;Bradykinin;Lysyl-bradykinin;Kininogen-1 light chain;Low molecular weight growth-promoting factor	KNG1	2	43	43	4	66	66	7	47.883	0	323.31	30	15	15
P01042;CON__P01045-1;CON__Q2KJ62;CON__P01044-1	P01042	42;2;2;2	3;0;0;0	3;0;0;0	Kininogen-1;Kininogen-1 heavy chain;T-kinin;Bradykinin;Lysyl-bradykinin;Kininogen-1 light chain;Low molecular weight growth-promoting factor	KNG1	4	42	3	3	44.1	5	5	71.957	0	23.939	9	3	6
P01116-2;P01116;P01112-2;P01112;P01111	P01116-2;P01116;P01112-2;P01112;P01111	2;2;1;1;1	2;2;1;1;1	2;2;1;1;1	GTPase KRas;GTPase KRas, N-terminally processed;GTPase HRas;GTPase HRas, N-terminally processed;GTPase NRas	KRAS;HRAS;NRAS	5	2	2	2	14.4	14.4	14.4	21.424	0.0052863	2.3458	1	0	1
P01127-2;P01127	P01127-2;P01127	1;1	1;1	1;1	Platelet-derived growth factor subunit B	PDGFB	2	1	1	1	5.3	5.3	5.3	25.502	0	7.1584	6	1	5
P01130-3;P01130-5;P01130;P01130-6;P01130-4;P01130-2	P01130-3;P01130-5;P01130;P01130-6;P01130-4;P01130-2	9;9;9;8;8;7	9;9;9;8;8;7	9;9;9;8;8;7	Low-density lipoprotein receptor	LDLR	6	9	9	9	16.5	16.5	16.5	76.855	0	36.171	30	15	15
P01133-2	P01133-2	66	2	2	Pro-epidermal growth factor;Epidermal growth factor	EGF	1	66	2	2	51.2	2.9	2.9	129.25	0	110.26	4	3	1
P01133-3;P01133	P01133-3;P01133	73;73	73;73	9;9	Pro-epidermal growth factor;Epidermal growth factor	EGF	2	73	73	9	54.6	54.6	7.5	129.75	0	323.31	30	15	15
P01135-2;P01135;P01135-3;P01135-5;P01135-4	P01135-2;P01135;P01135-3;P01135-5;P01135-4	1;1;1;1;1	1;1;1;1;1	1;1;1;1;1	Protransforming growth factor alpha;Transforming growth factor alpha	TGFA	5	1	1	1	12.6	12.6	12.6	16.935	0	4.9101	1	1	0
P01178	P01178	1	1	1	Oxytocin-neurophysin 1;Oxytocin;Neurophysin 1	OXT	1	1	1	1	18.4	18.4	18.4	12.722	0.00099305	3.8375	1	0	1
P01189	P01189	1	1	1	Pro-opiomelanocortin;NPP;Melanotropin gamma;Potential peptide;Corticotropin;Melanotropin alpha;Corticotropin-like intermediary peptide;Lipotropin beta;Lipotropin gamma;Melanotropin beta;Beta-endorphin;Met-enkephalin	POMC	1	1	1	1	7.5	7.5	7.5	29.424	0	195.46	20	9	11
P01210	P01210	3	3	3	Proenkephalin-A;Synenkephalin;Met-enkephalin;PENK(114-133);PENK(143-183);Met-enkephalin-Arg-Gly-Leu;Leu-enkephalin;PENK(237-258);Met-enkephalin-Arg-Phe	PENK	1	3	3	3	10.1	10.1	10.1	30.787	0	159.72	26	14	12
P01225	P01225	3	3	3	Follitropin subunit beta	FSHB	1	3	3	3	35.7	35.7	35.7	14.7	0	9.3036	7	1	6
P01229;P0DN87;P0DN86;P0DN86-2;A6NKQ9-2;A6NKQ9;Q6NT52	P01229	3;1;1;1;1;1;1	3;1;1;1;1;1;1	3;1;1;1;1;1;1	Lutropin subunit beta	LHB	7	3	3	3	30.5	30.5	30.5	15.345	0	35.596	24	11	13
P01258;P01258-2;P06881	P01258;P01258-2	3;2;1	3;2;1	3;2;1	Calcitonin;Calcitonin;Katacalcin	CALCA	3	3	3	3	41.8	41.8	41.8	15.466	0	190.37	21	10	11
P01344;P01344-2;P01344-3	P01344;P01344-2;P01344-3	3;3;3	3;3;3	3;3;3	Insulin-like growth factor II;Insulin-like growth factor II;Insulin-like growth factor II Ala-25 Del;Preptin	IGF2	3	3	3	3	10.6	10.6	10.6	20.14	0	7.1316	21	9	12
P01589	P01589	2	2	2	Interleukin-2 receptor subunit alpha	IL2RA	1	2	2	2	11.4	11.4	11.4	30.819	0	50.36	12	7	5
P01591	P01591	12	12	12	Immunoglobulin J chain	IGJ	1	12	12	12	64.8	64.8	64.8	18.098	0	239.24	30	15	15
P01593	P01593	3	2	2	Ig kappa chain V-I region AG		1	3	2	2	27.8	11.1	11.1	11.992	0	13.637	22	12	10
P01594	P01594	4	3	3	Ig kappa chain V-I region AU		1	4	3	3	56.5	39.8	39.8	11.939	0	52.984	27	14	13
P01596	P01596	4	3	3	Ig kappa chain V-I region CAR		1	4	3	3	36.4	19.6	19.6	11.346	0	9.9884	23	12	11
P01597	P01597	3	3	3	Ig kappa chain V-I region DEE		1	3	3	3	13	13	13	11.418	0	24.712	26	13	13
P01598	P01598	4	3	2	Ig kappa chain V-I region EU		1	4	3	2	51.9	41.7	41.7	11.788	0	215.02	30	15	15
P01601	P01601	2	2	2	Ig kappa chain V-I region HK101		1	2	2	2	31.6	31.6	31.6	12.73	0	90.909	26	13	13
P01602	P01602	4	4	3	Ig kappa chain V-I region HK102	IGKV1-5	1	4	4	3	27.4	27.4	17.9	12.781	0	237.52	29	15	14
P01603	P01603	3	3	3	Ig kappa chain V-I region Ka		1	3	3	3	42.6	42.6	42.6	11.285	0	7.6736	3	2	1
P01604	P01604	2	2	2	Ig kappa chain V-I region Kue		1	2	2	2	26.9	26.9	26.9	12.126	0.0018307	2.7658	1	0	1
P01605	P01605	4	4	3	Ig kappa chain V-I region Lay		1	4	4	3	56.5	56.5	56.5	11.834	0	38.156	28	15	13
P01607	P01607	2	1	1	Ig kappa chain V-I region Rei		1	2	1	1	31.5	14.8	14.8	11.902	0.0018257	2.7153	4	2	2
P01608	P01608	3	2	2	Ig kappa chain V-I region Roy		1	3	2	2	31.5	14.8	14.8	11.782	0.00050942	4.3016	2	2	0
P01609;P01599	P01609	5;1	5;1	4;0	Ig kappa chain V-I region Scw		2	5	5	4	43.5	43.5	43.5	11.764	0	257.8	30	15	15
P01610;P80362	P01610;P80362	4;2	3;1	2;0	Ig kappa chain V-I region WEA;Ig kappa chain V-I region WAT		2	4	3	2	37	37	14.8	11.84	0	190.41	30	15	15
P01611	P01611	4	4	4	Ig kappa chain V-I region Wes		1	4	4	4	50.9	50.9	50.9	11.608	0	287.58	30	15	15
P01612	P01612	2	2	2	Ig kappa chain V-I region Mev		1	2	2	2	31.2	31.2	31.2	11.87	0	142.48	29	15	14
P01613	P01613	3	3	3	Ig kappa chain V-I region Ni		1	3	3	3	33	33	33	11.745	0	201.64	30	15	15
P01614	P01614	3	1	1	Ig kappa chain V-II region Cum		1	3	1	1	39.1	21.7	21.7	12.676	0	7.1228	2	2	0
P01615	P01615	2	2	2	Ig kappa chain V-II region FR		1	2	2	2	17.7	17.7	17.7	12.059	0.0022717	2.6463	1	0	1
P01616	P01616	1	1	1	Ig kappa chain V-II region MIL		1	1	1	1	21.4	21.4	21.4	10.825	0	54.958	23	10	13
P01617	P01617	3	2	1	Ig kappa chain V-II region TEW		1	3	2	1	38.9	38.9	21.2	12.059	0	323.31	30	15	15
P01619	P01619	4	4	4	Ig kappa chain V-III region B6		1	4	4	4	41.7	41.7	41.7	11.12	0	109.26	29	14	15
P01620	P01620	8	2	2	Ig kappa chain V-III region SIE		1	8	2	2	71.6	20.2	20.2	11.775	0	323.31	28	15	13
P01621	P01621	6	4	4	Ig kappa chain V-III region NG9		1	6	4	4	54	32	32	10.729	0	25.027	29	15	14
P01622	P01622	6	2	2	Ig kappa chain V-III region Ti		1	6	2	2	71.6	28.4	28.4	11.788	0	15.908	24	14	10
P01623	P01623	9	3	1	Ig kappa chain V-III region WOL		1	9	3	1	82.6	42.2	20.2	11.746	0	238.63	30	15	15
P01624	P01624	3	2	2	Ig kappa chain V-III region POM		1	3	2	2	39.4	31.2	31.2	11.922	0	75.281	7	4	3
P01625	P01625	7	7	2	Ig kappa chain V-IV region Len		1	7	7	2	53.5	53.5	39.5	12.64	0	287	30	15	15
P01699	P01699	1	1	1	Ig lambda chain V-I region VOR		1	1	1	1	8.1	8.1	8.1	11.514	0.0086133	2.1162	1	1	0
P01700	P01700	2	1	0	Ig lambda chain V-I region HA		1	2	1	0	23.2	11.6	0	11.896	0	13.336	13	9	4
P01701	P01701	2	2	2	Ig lambda chain V-I region NEW		1	2	2	2	26.1	26.1	26.1	11.453	0	4.5877	12	8	4
P01702;P06316;P06888	P01702;P06316	3;3;1	3;3;1	3;3;1	Ig lambda chain V-I region NIG-64;Ig lambda chain V-I region BL2		3	3	3	3	18.9	18.9	18.9	11.453	0	7.8216	26	13	13
P01703	P01703	1	1	1	Ig lambda chain V-I region NEWM		1	1	1	1	10.7	10.7	10.7	10.904	0.0082429	2.1736	1	1	0
P01705	P01705	1	1	1	Ig lambda chain V-II region NEI		1	1	1	1	14.4	14.4	14.4	11.591	0.00098863	3.7611	2	2	0
P01707	P01707	2	2	2	Ig lambda chain V-II region TRO		1	2	2	2	14.4	14.4	14.4	11.561	0.00098328	3.6465	5	4	1
P01708	P01708	4	4	4	Ig lambda chain V-II region BUR		1	4	4	4	29.4	29.4	29.4	11.506	0	10.169	23	12	11
P01709	P01709	3	3	2	Ig lambda chain V-II region MGC		1	3	3	2	18.9	18.9	14.4	11.557	0	8.3348	14	6	8
P01714	P01714	1	1	1	Ig lambda chain V-III region SH		1	1	1	1	16.7	16.7	16.7	11.392	0	4.5889	1	0	1
P01717	P01717	1	1	1	Ig lambda chain V-IV region Hil		1	1	1	1	17.8	17.8	17.8	11.517	0	47.071	29	15	14
P01719	P01719	3	3	3	Ig lambda chain V-V region DEL		1	3	3	3	59.3	59.3	59.3	11.342	0	85.164	13	6	7
P01743	P01743	3	3	3	Ig heavy chain V-I region HG3		1	3	3	3	43.6	43.6	43.6	12.946	0	110.64	28	14	14
P01762	P01762	1	1	1	Ig heavy chain V-III region TRO		1	1	1	1	9	9	9	12.027	0.0082322	2.1664	1	1	0
P01763	P01763	3	2	2	Ig heavy chain V-III region WEA		1	3	2	2	36	26.3	26.3	12.141	0	26.256	26	14	12
P01764	P01764	6	6	5	Ig heavy chain V-III region 23	IGHV3-23	1	6	6	5	57.3	57.3	57.3	12.582	0	323.31	30	15	15
P01766;P01777	P01766	5;1	5;1	2;1	Ig heavy chain V-III region BRO		2	5	5	2	37.5	37.5	34.2	13.227	0	297.65	30	15	15
P01767	P01767	2	1	1	Ig heavy chain V-III region BUT		1	2	1	1	26.1	16.5	16.5	11.906	0	88.358	23	13	10
P01768	P01768	1	1	1	Ig heavy chain V-III region CAM		1	1	1	1	15.6	15.6	15.6	12.622	0	5.3521	1	1	0
P01769	P01769	1	1	1	Ig heavy chain V-III region GA		1	1	1	1	15.6	15.6	15.6	11.706	0.001385	2.907	3	3	0
P01770	P01770	3	1	0	Ig heavy chain V-III region NIE		1	3	1	0	22.7	10.1	0	12.898	0	25.768	17	9	8
P01771	P01771	1	1	1	Ig heavy chain V-III region HIL		1	1	1	1	9.1	9.1	9.1	13.437	0	58.854	1	1	0
P01772	P01772	2	2	2	Ig heavy chain V-III region KOL		1	2	2	2	11.9	11.9	11.9	13.718	0	17.299	4	2	2
P01775	P01775	1	1	1	Ig heavy chain V-III region LAY		1	1	1	1	16	16	16	12.729	0	12.017	2	1	1
P01778	P01778	1	1	1	Ig heavy chain V-III region ZAP		1	1	1	1	16.4	16.4	16.4	12.339	0	34.025	1	1	0
P01779;P01776;P01774	P01779;P01776;P01774	2;1;1	1;1;1	0;0;0	Ig heavy chain V-III region TUR;Ig heavy chain V-III region WAS;Ig heavy chain V-III region POM		3	2	1	0	26.7	16.4	0	12.188	0	205.28	30	15	15
P01780	P01780	1	1	1	Ig heavy chain V-III region JON		1	1	1	1	16.5	16.5	16.5	12.32	0	11.44	12	9	3
P01781;P01782	P01781	4;1	4;1	4;1	Ig heavy chain V-III region GAL		2	4	4	4	36.2	36.2	36.2	11.771	0	138.67	29	15	14
P01824	P01824	3	3	3	Ig heavy chain V-II region WAH		1	3	3	3	20.2	20.2	20.2	14.117	0	7.7396	18	8	10
P01833	P01833	50	50	50	Polymeric immunoglobulin receptor;Secretory component	PIGR	1	50	50	50	59.2	59.2	59.2	83.283	0	323.31	30	15	15
P01834	P01834	16	16	16	Ig kappa chain C region	IGKC	1	16	16	16	100	100	100	11.609	0	323.31	30	15	15
P01850;A0A5B9	P01850;A0A5B9	3;3	3;3	3;3	T-cell receptor beta-1 chain C region;T-cell receptor beta-2 chain C region	TRBC1;TRBC2	2	3	3	3	27.1	27.1	27.1	19.898	0	10.929	5	1	4
P01857	P01857	25	19	13	Ig gamma-1 chain C region	IGHG1	1	25	19	13	67	59.4	43.3	36.105	0	323.31	30	15	15
P01859	P01859	27	27	12	Ig gamma-2 chain C region	IGHG2	1	27	27	12	72.7	72.7	46	35.9	0	323.31	30	15	15
P01860	P01860	24	8	8	Ig gamma-3 chain C region	IGHG3	1	24	8	8	58.4	31.8	31.8	41.287	0	323.31	30	15	15
P01861	P01861	20	11	11	Ig gamma-4 chain C region	IGHG4	1	20	11	11	58.4	34.6	34.6	35.94	0	323.31	30	15	15
P01871;P01871-2	P01871;P01871-2	29;29	29;29	13;13	Ig mu chain C region	IGHM	2	29	29	13	53.3	53.3	20.6	49.306	0	323.31	30	15	15
P01876	P01876	19	19	8	Ig alpha-1 chain C region	IGHA1	1	19	19	8	69.7	69.7	34	37.654	0	323.31	30	15	15
P01877	P01877	15	4	4	Ig alpha-2 chain C region	IGHA2	1	15	4	4	67.9	30.9	30.9	36.526	0	323.31	29	14	15
P01880;P01880-2	P01880;P01880-2	7;7	7;7	7;7	Ig delta chain C region	IGHD	2	7	7	7	32	32	32	42.253	0	210.77	13	6	7
P01903;P01906	P01903	3;1	3;1	3;1	HLA class II histocompatibility antigen, DR alpha chain	HLA-DRA	2	3	3	3	18.1	18.1	18.1	28.607	0.00051151	4.3288	2	2	0
P02042;P02100	P02042	13;1	7;0	7;0	Hemoglobin subunit delta	HBD	2	13	7	7	89.1	55.8	55.8	16.055	0	186.29	9	2	7
P02452	P02452	32	32	30	Collagen alpha-1(I) chain	COL1A1	1	32	32	30	32.5	32.5	31.6	138.94	0	323.31	30	15	15
P02458;P02458-1	P02458;P02458-1	21;20	19;19	19;19	Collagen alpha-1(II) chain;Collagen alpha-1(II) chain;Chondrocalcin	COL2A1	2	21	19	19	22.9	21.3	21.3	141.78	0	323.31	30	15	15
P02461;P02461-2	P02461;P02461-2	15;9	15;9	13;7	Collagen alpha-1(III) chain	COL3A1	2	15	15	13	19	19	16.5	138.56	0	323.31	30	15	15
P02462-2;P02462	P02462-2;P02462	4;4	3;3	3;3	Collagen alpha-1(IV) chain;Arresten	COL4A1	2	4	3	3	3.9	2.8	2.8	127.98	0	38.139	18	8	10
P02511	P02511	10	10	10	Alpha-crystallin B chain	CRYAB	1	10	10	10	70.3	70.3	70.3	20.159	0	25.55	22	10	12
P02545-2;P02545-6;P02545;P02545-3;P02545-5;P02545-4	P02545-2;P02545-6;P02545;P02545-3;P02545-5;P02545-4	15;15;15;14;8;8	15;15;15;14;8;8	15;15;15;14;8;8	Prelamin-A/C;Lamin-A/C	LMNA	6	15	15	15	29.7	29.7	29.7	65.134	0	26.912	18	6	12
P02647;CON__P15497	P02647	35;1	35;1	35;1	Apolipoprotein A-I;Proapolipoprotein A-I;Truncated apolipoprotein A-I	APOA1	2	35	35	35	74.5	74.5	74.5	30.777	0	323.31	30	15	15
P02649;CON__Q03247	P02649	23;1	23;1	23;1	Apolipoprotein E	APOE	2	23	23	23	67.8	67.8	67.8	36.154	0	323.31	30	15	15
P02652	P02652	9	9	9	Apolipoprotein A-II;Proapolipoprotein A-II;Truncated apolipoprotein A-II	APOA2	1	9	9	9	72	72	72	11.175	0	303.6	22	11	11
P02654	P02654	5	5	5	Apolipoprotein C-I;Truncated apolipoprotein C-I	APOC1	1	5	5	5	28.9	28.9	28.9	9.3318	0	95.695	25	12	13
P02655	P02655	2	2	2	Apolipoprotein C-II;Proapolipoprotein C-II	APOC2	1	2	2	2	34.7	34.7	34.7	11.284	0	5.3595	4	1	3
P02656	P02656	5	5	5	Apolipoprotein C-III	APOC3	1	5	5	5	39.4	39.4	39.4	10.852	0	116.41	16	8	8
P02671;P02671-2	P02671;P02671-2	44;33	44;33	42;31	Fibrinogen alpha chain;Fibrinopeptide A;Fibrinogen alpha chain	FGA	2	44	44	42	50.2	50.2	49.2	94.972	0	323.31	30	15	15
P02675;CON__P02676	P02675	42;3	42;3	42;3	Fibrinogen beta chain;Fibrinopeptide B;Fibrinogen beta chain	FGB	2	42	42	42	75.6	75.6	75.6	55.928	0	323.31	30	15	15
P02679-2;P02679	P02679-2;P02679	18;18	18;18	18;18	Fibrinogen gamma chain	FGG	2	18	18	18	53.3	53.3	53.3	49.496	0	323.31	30	15	15
P02730-2;P02730	P02730-2;P02730	7;7	7;7	7;7	Band 3 anion transport protein	SLC4A1	2	7	7	7	12.8	12.8	12.8	94.194	0	23.227	2	1	1
P02743	P02743	10	10	10	Serum amyloid P-component;Serum amyloid P-component(1-203)	APCS	1	10	10	10	30.9	30.9	30.9	25.387	0	112.17	20	6	14
P02746	P02746	3	3	3	Complement C1q subcomponent subunit B	C1QB	1	3	3	3	15.8	15.8	15.8	26.721	0	5.4401	5	2	3
P02748;CON__Q3MHN2	P02748	19;2	19;2	19;2	Complement component C9;Complement component C9a;Complement component C9b	C9	2	19	19	19	40.1	40.1	40.1	63.173	0	280.92	30	15	15
P02749;CON__P17690	P02749	22;2	22;2	22;2	Beta-2-glycoprotein 1	APOH	2	22	22	22	72.8	72.8	72.8	38.298	0	323.31	30	15	15
P02750	P02750	19	19	19	Leucine-rich alpha-2-glycoprotein	LRG1	1	19	19	19	56.5	56.5	56.5	38.177	0	323.31	30	15	15
P02751-17;P02751-3;P02751;P02751-6;P02751-5;P02751-7;P02751-15;P02751-10;P02751-9;P02751-14;P02751-8;P02751-13;P02751-11;P02751-4;P02751-12;P02751-16;P02751-2	P02751-17;P02751-3;P02751;P02751-6;P02751-5;P02751-7;P02751-15;P02751-10;P02751-9;P02751-14;P02751-8;P02751-13;P02751-11;P02751-4;P02751-12	66;66;66;65;65;65;65;64;64;64;64;63;62;60;56;21;16	66;66;66;65;65;65;65;64;64;64;64;63;62;60;56;21;16	66;66;66;65;65;65;65;64;64;64;64;63;62;60;56;21;16	Fibronectin;Anastellin;Ugl-Y1;Ugl-Y2;Ugl-Y3	FN1	17	66	66	66	42.4	42.4	42.4	256.5	0	323.31	30	15	15
P02753	P02753	15	15	15	Retinol-binding protein 4;Plasma retinol-binding protein(1-182);Plasma retinol-binding protein(1-181);Plasma retinol-binding protein(1-179);Plasma retinol-binding protein(1-176)	RBP4	1	15	15	15	76.1	76.1	76.1	23.01	0	323.31	30	15	15
P02760	P02760	42	42	41	Protein AMBP;Alpha-1-microglobulin;Inter-alpha-trypsin inhibitor light chain;Trypstatin	AMBP	1	42	42	41	65.6	65.6	63.6	38.999	0	323.31	30	15	15
P02763	P02763	18	13	13	Alpha-1-acid glycoprotein 1	ORM1	1	18	13	13	58.7	36.8	36.8	23.511	0	323.31	30	15	15
P02765;CON__P12763	P02765	20;2	20;2	20;2	Alpha-2-HS-glycoprotein;Alpha-2-HS-glycoprotein chain A;Alpha-2-HS-glycoprotein chain B	AHSG	2	20	20	20	50.4	50.4	50.4	39.324	0	323.31	30	15	15
P02766	P02766	11	11	11	Transthyretin	TTR	1	11	11	11	69.4	69.4	69.4	15.887	0	323.31	30	15	15
P02774;P02774-3;P02774-2;CON__Q3MHN5;CON__ENSEMBL:ENSBTAP00000018229	P02774;P02774-3;P02774-2	41;41;33;6;6	41;41;33;6;6	41;41;33;6;6	Vitamin D-binding protein	GC	5	41	41	41	81.6	81.6	81.6	52.963	0	323.31	30	15	15
P02786	P02786	5	5	5	Transferrin receptor protein 1;Transferrin receptor protein 1, serum form	TFRC	1	5	5	5	8.8	8.8	8.8	84.87	0	12.96	12	7	5
P02787;CON__Q2HJF0	P02787	80;1	80;1	79;0	Serotransferrin	TF	2	80	80	79	76.6	76.6	76.6	77.063	0	323.31	30	15	15
P02788;P02788-2	P02788;P02788-2	50;48	50;48	49;47	Lactotransferrin;Lactoferricin-H;Kaliocin-1;Lactoferroxin-A;Lactoferroxin-B;Lactoferroxin-C	LTF	2	50	50	49	72.4	72.4	71.1	78.181	0	323.31	30	15	15
P02790	P02790	33	33	33	Hemopexin	HPX	1	33	33	33	73.8	73.8	73.8	51.676	0	323.31	30	15	15
P02814	P02814	1	1	1	Submaxillary gland androgen-regulated protein 3B;Peptide P-A;Peptide D1A	SMR3B	1	1	1	1	39.2	39.2	39.2	8.1875	0	5.5516	11	7	4
P03950	P03950	2	2	2	Angiogenin	ANG	1	2	2	2	24.5	24.5	24.5	16.55	0	5.6417	1	0	1
P03951;P03951-2	P03951;P03951-2	23;21	23;21	23;21	Coagulation factor XI;Coagulation factor XIa heavy chain;Coagulation factor XIa light chain	F11	2	23	23	23	49.4	49.4	49.4	70.108	0	232.35	29	14	15
P03952	P03952	21	21	21	Plasma kallikrein;Plasma kallikrein heavy chain;Plasma kallikrein light chain	KLKB1	1	21	21	21	45.1	45.1	45.1	71.369	0	323.31	26	12	14
P03973	P03973	2	2	2	Antileukoproteinase	SLPI	1	2	2	2	20.5	20.5	20.5	14.326	0	27.945	21	10	11
P04003	P04003	7	7	7	C4b-binding protein alpha chain	C4BPA	1	7	7	7	14.9	14.9	14.9	67.033	0	63.19	5	1	4
P04004	P04004	19	19	17	Vitronectin;Vitronectin V65 subunit;Vitronectin V10 subunit;Somatomedin-B	VTN	1	19	19	17	39.1	39.1	35.4	54.305	0	290.77	30	15	15
P04040	P04040	24	24	24	Catalase	CAT	1	24	24	24	55.2	55.2	55.2	59.755	0	323.31	29	14	15
P04062-4;P04062-2;P04062;P04062-5;P04062-3	P04062-4;P04062-2;P04062;P04062-5;P04062-3	14;14;14;11;7	14;14;14;11;7	14;14;14;11;7	Glucosylceramidase	GBA	5	14	14	14	41.4	41.4	41.4	50.316	0	74.508	30	15	15
P04066	P04066	12	12	12	Tissue alpha-L-fucosidase	FUCA1	1	12	12	12	30.5	30.5	30.5	53.688	0	175.96	30	15	15
P04070;P04070-2	P04070;P04070-2	6;6	6;6	6;6	Vitamin K-dependent protein C;Vitamin K-dependent protein C light chain;Vitamin K-dependent protein C heavy chain;Activation peptide	PROC	2	6	6	6	25.6	25.6	25.6	52.071	0	41.483	25	12	13
P04075;P04075-2	P04075;P04075-2	19;17	19;17	18;16	Fructose-bisphosphate aldolase A	ALDOA	2	19	19	18	68.1	68.1	60.4	39.42	0	323.31	30	15	15
P04080	P04080	5	5	5	Cystatin-B	CSTB	1	5	5	5	77.6	77.6	77.6	11.139	0	272.71	25	12	13
P04083	P04083	29	29	29	Annexin A1	ANXA1	1	29	29	29	69.1	69.1	69.1	38.714	0	323.31	28	13	15
P04114;CON__ENSEMBL:ENSBTAP00000032840	P04114	18;2	18;2	18;2	Apolipoprotein B-100;Apolipoprotein B-48	APOB	2	18	18	18	5.5	5.5	5.5	515.6	0	33.033	14	7	7
P04155	P04155	5	5	5	Trefoil factor 1	TFF1	1	5	5	5	32.1	32.1	32.1	9.1494	0	152.08	29	14	15
P04156-2;P04156	P04156-2;P04156	4;4	4;4	4;4	Major prion protein	PRNP	2	4	4	4	14.2	14.2	14.2	26.885	0	222.93	30	15	15
P04180	P04180	14	14	14	Phosphatidylcholine-sterol acyltransferase	LCAT	1	14	14	14	37	37	37	49.577	0	323.31	30	15	15
P04196	P04196	20	20	20	Histidine-rich glycoprotein	HRG	1	20	20	20	35	35	35	59.578	0	303.28	30	15	15
P04206	P04206	7	3	3	Ig kappa chain V-III region GOL		1	7	3	3	82.6	39.4	39.4	11.83	0	70.125	28	15	13
P04207	P04207	3	2	2	Ig kappa chain V-III region CLL		1	3	2	2	35.7	28.7	28.7	14.275	0	27.252	4	3	1
P04208	P04208	2	1	1	Ig lambda chain V-I region WAH		1	2	1	1	26.6	14.7	14.7	11.725	0.00095648	3.3141	14	6	8
P04209	P04209	2	2	2	Ig lambda chain V-II region NIG-84		1	2	2	2	14.3	14.3	14.3	11.581	0	6.9816	25	13	12
P04216	P04216	4	4	4	Thy-1 membrane glycoprotein	THY1	1	4	4	4	24.8	24.8	24.8	17.935	0	243.54	30	15	15
P04217;P04217-2;CON__Q2KJF1	P04217;P04217-2	29;22;1	29;22;1	29;22;1	Alpha-1B-glycoprotein	A1BG	3	29	29	29	64.8	64.8	64.8	54.253	0	323.31	30	15	15
P04220	P04220	18	2	2	Ig mu heavy chain disease protein		1	18	2	2	51.2	9.2	9.2	43.057	0	16.085	1	1	0
P04222	P04222	7	1	0	HLA class I histocompatibility antigen, Cw-3 alpha chain	HLA-C	1	7	1	0	27	3.3	0	40.86	0.0014131	3.1061	1	1	0
P04233	P04233	1	1	1	HLA class II histocompatibility antigen gamma chain	CD74	1	1	1	1	6.4	6.4	6.4	33.515	0	46.075	27	14	13
P04264;CON__P04264	P04264;CON__P04264	44;43	44;43	32;31	Keratin, type II cytoskeletal 1	KRT1	2	44	44	32	54	54	46.1	66.038	0	323.31	30	15	15	+
P04275	P04275	14	14	14	von Willebrand factor;von Willebrand antigen 2	VWF	1	14	14	14	8.5	8.5	8.5	309.26	0	40.129	30	15	15
P04278;P04278-2;P04278-3;P04278-4;P04278-5;CON__Q6T181	P04278;P04278-2;P04278-3;P04278-4;P04278-5	11;9;9;8;7;1	11;9;9;8;7;1	11;9;9;8;7;1	Sex hormone-binding globulin	SHBG	6	11	11	11	43.8	43.8	43.8	43.779	0	143.67	23	14	9
P04279;P04279-2	P04279;P04279-2	14;11	14;11	13;10	Semenogelin-1;Alpha-inhibin-92;Alpha-inhibin-31;Seminal basic protein	SEMG1	2	14	14	13	35.5	35.5	33.1	52.13	0	156.07	3	1	2
P04406;P04406-2	P04406;P04406-2	23;22	23;22	23;22	Glyceraldehyde-3-phosphate dehydrogenase	GAPDH	2	23	23	23	69.6	69.6	69.6	36.053	0	323.31	30	15	15
P04424-2;P04424;P04424-3	P04424-2;P04424;P04424-3	5;5;4	5;5;4	5;5;4	Argininosuccinate lyase	ASL	3	5	5	5	16.9	16.9	16.9	49.509	0	6.5952	2	0	2
P04430	P04430	2	2	2	Ig kappa chain V-I region BAN		1	2	2	2	22.2	22.2	22.2	11.84	0	175.29	30	15	15
P04431	P04431	3	3	3	Ig kappa chain V-I region Walker		1	3	3	3	16.3	16.3	16.3	14.069	0	134.54	25	14	11
P04433	P04433	4	4	4	Ig kappa chain V-III region VG		1	4	4	4	57.4	57.4	57.4	12.575	0	323.31	30	15	15
P04626-6;P04626-5;P04626-4;P04626	P04626-6;P04626-5;P04626-4;P04626	3;3;3;3	3;3;3;3	3;3;3;3	Receptor tyrosine-protein kinase erbB-2	ERBB2	4	3	3	3	5.5	5.5	5.5	97.381	0	6.1245	1	0	1
P04629-4;P04629-3;P04629-2;P04629	P04629-4;P04629-3;P04629-2;P04629	2;2;2;2	2;2;2;2	2;2;2;2	High affinity nerve growth factor receptor	NTRK1	4	2	2	2	5.2	5.2	5.2	77.145	0.00099751	3.9088	4	0	4
P04632	P04632	8	8	7	Calpain small subunit 1	CAPNS1	1	8	8	7	51.1	51.1	48.5	28.315	0	21.144	12	6	6
P04745	P04745	42	8	8	Alpha-amylase 1	AMY1A	1	42	8	8	79.8	16.2	16.2	57.767	0	323.31	30	15	15
P04746;P04746-2	P04746;P04746-2	43;22	43;22	5;3	Pancreatic alpha-amylase	AMY2A	2	43	43	5	80.8	80.8	11.5	57.706	0	323.31	30	15	15
P04792	P04792	12	12	12	Heat shock protein beta-1	HSPB1	1	12	12	12	90.7	90.7	90.7	22.782	0	323.31	30	15	15
P04899;P04899-4;P04899-6;P04899-3;P04899-5;P04899-2	P04899;P04899-4;P04899-6;P04899-3;P04899-5;P04899-2	9;9;8;8;8;8	8;8;8;8;8;8	6;6;6;6;6;6	Guanine nucleotide-binding protein G(i) subunit alpha-2	GNAI2	6	9	8	6	34.1	31	23.9	40.45	0	14.329	13	4	9
P05019-3;P05019-2;P05019-4;P05019	P05019-3;P05019-2;P05019-4;P05019	2;2;2;2	2;2;2;2	2;2;2;2	Insulin-like growth factor I	IGF1	4	2	2	2	21.2	21.2	21.2	15.177	0	10.087	1	0	1
P05023-3;P05023-4;P05023;P13637;P13637-2;P13637-3;P05023-2;P50993;Q13733;P54707;P54707-2;P20648	P05023-3;P05023-4;P05023;P13637;P13637-2;P13637-3;P05023-2;P50993	10;10;10;6;6;6;5;5;3;2;2;1	10;10;10;6;6;6;5;5;3;2;2;1	10;10;10;6;6;6;5;5;3;2;2;1	Sodium/potassium-transporting ATPase subunit alpha-1;Sodium/potassium-transporting ATPase subunit alpha-3;Sodium/potassium-transporting ATPase subunit alpha-2	ATP1A1;ATP1A3;ATP1A2	12	10	10	10	15	15	15	109.55	0	64.091	21	9	12
P05026-2;P05026	P05026-2;P05026	9;9	9;9	9;9	Sodium/potassium-transporting ATPase subunit beta-1	ATP1B1	2	9	9	9	32.6	32.6	32.6	34.893	0	40.911	30	15	15
P05060	P05060	5	5	5	Secretogranin-1;PE-11;GAWK peptide;CCB peptide	CHGB	1	5	5	5	6.9	6.9	6.9	78.275	0	68.005	28	13	15
P05062	P05062	23	23	22	Fructose-bisphosphate aldolase B	ALDOB	1	23	23	22	59.6	59.6	59.6	39.473	0	323.31	30	15	15
P05067-7;P05067-11;P05067-8;P05067-9;P05067;P05067-3;P05067-4;P05067-5;P05067-6;P05067-10;P05067-2	P05067-7;P05067-11;P05067-8;P05067-9;P05067;P05067-3;P05067-4;P05067-5;P05067-6;P05067-10	16;16;16;16;16;14;14;14;14;13;7	16;16;16;16;16;14;14;14;14;13;7	16;16;16;16;16;14;14;14;14;13;7	Amyloid beta A4 protein;N-APP;Soluble APP-alpha;Soluble APP-beta;C99;Beta-amyloid protein 42;Beta-amyloid protein 40;C83;P3(42);P3(40);C80;Gamma-secretase C-terminal fragment 59;Gamma-secretase C-terminal fragment 57;Gamma-secretase C-terminal fragment 50;C31	APP	11	16	16	16	25	25	25	82.915	0	323.31	30	15	15
P05089;P05089-2;P05089-3	P05089;P05089-2;P05089-3	16;15;9	16;15;9	16;15;9	Arginase-1	ARG1	3	16	16	16	62.1	62.1	62.1	34.735	0	127.89	16	5	11
P05090	P05090	16	16	16	Apolipoprotein D	APOD	1	16	16	16	49.2	49.2	49.2	21.275	0	323.31	30	15	15
P05091;P05091-2	P05091;P05091-2	11;10	9;9	9;9	Aldehyde dehydrogenase, mitochondrial	ALDH2	2	11	9	9	25.9	23	23	56.381	0	20.981	21	7	14
P05106-2;P05106-3;P05106	P05106-2;P05106-3;P05106	3;3;3	3;3;3	3;3;3	Integrin beta-3	ITGB3	3	3	3	3	7.9	7.9	7.9	86.112	0	7.1179	2	1	1
P05109	P05109	9	9	9	Protein S100-A8;Protein S100-A8, N-terminally processed	S100A8	1	9	9	9	59.1	59.1	59.1	10.834	0	133.47	21	8	13
P05120	P05120	3	3	3	Plasminogen activator inhibitor 2	SERPINB2	1	3	3	3	11.6	11.6	11.6	46.596	0	6.6316	4	3	1
P05154	P05154	24	24	24	Plasma serine protease inhibitor	SERPINA5	1	24	24	24	66	66	66	45.674	0	323.31	30	15	15
P05155-2;P05155;P05155-3;CON__P50448	P05155-2;P05155;P05155-3	24;24;24;1	24;24;24;1	24;24;24;1	Plasma protease C1 inhibitor	SERPING1	4	24	24	24	43.5	43.5	43.5	49.757	0	323.31	30	15	15
P05156	P05156	29	29	27	Complement factor I;Complement factor I heavy chain;Complement factor I light chain	CFI	1	29	29	27	47.2	47.2	47.2	65.75	0	323.31	30	15	15
P05160	P05160	14	14	14	Coagulation factor XIII B chain	F13B	1	14	14	14	29	29	29	75.51	0	49.901	25	14	11
P05164-2;P05164;P05164-3;P11678	P05164-2;P05164;P05164-3	35;35;35;4	35;35;35;4	35;35;35;4	Myeloperoxidase;Myeloperoxidase;89 kDa myeloperoxidase;84 kDa myeloperoxidase;Myeloperoxidase light chain;Myeloperoxidase heavy chain	MPO	4	35	35	35	56	56	56	73.853	0	323.31	23	12	11
P05186-2;P05186-3;P05186	P05186-2;P05186-3;P05186	1;1;1	1;1;1	1;1;1	Alkaline phosphatase, tissue-nonspecific isozyme	ALPL	3	1	1	1	3.1	3.1	3.1	48.908	0.0010086	4.1592	1	0	1
P05198	P05198	1	1	1	Eukaryotic translation initiation factor 2 subunit 1	EIF2S1	1	1	1	1	6.3	6.3	6.3	36.112	0.0090284	2.1018	1	0	1
P05362	P05362	17	17	17	Intercellular adhesion molecule 1	ICAM1	1	17	17	17	30.1	30.1	30.1	57.825	0	321.55	30	15	15
P05386	P05386	1	1	1	60S acidic ribosomal protein P1	RPLP1	1	1	1	1	14	14	14	11.514	0.00095102	3.2275	1	0	1
P05387	P05387	3	3	3	60S acidic ribosomal protein P2	RPLP2	1	3	3	3	40.9	40.9	40.9	11.665	0	10.32	4	2	2
P05388-2;P05388	P05388-2;P05388	1;1	1;1	1;1	60S acidic ribosomal protein P0	RPLP0	2	1	1	1	6.7	6.7	6.7	27.435	0.00096759	3.4665	1	0	1
P05413	P05413	9	9	9	Fatty acid-binding protein, heart	FABP3	1	9	9	9	67.7	67.7	67.7	14.858	0	130.55	28	13	15
P05451	P05451	9	9	6	Lithostathine-1-alpha	REG1A	1	9	9	6	56	56	41.6	18.731	0	323.31	30	15	15
P05452;CON__Q2KIS7	P05452	17;5	17;5	17;5	Tetranectin	CLEC3B	2	17	17	17	71.8	71.8	71.8	22.537	0	323.31	30	15	15
P05534	P05534	10	1	0	HLA class I histocompatibility antigen, A-24 alpha chain	HLA-A	1	10	1	0	45.5	3.6	0	40.688	0.0014038	3.0337	1	0	1
P05543;CON__Q9TT36	P05543	19;5	19;5	19;5	Thyroxine-binding globulin	SERPINA7	2	19	19	19	51.8	51.8	51.8	46.324	0	323.31	30	15	15
P05546;CON__ENSEMBL:ENSBTAP00000018574	P05546	17;2	17;2	17;2	Heparin cofactor 2	SERPIND1	2	17	17	17	44.7	44.7	44.7	57.07	0	221.26	28	14	14
P05556-2;P05556;P05556-5;P05556-4;P05556-3	P05556-2;P05556;P05556-5;P05556-4;P05556-3	7;7;7;7;7	7;7;7;7;7	7;7;7;7;7	Integrin beta-1	ITGB1	5	7	7	7	14.8	14.8	14.8	87.445	0	40.577	28	14	14
P05783	P05783	7	5	3	Keratin, type I cytoskeletal 18	KRT18	1	7	5	3	15.1	11.4	6.5	48.057	0	12.619	2	1	1
P05937;P05937-2;P22676	P05937;P05937-2	5;4;1	5;4;1	5;4;1	Calbindin	CALB1	3	5	5	5	19.9	19.9	19.9	30.025	0	235.32	23	10	13
P05981;Q9BZJ3-2;Q9BZJ3;Q15661-2;Q15661;P20231;A6NIE9	P05981	11;1;1;1;1;1;1	11;1;1;1;1;1;1	11;1;1;1;1;1;1	Serine protease hepsin;Serine protease hepsin non-catalytic chain;Serine protease hepsin catalytic chain	HPN	7	11	11	11	34.3	34.3	34.3	45.011	0	44.696	30	15	15
P05997	P05997	17	17	17	Collagen alpha-2(V) chain	COL5A2	1	17	17	17	19.2	19.2	19.2	144.91	0	323.31	30	15	15
P06132	P06132	1	1	1	Uroporphyrinogen decarboxylase	UROD	1	1	1	1	6.8	6.8	6.8	40.786	0	4.808	3	1	2
P06276	P06276	3	3	3	Cholinesterase	BCHE	1	3	3	3	6.6	6.6	6.6	68.417	0	6.2044	6	4	2
P06280	P06280	14	14	14	Alpha-galactosidase A	GLA	1	14	14	14	33.3	33.3	33.3	48.766	0	323.31	30	15	15
P06310	P06310	4	4	3	Ig kappa chain V-II region RPMI 6410		1	4	4	3	37.6	37.6	37.6	14.707	0	297.85	30	15	15
P06311	P06311	3	3	3	Ig kappa chain V-III region IARC/BL41		1	3	3	3	28.9	28.9	28.9	14.07	0	112.57	18	10	8
P06312;P06313	P06312;P06313	6;6	1;1	1;1	Ig kappa chain V-IV region;Ig kappa chain V-IV region JI	IGKV4-1	2	6	1	1	35.5	22.3	22.3	13.38	0	198.74	15	11	4
P06314	P06314	7	2	2	Ig kappa chain V-IV region B17		1	7	2	2	32.1	20.1	20.1	14.966	0	6.807	1	0	1
P06317;P01721	P06317;P01721	1;1	1;1	1;1	Ig lambda chain V-VI region SUT;Ig lambda chain V-VI region AR	IGLV6-57	2	1	1	1	14.4	14.4	14.4	12.247	0.00099059	3.7928	1	1	0
P06318;P06319	P06318;P06319	1;1	1;1	1;1	Ig lambda chain V-VI region WLT;Ig lambda chain V-VI region EB4		2	1	1	1	18	18	18	11.966	0.00097847	3.5957	1	0	1
P06331	P06331	3	3	2	Ig heavy chain V-II region ARH-77		1	3	3	2	18.5	18.5	7.5	16.228	0	84.141	30	15	15
P06396;P06396-2;P06396-4;P06396-3	P06396;P06396-2;P06396-4;P06396-3	43;42;42;42	43;42;42;42	19;18;18;18	Gelsolin	GSN	4	43	43	19	62.1	62.1	36.4	85.696	0	323.31	30	15	15
P06454-2;P06454	P06454-2;P06454	1;1	1;1	1;1	Prothymosin alpha;Prothymosin alpha, N-terminally processed;Thymosin alpha-1	PTMA	2	1	1	1	15.5	15.5	15.5	12.074	0	32.923	1	1	0
P06576	P06576	7	7	7	ATP synthase subunit beta, mitochondrial	ATP5B	1	7	7	7	21.4	21.4	21.4	56.559	0	19.981	12	5	7
P06681;P06681-3;P06681-2	P06681;P06681-3;P06681-2	21;19;18	21;19;18	21;19;18	Complement C2;Complement C2b fragment;Complement C2a fragment	C2	3	21	21	21	37.1	37.1	37.1	83.267	0	140.81	28	14	14
P06702	P06702	9	9	9	Protein S100-A9	S100A9	1	9	9	9	67.5	67.5	67.5	13.242	0	323.31	28	14	14
P06703	P06703	2	2	2	Protein S100-A6	S100A6	1	2	2	2	22.2	22.2	22.2	10.18	0	4.9182	18	9	9
P06727;CON__Q32PJ2	P06727	50;2	50;2	50;2	Apolipoprotein A-IV	APOA4	2	50	50	50	79.8	79.8	79.8	45.398	0	323.31	30	15	15
P06731-2;P06731	P06731-2;P06731	3;3	2;2	2;2	Carcinoembryonic antigen-related cell adhesion molecule 5	CEACAM5	2	3	2	2	7.3	6	6	76.723	0	13.402	6	3	3
P06733;P06733-2;P13929-3;P09104-2;P13929-2;P13929;P09104	P06733;P06733-2	33;23;2;2;2;2;2	33;23;2;2;2;2;2	33;23;2;2;2;2;2	Alpha-enolase	ENO1	7	33	33	33	74	74	74	47.168	0	323.31	30	15	15
P06734	P06734	5	5	5	Low affinity immunoglobulin epsilon Fc receptor;Low affinity immunoglobulin epsilon Fc receptor membrane-bound form;Low affinity immunoglobulin epsilon Fc receptor soluble form	FCER2	1	5	5	5	24	24	24	36.468	0	106.99	22	10	12
P06737-2;P06737	P06737-2;P06737	4;4	4;4	3;3	Glycogen phosphorylase, liver form	PYGL	2	4	4	3	5.8	5.8	4.8	93.133	0	6.1394	1	1	0
P06744;P06744-2	P06744;P06744-2	14;13	14;13	12;11	Glucose-6-phosphate isomerase	GPI	2	14	14	12	39.8	39.8	34.4	63.146	0	90.717	29	14	15
P06748-3;P06748-2;P06748	P06748-3;P06748-2;P06748	1;1;1	1;1;1	1;1;1	Nucleophosmin	NPM1	3	1	1	1	8.1	8.1	8.1	28.4	0	7.6762	4	1	3
P06753-5;P06753-2;P06753-4;P06753-3;P06753-6;P06753;P06753-7	P06753-5;P06753-2;P06753-4;P06753-3;P06753-6;P06753	20;20;19;19;19;11;5	12;12;11;11;11;3;4	12;12;11;11;11;3;4	Tropomyosin alpha-3 chain	TPM3	7	20	12	12	54	34.3	34.3	28.87	0	165.39	26	13	13
P06756-3;P06756-2;P06756	P06756-3;P06756-2;P06756	4;4;4	4;4;4	4;4;4	Integrin alpha-V;Integrin alpha-V heavy chain;Integrin alpha-V light chain	ITGAV	3	4	4	4	5.2	5.2	5.2	111.13	0	5.2942	2	1	1
P06858	P06858	6	6	6	Lipoprotein lipase	LPL	1	6	6	6	17.9	17.9	17.9	53.162	0	12.004	17	7	10
P06865;P06865-2	P06865	22;5	22;5	22;5	Beta-hexosaminidase subunit alpha	HEXA	2	22	22	22	40.5	40.5	40.5	60.702	0	323.31	30	15	15
P06870;P06870-2	P06870;P06870-2	7;5	7;5	7;5	Kallikrein-1	KLK1	2	7	7	7	66.4	66.4	66.4	28.889	0	323.31	30	15	15
P06889	P06889	1	1	1	Ig lambda chain V-IV region MOL		1	1	1	1	23.6	23.6	23.6	11.143	0	6.4119	8	4	4
P07108;P07108-3;P07108-2;P07108-4;P07108-5;P07108-6	P07108;P07108-3;P07108-2;P07108-4;P07108-5	6;5;5;5;5;2	6;5;5;5;5;2	6;5;5;5;5;2	Acyl-CoA-binding protein	DBI	6	6	6	6	80.5	80.5	80.5	10.044	0	132	29	14	15
P07148	P07148	8	8	3	Fatty acid-binding protein, liver	FABP1	1	8	8	3	74.8	74.8	26	14.208	0	64.362	23	10	13
P07195;Q6ZMR3	P07195	17;1	17;1	15;0	L-lactate dehydrogenase B chain	LDHB	2	17	17	15	52.1	52.1	44.6	36.638	0	209.16	30	15	15
P07203	P07203	2	2	2	Glutathione peroxidase 1	GPX1	1	2	2	2	19.7	19.7	19.7	22.088	0.0065559	2.2673	1	1	0
P07204	P07204	12	12	12	Thrombomodulin	THBD	1	12	12	12	31.1	31.1	31.1	60.329	0	323.31	30	15	15
P07225	P07225	14	14	14	Vitamin K-dependent protein S	PROS1	1	14	14	14	28.6	28.6	28.6	75.122	0	59.664	26	14	12
P07237	P07237	21	21	21	Protein disulfide-isomerase	P4HB	1	21	21	21	54.1	54.1	54.1	57.116	0	173.92	30	15	15
P07288;P07288-5;P07288-2;P07288-3;P07288-4	P07288;P07288-5;P07288-2;P07288-3	20;17;17;16;5	20;17;17;16;5	19;16;16;15;4	Prostate-specific antigen	KLK3	5	20	20	19	86.2	86.2	86.2	28.741	0	323.31	21	9	12
P07306-2;P07306	P07306-2;P07306	4;4	4;4	4;4	Asialoglycoprotein receptor 1	ASGR1	2	4	4	4	16.3	16.3	16.3	29.144	0	7.6122	21	10	11
P07307-3;P07307-2;P07307	P07307-3;P07307-2;P07307	7;7;7	7;7;7	7;7;7	Asialoglycoprotein receptor 2	ASGR2	3	7	7	7	42.9	42.9	42.9	32.55	0	250.54	30	15	15
P07333;P07333-2	P07333;P07333-2	8;7	8;7	8;7	Macrophage colony-stimulating factor 1 receptor	CSF1R	2	8	8	8	8.7	8.7	8.7	107.98	0	26.173	30	15	15
P07339	P07339	29	29	29	Cathepsin D;Cathepsin D light chain;Cathepsin D heavy chain	CTSD	1	29	29	29	65.8	65.8	65.8	44.552	0	323.31	30	15	15
P07355;P07355-2;A6NMY6	P07355;P07355-2;A6NMY6	36;35;23	36;35;23	36;35;23	Annexin A2;Putative annexin A2-like protein	ANXA2;ANXA2P2	3	36	36	36	74.9	74.9	74.9	38.604	0	323.31	30	15	15
P07357	P07357	14	14	14	Complement component C8 alpha chain	C8A	1	14	14	14	29.1	29.1	29.1	65.163	0	323.31	23	12	11
P07358	P07358	15	15	15	Complement component C8 beta chain	C8B	1	15	15	15	34.9	34.9	34.9	67.046	0	99.271	15	6	9
P07359	P07359	9	9	9	Platelet glycoprotein Ib alpha chain;Glycocalicin	GP1BA	1	9	9	9	15.5	15.5	15.5	71.539	0	31.568	24	15	9
P07360	P07360	9	9	9	Complement component C8 gamma chain	C8G	1	9	9	9	55	55	55	22.277	0	215.43	30	15	15
P07384	P07384	8	8	8	Calpain-1 catalytic subunit	CAPN1	1	8	8	8	14	14	14	81.889	0	26.343	14	7	7
P07437	P07437	16	3	2	Tubulin beta chain	TUBB	1	16	3	2	48	9.5	6.1	49.67	0	11.366	18	8	10
P07476	P07476	27	27	27	Involucrin	IVL	1	27	27	27	60.7	60.7	60.7	68.478	0	323.31	20	10	10
P07478;CON__P07477;Q8NHM4;P07477	P07478;CON__P07477;Q8NHM4;P07477	2;1;1;1	2;1;1;1	2;1;1;1	Trypsin-2;Putative trypsin-6;Trypsin-1;Alpha-trypsin chain 1;Alpha-trypsin chain 2	PRSS2;PRSS3P2;PRSS1	4	2	2	2	12.1	12.1	12.1	26.487	0	10.058	18	9	9	+
P07585;P07585-4	P07585	3;1	3;1	3;1	Decorin	DCN	2	3	3	3	10	10	10	39.746	0	9.611	20	7	13
P07602	P07602	26	26	1	Prosaposin;Saposin-A;Saposin-B-Val;Saposin-B;Saposin-C;Saposin-D	PSAP	1	26	26	1	47.1	47.1	3.8	58.112	0	323.31	30	15	15
P07602-3;P07602-2	P07602-3;P07602-2	26;25	1;0	1;0	Prosaposin;Saposin-A;Saposin-B-Val;Saposin-B;Saposin-C;Saposin-D	PSAP	2	26	1	1	47.4	4.4	4.4	58.483	0	4.5296	1	0	1
P07686	P07686	27	27	27	Beta-hexosaminidase subunit beta;Beta-hexosaminidase subunit beta chain B;Beta-hexosaminidase subunit beta chain A	HEXB	1	27	27	27	49.3	49.3	49.3	63.111	0	323.31	30	15	15
P07711	P07711	11	11	11	Cathepsin L1;Cathepsin L1 heavy chain;Cathepsin L1 light chain	CTSL	1	11	11	11	34.2	34.2	34.2	37.564	0	144.59	30	15	15
P07737;CON__P02584	P07737	7;1	7;1	7;1	Profilin-1	PFN1	2	7	7	7	50.7	50.7	50.7	15.054	0	45.6	30	15	15
P07738	P07738	2	2	2	Bisphosphoglycerate mutase	BPGM	1	2	2	2	11.6	11.6	11.6	30.005	0	13.106	1	0	1
P07741;P07741-2	P07741;P07741-2	4;3	4;3	4;3	Adenine phosphoribosyltransferase	APRT	2	4	4	4	32.8	32.8	32.8	19.608	0	9.6697	19	8	11
P07858	P07858	21	21	21	Cathepsin B;Cathepsin B light chain;Cathepsin B heavy chain	CTSB	1	21	21	21	61.7	61.7	61.7	37.821	0	323.31	30	15	15
P07900;P07900-2;Q14568;Q58FG0;Q58FG1	P07900;P07900-2	23;23;4;2;1	23;23;4;2;1	15;15;0;2;0	Heat shock protein HSP 90-alpha	HSP90AA1	5	23	23	15	35.9	35.9	23.4	84.659	0	323.31	30	15	15
P07911-4;P07911;P07911-5;P07911-3;P07911-2	P07911-4;P07911;P07911-5;P07911-3;P07911-2	33;33;33;32;30	33;33;33;32;30	33;33;33;32;30	Uromodulin;Uromodulin, secreted form	UMOD	5	33	33	33	46.3	46.3	46.3	67.418	0	323.31	30	15	15
P07942	P07942	24	24	24	Laminin subunit beta-1	LAMB1	1	24	24	24	21.1	21.1	21.1	198.04	0	247.79	29	15	14
P07948-2;P07948	P07948-2;P07948	1;1	1;1	1;1	Tyrosine-protein kinase Lyn	LYN	2	1	1	1	3.1	3.1	3.1	56.033	0.0056893	2.2763	1	0	1
P07954-2;P07954	P07954-2;P07954	1;1	1;1	1;1	Fumarate hydratase, mitochondrial	FH	2	1	1	1	4.9	4.9	4.9	50.212	0.00097371	3.5393	1	0	1
P07996;P07996-2;CON__Q28194	P07996;P07996-2;CON__Q28194	28;23;19	28;23;19	26;21;18	Thrombospondin-1	THBS1	3	28	28	26	25.4	25.4	23.6	129.38	0	131.25	30	15	15	+
P07998	P07998	9	9	9	Ribonuclease pancreatic	RNASE1	1	9	9	9	62.8	62.8	62.8	17.644	0	323.31	30	15	15
P08118	P08118	2	2	2	Beta-microseminoprotein	MSMB	1	2	2	2	17.5	17.5	17.5	12.865	0.0013876	2.9206	14	6	8
P08123	P08123	39	39	39	Collagen alpha-2(I) chain	COL1A2	1	39	39	39	45.5	45.5	45.5	129.31	0	323.31	30	15	15
P08133-2;P08133	P08133-2;P08133	13;13	13;13	13;13	Annexin A6	ANXA6	2	13	13	13	23.1	23.1	23.1	72.423	0	43.969	20	10	10
P08134	P08134	5	1	1	Rho-related GTP-binding protein RhoC	RHOC	1	5	1	1	28.5	6.2	6.2	22.006	0.0044883	2.5295	1	1	0
P08138	P08138	5	1	1	Tumor necrosis factor receptor superfamily member 16	NGFR	1	5	1	1	14.3	3.7	3.7	45.183	0	4.7129	1	1	0
P08138-2	P08138-2	6	6	2	Tumor necrosis factor receptor superfamily member 16	NGFR	1	6	6	2	17.7	17.7	4.2	35.766	0	232.28	30	15	15
P08174-4;P08174;P08174-3;P08174-5;P08174-2;P08174-6;P08174-7	P08174-4;P08174;P08174-3;P08174-5;P08174-2;P08174-6;P08174-7	23;23;23;23;23;23;23	23;23;23;23;23;23;23	23;23;23;23;23;23;23	Complement decay-accelerating factor	CD55	7	23	23	23	59.1	59.1	59.1	39.759	0	323.31	30	15	15
P08183-2;P08183;P21439-3;P21439-2;P21439	P08183-2;P08183	10;10;2;2;2	10;10;2;2;2	10;10;2;2;2	Multidrug resistance protein 1	ABCB1	5	10	10	10	11.7	11.7	11.7	134.03	0	39.852	26	12	14
P08185	P08185	14	14	14	Corticosteroid-binding globulin	SERPINA6	1	14	14	14	43	43	43	45.14	0	323.31	30	15	15
P08195-2;P08195-3;P08195;P08195-4	P08195-2;P08195-3;P08195;P08195-4	21;21;21;21	21;21;21;21	21;21;21;21	4F2 cell-surface antigen heavy chain	SLC3A2	4	21	21	21	45.6	45.6	45.6	57.944	0	323.31	30	15	15
P08236-2;P08236;P08236-3	P08236-2;P08236;P08236-3	18;18;17	18;18;17	18;18;17	Beta-glucuronidase	GUSB	3	18	18	18	34.7	34.7	34.7	69.141	0	282.51	22	8	14
P08238;Q58FF7	P08238	18;5	10;2	8;2	Heat shock protein HSP 90-beta	HSP90AB1	2	18	10	8	30.8	18.1	14.8	83.263	0	34.741	23	11	12
P08246	P08246	8	8	8	Neutrophil elastase	ELANE	1	8	8	8	40.4	40.4	40.4	28.518	0	146.51	14	8	6
P08253;P08253-2;P08253-3	P08253;P08253-2;P08253-3	6;5;5	6;5;5	6;5;5	72 kDa type IV collagenase;PEX	MMP2	3	6	6	6	14.5	14.5	14.5	73.881	0	31.731	15	9	6
P08254	P08254	1	1	1	Stromelysin-1	MMP3	1	1	1	1	4	4	4	53.977	0.00051335	4.3864	1	1	0
P08294	P08294	13	13	13	Extracellular superoxide dismutase [Cu-Zn]	SOD3	1	13	13	13	61.2	61.2	61.2	25.851	0	323.31	30	15	15
P08311	P08311	3	3	3	Cathepsin G	CTSG	1	3	3	3	15.7	15.7	15.7	28.837	0	78.601	7	4	3
P08473	P08473	27	27	27	Neprilysin	MME	1	27	27	27	42.3	42.3	42.3	85.513	0	323.31	30	15	15
P08519	P08519	14	14	13	Apolipoprotein(a)	LPA	1	14	14	13	40.9	40.9	40.6	501.31	0	323.31	30	15	15
P08571	P08571	21	21	21	Monocyte differentiation antigen CD14;Monocyte differentiation antigen CD14, urinary form;Monocyte differentiation antigen CD14, membrane-bound form	CD14	1	21	21	21	70.9	70.9	70.9	40.076	0	323.31	30	15	15
P08572	P08572	22	22	22	Collagen alpha-2(IV) chain;Canstatin	COL4A2	1	22	22	22	20.4	20.4	20.4	167.55	0	323.31	30	15	15
P08575-2;P08575	P08575-2;P08575	3;3	3;3	3;3	Receptor-type tyrosine-protein phosphatase C	PTPRC	2	3	3	3	5.2	5.2	5.2	130.9	0.0094178	2.077	1	0	1
P08582;P08582-2	P08582	38;9	38;9	38;9	Melanotransferrin	MFI2	2	38	38	38	65.3	65.3	65.3	80.214	0	323.31	30	15	15
P08603;P08603-2	P08603	58;25	58;25	51;22	Complement factor H	CFH	2	58	58	51	59.6	59.6	50.5	139.09	0	323.31	30	15	15
P08637	P08637	7	7	4	Low affinity immunoglobulin gamma Fc region receptor III-A	FCGR3A	1	7	7	4	22.8	22.8	13.4	29.089	0	274.42	30	15	15
P08648	P08648	1	1	1	Integrin alpha-5;Integrin alpha-5 heavy chain;Integrin alpha-5 light chain	ITGA5	1	1	1	1	1.3	1.3	1.3	114.54	0.0009542	3.2766	1	1	0
P08670;P17661;Q16352;P41219;P41219-2;P07196;P12036-2;P12036	P08670	18;3;2;1;1;1;1;1	18;3;2;1;1;1;1;1	16;1;0;1;1;0;0;0	Vimentin	VIM	8	18	18	16	44	44	41.4	53.651	0	264.8	16	6	10
P08697;P08697-2;CON__P28800	P08697;P08697-2	18;14;2	18;14;2	18;14;2	Alpha-2-antiplasmin	SERPINF2	3	18	18	18	47.3	47.3	47.3	54.565	0	323.31	30	15	15
P08709-2;P08709	P08709-2;P08709	3;3	3;3	3;3	Coagulation factor VII;Factor VII light chain;Factor VII heavy chain	F7	2	3	3	3	12.6	12.6	12.6	49.32	0.0013889	2.9376	2	1	1
P08754	P08754	4	1	1	Guanine nucleotide-binding protein G(k) subunit alpha	GNAI3	1	4	1	1	14.7	4.5	4.5	40.532	0.0018248	2.7073	1	0	1
P08758	P08758	19	19	19	Annexin A5	ANXA5	1	19	19	19	63.4	63.4	63.4	35.936	0	185.6	28	13	15
P08833	P08833	3	3	3	Insulin-like growth factor-binding protein 1	IGFBP1	1	3	3	3	20.8	20.8	20.8	27.903	0	19.028	13	8	5
P08861	P08861	3	1	1	Chymotrypsin-like elastase family member 3B	CELA3B	1	3	1	1	18.5	8.1	8.1	29.263	0.00097418	3.5463	1	0	1
P08865	P08865	4	4	4	40S ribosomal protein SA	RPSA	1	4	4	4	22.4	22.4	22.4	32.854	0	16.799	8	2	6
P08887-2;P08887	P08887-2;P08887	6;6	6;6	6;6	Interleukin-6 receptor subunit alpha	IL6R	2	6	6	6	16.4	16.4	16.4	40.237	0	117.05	28	15	13
P08F94-2;P08F94	P08F94-2;P08F94	10;10	10;10	10;10	Fibrocystin	PKHD1	2	10	10	10	4.4	4.4	4.4	371.65	0	13.775	13	5	8
P09093	P09093	7	7	5	Chymotrypsin-like elastase family member 3A	CELA3A	1	7	7	5	44.1	44.1	33.7	29.488	0	54.189	3	2	1
P09172	P09172	4	4	4	Dopamine beta-hydroxylase;Soluble dopamine beta-hydroxylase	DBH	1	4	4	4	9.1	9.1	9.1	69.064	0	10.95	1	1	0
P09210;Q16772;Q7RTV2	P09210;Q16772;Q7RTV2	11;7;6	11;7;6	1;0;0	Glutathione S-transferase A2;Glutathione S-transferase A3;Glutathione S-transferase A5	GSTA2;GSTA3;GSTA5	3	11	11	1	40.1	40.1	3.2	25.664	0	28.276	20	8	12
P09211	P09211	13	13	13	Glutathione S-transferase P	GSTP1	1	13	13	13	71.4	71.4	71.4	23.356	0	323.31	30	15	15
P09228	P09228	3	1	1	Cystatin-SA	CST2	1	3	1	1	21.3	7.8	7.8	16.445	0.0014184	3.1525	1	1	0
P09237	P09237	6	6	6	Matrilysin	MMP7	1	6	6	6	25.1	25.1	25.1	29.676	0	18.915	25	13	12
P09238	P09238	3	3	3	Stromelysin-2	MMP10	1	3	3	3	7.1	7.1	7.1	54.151	0	11.163	2	1	1
P09327;P09327-2	P09327;P09327-2	6;4	6;4	6;4	Villin-1	VIL1	2	6	6	6	9.8	9.8	9.8	92.694	0	24.815	6	1	5
P09382	P09382	4	4	4	Galectin-1	LGALS1	1	4	4	4	39.3	39.3	39.3	14.716	0	11.244	21	9	12
P09417;P09417-2	P09417;P09417-2	9;8	9;8	9;8	Dihydropteridine reductase	QDPR	2	9	9	9	52.9	52.9	52.9	25.789	0	82.287	28	14	14
P09429;B2RPK0	P09429	5;2	5;2	5;2	High mobility group protein B1	HMGB1	2	5	5	5	29.8	29.8	29.8	24.893	0	16.201	4	2	2
P09455;P09455-2;P09455-3	P09455;P09455-2;P09455-3	2;1;1	2;1;1	2;1;1	Retinol-binding protein 1	RBP1	3	2	2	2	15.6	15.6	15.6	15.85	0.00050736	4.2583	2	1	1
P09466-2;P09466;P09466-3	P09466-2;P09466;P09466-3	4;4;3	4;4;3	4;4;3	Glycodelin	PAEP	3	4	4	4	32.3	32.3	32.3	18.279	0	85.784	5	3	2
P09467	P09467	19	19	18	Fructose-1,6-bisphosphatase 1	FBP1	1	19	19	18	58.6	58.6	55.3	36.842	0	323.31	30	15	15
P09486	P09486	5	5	5	SPARC	SPARC	1	5	5	5	23.4	23.4	23.4	34.632	0	10.724	26	14	12
P09488;P09488-2	P09488;P09488-2	8;7	8;7	2;1	Glutathione S-transferase Mu 1	GSTM1	2	8	8	2	36.2	36.2	11	25.712	0	53.957	17	11	6
P09493-2;P09493-5;P09493-9;P09493-8;P09493-7;P09493-6;P09493-4;P09493-3;P09493-10;P09493	P09493-2;P09493-5;P09493-9;P09493-8;P09493-7;P09493-6;P09493-4;P09493-3;P09493-10;P09493	9;9;8;8;8;8;8;8;8;8	2;2;1;1;1;1;1;1;1;1	2;2;1;1;1;1;1;1;1;1	Tropomyosin alpha-1 chain	TPM1	10	9	2	2	27.2	12.3	12.3	26.68	0	8.3242	4	1	3
P09497-2	P09497-2	1	1	1	Clathrin light chain B	CLTB	1	1	1	1	10	10	10	23.181	0.0014065	3.0486	1	0	1
P09525;P09525-2	P09525;P09525-2	13;10	13;10	13;10	Annexin A4	ANXA4	2	13	13	13	46.4	46.4	46.4	35.882	0	113.06	29	14	15
P09543-2;P09543	P09543-2;P09543	8;8	8;8	8;8	2,3-cyclic-nucleotide 3-phosphodiesterase	CNP	2	8	8	8	36.2	36.2	36.2	45.098	0	30.706	18	5	13
P09564	P09564	4	4	4	T-cell antigen CD7	CD7	1	4	4	4	17.1	17.1	17.1	25.409	0	295.5	30	15	15
P09603;P09603-2;P09603-3	P09603;P09603-2	17;9;8	17;9;8	17;9;8	Macrophage colony-stimulating factor 1;Processed macrophage colony-stimulating factor 1	CSF1	3	17	17	17	36.3	36.3	36.3	60.179	0	323.31	30	15	15
P09619;P09619-2	P09619;P09619-2	11;7	11;7	11;7	Platelet-derived growth factor receptor beta	PDGFRB	2	11	11	11	11.6	11.6	11.6	123.97	0	172.31	30	15	15
P09651-3;P09651-2;P09651	P09651-3;P09651-2;P09651	1;1;1	1;1;1	1;1;1	Heterogeneous nuclear ribonucleoprotein A1;Heterogeneous nuclear ribonucleoprotein A1, N-terminally processed	HNRNPA1	3	1	1	1	8.6	8.6	8.6	29.386	0	134.94	4	2	2
P09668	P09668	16	16	16	Pro-cathepsin H;Cathepsin H mini chain;Cathepsin H;Cathepsin H heavy chain;Cathepsin H light chain	CTSH	1	16	16	16	60.9	60.9	60.9	37.393	0	323.31	30	15	15
P09758	P09758	5	5	5	Tumor-associated calcium signal transducer 2	TACSTD2	1	5	5	5	25.1	25.1	25.1	35.709	0	19.592	22	9	13
P09871	P09871	14	14	14	Complement C1s subcomponent;Complement C1s subcomponent heavy chain;Complement C1s subcomponent light chain	C1S	1	14	14	14	32.6	32.6	32.6	76.684	0	215.16	27	14	13
P09923;P05187;P10696	P09923	9;2;1	9;2;1	9;2;1	Intestinal-type alkaline phosphatase	ALPI	3	9	9	9	24.1	24.1	24.1	56.811	0	29.352	24	11	13
P09936	P09936	9	9	9	Ubiquitin carboxyl-terminal hydrolase isozyme L1	UCHL1	1	9	9	9	51.1	51.1	51.1	24.824	0	69.938	16	5	11
P09958	P09958	13	13	13	Furin	FURIN	1	13	13	13	27.8	27.8	27.8	86.677	0	81.21	29	14	15
P09960;P09960-2;P09960-4;P09960-3	P09960;P09960-2;P09960-4;P09960-3	8;7;7;6	8;7;7;6	8;7;7;6	Leukotriene A-4 hydrolase	LTA4H	4	8	8	8	20.6	20.6	20.6	69.284	0	19.875	21	8	13
P09972	P09972	7	5	5	Fructose-bisphosphate aldolase C	ALDOC	1	7	5	5	28	18.4	18.4	39.455	0	62.89	19	9	10
P0C0L4;P0C0L4-2	P0C0L4;P0C0L4-2	84;82	4;4	3;3	Complement C4-A;Complement C4 beta chain;Complement C4-A alpha chain;C4a anaphylatoxin;C4b-A;C4d-A;Complement C4 gamma chain	C4A	2	84	4	3	55.4	4.1	3.4	192.78	0	59.161	27	15	12
P0C0L5	P0C0L5	85	85	5	Complement C4-B;Complement C4 beta chain;Complement C4-B alpha chain;C4a anaphylatoxin;C4b-B;C4d-B;Complement C4 gamma chain	C4B	1	85	85	5	55.7	55.7	5.6	192.75	0	323.31	30	15	15
P0C7U0	P0C7U0	4	4	4	Protein ELFN1	ELFN1	1	4	4	4	7.7	7.7	7.7	90.476	0	89.773	28	14	14
P0CG05	P0CG05	10	10	2	Ig lambda-2 chain C regions	IGLC2	1	10	10	2	93.4	93.4	34.9	11.293	0	323.31	30	15	15
P0DJD8;P0DJD9;P0DJD7	P0DJD8;P0DJD9;P0DJD7	5;4;4	5;4;4	5;4;4	Pepsin A-3;Pepsin A-5;Pepsin A-4	PGA3;PGA5;PGA4	3	5	5	5	9	9	9	41.976	0	158.45	30	15	15
P0DJI8	P0DJI8	1	1	1	Serum amyloid A-1 protein;Amyloid protein A;Serum amyloid protein A(2-104);Serum amyloid protein A(3-104);Serum amyloid protein A(2-103);Serum amyloid protein A(2-102);Serum amyloid protein A(4-101)	SAA1	1	1	1	1	16.4	16.4	16.4	13.532	0	21.675	1	0	1
P0DMQ5	P0DMQ5	5	5	5	Putative transmembrane protein INAFM2	INAFM2	1	5	5	5	21.6	21.6	21.6	15.439	0	45.287	30	15	15
P0DMV9;P0DMV8;P0DMV8-2	P0DMV9;P0DMV8;P0DMV8-2	29;29;25	29;29;25	19;19;16	Heat shock 70 kDa protein 1B;Heat shock 70 kDa protein 1A	HSPA1B;HSPA1A	3	29	29	19	51.5	51.5	32.6	70.051	0	250	30	15	15
P10092	P10092	1	1	1	Calcitonin gene-related peptide 2	CALCB	1	1	1	1	11	11	11	13.706	0	6.8807	1	0	1
P10124	P10124	1	1	1	Serglycin	SRGN	1	1	1	1	12.7	12.7	12.7	17.652	0.0094502	2.0958	1	0	1
P10145	P10145	1	1	1	Interleukin-8;MDNCF-a;Interleukin-8;IL-8(5-77);IL-8(6-77);IL-8(7-77);IL-8(8-77);IL-8(9-77)	CXCL8	1	1	1	1	16.2	16.2	16.2	11.098	0.00095557	3.303	1	0	1
P10153	P10153	9	9	9	Non-secretory ribonuclease	RNASE2	1	9	9	9	40.4	40.4	40.4	18.354	0	323.31	30	15	15
P10155-3;P10155-5;P10155-4;P10155;P10155-2	P10155-3;P10155-5;P10155-4;P10155;P10155-2	2;2;2;2;1	2;2;2;2;1	2;2;2;2;1	60 kDa SS-A/Ro ribonucleoprotein	TROVE2	5	2	2	2	5	5	5	58.482	0.0013863	2.9149	1	1	0
P10253	P10253	49	49	49	Lysosomal alpha-glucosidase;76 kDa lysosomal alpha-glucosidase;70 kDa lysosomal alpha-glucosidase	GAA	1	49	49	49	57.7	57.7	57.7	105.32	0	323.31	30	15	15
P10412	P10412	5	5	2	Histone H1.4	HIST1H1E	1	5	5	2	22.4	22.4	9.6	21.865	0	23.172	27	13	14
P10451-3	P10451-3	19	2	2	Osteopontin	SPP1	1	19	2	2	58.5	10.5	10.5	32.355	0	38.591	24	10	14
P10451-4;P10451	P10451-4;P10451	23;23	2;2	2;2	Osteopontin	SPP1	2	23	2	2	66.8	8.9	8.9	33.016	0	134.37	20	7	13
P10451-5;P10451-2	P10451-5;P10451-2	24;21	24;21	3;0	Osteopontin	SPP1	2	24	24	3	60.3	60.3	11	33.843	0	323.31	30	15	15
P10515	P10515	1	1	1	Dihydrolipoyllysine-residue acetyltransferase component of pyruvate dehydrogenase complex, mitochondrial	DLAT	1	1	1	1	2.6	2.6	2.6	68.996	0.0009574	3.3302	1	0	1
P10586-2;P10586	P10586-2;P10586	14;14	14;14	13;13	Receptor-type tyrosine-protein phosphatase F	PTPRF	2	14	14	13	11.6	11.6	11.1	211.68	0	47.901	26	13	13
P10599;P10599-2	P10599;P10599-2	7;6	7;6	7;6	Thioredoxin	TXN	2	7	7	7	66.7	66.7	66.7	11.737	0	127.85	30	15	15
P10619-2;P10619	P10619-2;P10619	17;17	17;17	17;17	Lysosomal protective protein;Lysosomal protective protein 32 kDa chain;Lysosomal protective protein 20 kDa chain	CTSA	2	17	17	17	40	40	40	52.488	0	323.31	30	15	15
P10643;CON__Q29RQ1	P10643	38;4	38;4	38;4	Complement component C7	C7	2	38	38	38	54	54	54	93.517	0	323.31	30	15	15
P10645	P10645	4	4	4	Chromogranin-A;Vasostatin-1;Vasostatin-2;EA-92;ES-43;Pancreastatin;SS-18;WA-8;WE-14;LF-19;Catestatin;AL-11;GV-19;GR-44;ER-37;GE-25;Serpinin-RRG;Serpinin;p-Glu serpinin precursor	CHGA	1	4	4	4	13.8	13.8	13.8	50.688	0	55.499	5	3	2
P10646;P10646-2	P10646;P10646-2	4;3	4;3	4;3	Tissue factor pathway inhibitor	TFPI	2	4	4	4	24	24	24	35.015	0	15.548	27	13	14
P10721-2;P10721;P10721-3	P10721-2;P10721;P10721-3	8;8;7	8;8;7	8;8;7	Mast/stem cell growth factor receptor Kit	KIT	3	8	8	8	9.5	9.5	9.5	109.45	0	38.697	18	9	9
P10768	P10768	9	9	9	S-formylglutathione hydrolase	ESD	1	9	9	9	42.6	42.6	42.6	31.462	0	152.07	27	12	15
P10809	P10809	3	3	3	60 kDa heat shock protein, mitochondrial	HSPD1	1	3	3	3	8.6	8.6	8.6	61.054	0	9.967	1	1	0
P10909-4;P10909;P10909-5;P10909-2;P10909-3	P10909-4;P10909;P10909-5;P10909-2;P10909-3	23;23;23;23;15	23;23;23;23;15	23;23;23;23;15	Clusterin;Clusterin beta chain;Clusterin alpha chain	CLU	5	23	23	23	42.5	42.5	42.5	48.803	0	323.31	30	15	15
P10912-3;P10912-2;P10912;P10912-4	P10912-3;P10912-2;P10912;P10912-4	5;5;5;4	5;5;5;4	5;5;5;4	Growth hormone receptor;Growth hormone-binding protein	GHR	4	5	5	5	19.4	19.4	19.4	33.888	0	17.687	20	8	12
P11021	P11021	27	27	27	78 kDa glucose-regulated protein	HSPA5	1	27	27	27	46.6	46.6	46.6	72.332	0	323.31	30	15	15
P11047;Q9Y6N6	P11047	23;2	23;2	23;2	Laminin subunit gamma-1	LAMC1	2	23	23	23	19	19	19	177.6	0	199.07	30	15	15
P11117;P11117-2	P11117	19;8	19;8	19;8	Lysosomal acid phosphatase	ACP2	2	19	19	19	43.3	43.3	43.3	48.344	0	323.31	30	15	15
P11142;P11142-2	P11142;P11142-2	25;21	24;20	19;15	Heat shock cognate 71 kDa protein	HSPA8	2	25	24	19	40.4	38.4	30	70.897	0	204.57	30	15	15
P11215;P11215-2	P11215;P11215-2	4;4	4;4	4;4	Integrin alpha-M	ITGAM	2	4	4	4	5.1	5.1	5.1	127.18	0	10.556	2	0	2
P11279;P11279-2	P11279;P11279-2	9;5	9;5	9;5	Lysosome-associated membrane glycoprotein 1	LAMP1	2	9	9	9	15.6	15.6	15.6	44.882	0	256.01	30	15	15
P11310;P11310-2	P11310;P11310-2	2;2	2;2	2;2	Medium-chain specific acyl-CoA dehydrogenase, mitochondrial	ACADM	2	2	2	2	6.2	6.2	6.2	46.588	0	5.3353	5	1	4
P11362-20;P11362-7;P11362-2;P11362-19;P11362;P11362-21;P11362-6;P11362-9;P11362-5;P11362-8;P11362-4;P11362-14;P11362-3;P11362-18;P11362-16;P11362-13;P11362-12;P11362-11;P11362-10;P11362-15	P11362-20;P11362-7;P11362-2;P11362-19;P11362;P11362-21;P11362-6;P11362-9;P11362-5;P11362-8;P11362-4;P11362-14;P11362-3;P11362-18;P11362-16;P11362-13;P11362-12;P11362-11;P11362-10	6;6;6;6;6;6;5;5;5;5;5;5;5;4;4;4;4;4;4;1	6;6;6;6;6;6;5;5;5;5;5;5;5;4;4;4;4;4;4;1	5;5;5;5;5;5;4;5;4;5;4;4;4;4;4;4;4;4;4;1	Fibroblast growth factor receptor 1	FGFR1	20	6	6	5	10.5	10.5	8	90.617	0	172.32	30	15	15
P11586	P11586	12	12	12	C-1-tetrahydrofolate synthase, cytoplasmic;Methylenetetrahydrofolate dehydrogenase;Methenyltetrahydrofolate cyclohydrolase;Formyltetrahydrofolate synthetase;C-1-tetrahydrofolate synthase, cytoplasmic, N-terminally processed	MTHFD1	1	12	12	12	15.4	15.4	15.4	101.56	0	19.987	22	8	14
P11597;P11597-2	P11597;P11597-2	11;10	11;10	11;10	Cholesteryl ester transfer protein	CETP	2	11	11	11	25.8	25.8	25.8	54.756	0	122.5	29	15	14
P11684	P11684	5	5	5	Uteroglobin	SCGB1A1	1	5	5	5	49.5	49.5	49.5	9.9937	0	99.222	23	12	11
P11717	P11717	52	52	52	Cation-independent mannose-6-phosphate receptor	IGF2R	1	52	52	52	29.7	29.7	29.7	274.37	0	152.56	30	15	15
P11766	P11766	7	7	7	Alcohol dehydrogenase class-3	ADH5	1	7	7	7	19.5	19.5	19.5	39.724	0	16.145	11	4	7
P11940-2;P11940;Q9H361;Q13310-2;Q13310;Q13310-3	P11940-2;P11940	3;3;1;1;1;1	3;3;1;1;1;1	3;3;1;1;1;1	Polyadenylate-binding protein 1	PABPC1	6	3	3	3	6.8	6.8	6.8	61.18	0.0005102	4.318	1	0	1
P12107-4;P12107-3;P12107;P12107-2	P12107-4;P12107-3;P12107;P12107-2	2;2;2;2	2;2;2;2	2;2;2;2	Collagen alpha-1(XI) chain	COL11A1	4	2	2	2	2.3	2.3	2.3	167.75	0	41.309	19	8	11
P12109	P12109	60	60	60	Collagen alpha-1(VI) chain	COL6A1	1	60	60	60	61.9	61.9	61.9	108.53	0	323.31	30	15	15
P12110-2	P12110-2	10	10	4	Collagen alpha-2(VI) chain	COL6A2	1	10	10	4	13.5	13.5	5.1	97.418	0	64.239	30	15	15
P12110;P12110-3	P12110;P12110-3	8;6	2;0	2;0	Collagen alpha-2(VI) chain	COL6A2	2	8	2	2	9.5	2	2	108.58	0	28.772	4	3	1
P12111;P12111-2;P12111-4;P12111-3;P12111-5	P12111;P12111-2;P12111-4;P12111-3;P12111-5	42;38;31;26;26	42;38;31;26;26	42;38;31;26;26	Collagen alpha-3(VI) chain	COL6A3	5	42	42	42	16.4	16.4	16.4	343.67	0	323.31	30	15	15
P12259	P12259	5	5	5	Coagulation factor V;Coagulation factor V heavy chain;Coagulation factor V light chain	F5	1	5	5	5	2.8	2.8	2.8	251.7	0	107.3	28	14	14
P12273	P12273	12	12	12	Prolactin-inducible protein	PIP	1	12	12	12	76.7	76.7	76.7	16.572	0	323.31	30	15	15
P12277	P12277	12	12	12	Creatine kinase B-type	CKB	1	12	12	12	57	57	57	42.644	0	81.76	27	12	15
P12318-2;P12318	P12318-2;P12318	2;2	2;2	2;2	Low affinity immunoglobulin gamma Fc region receptor II-a	FCGR2A	2	2	2	2	16.1	16.1	16.1	34.929	0	6.459	1	1	0
P12319	P12319	1	1	1	High affinity immunoglobulin epsilon receptor subunit alpha	FCER1A	1	1	1	1	3.5	3.5	3.5	29.595	0.00095057	3.2236	1	0	1
P12429	P12429	17	17	17	Annexin A3	ANXA3	1	17	17	17	54.5	54.5	54.5	36.375	0	127.12	21	10	11
P12724	P12724	5	5	5	Eosinophil cationic protein	RNASE3	1	5	5	5	36.9	36.9	36.9	18.385	0	11.114	17	9	8
P12814-2;P12814;P12814-3;P12814-4	P12814-2;P12814;P12814-3;P12814-4	13;13;13;13	2;2;2;2	2;2;2;2	Alpha-actinin-1	ACTN1	4	13	2	2	15.2	2.6	2.6	102.71	0.00098571	3.7213	1	1	0
P12821-2;P12821;P12821-4;P12821-3	P12821-2;P12821	27;27;13;13	27;27;13;13	27;27;13;13	Angiotensin-converting enzyme;Angiotensin-converting enzyme, soluble form	ACE	4	27	27	27	29.8	29.8	29.8	131.66	0	185.76	30	15	15
P12830;P12830-2	P12830;P12830-2	21;19	21;19	21;19	Cadherin-1;E-Cad/CTF1;E-Cad/CTF2;E-Cad/CTF3	CDH1	2	21	21	21	28	28	28	97.455	0	323.31	30	15	15
P12872-2;P12872-3;P12872	P12872-2;P12872-3;P12872	1;1;1	1;1;1	1;1;1	Promotilin;Motilin;Motilin-associated peptide	MLN	3	1	1	1	9.3	9.3	9.3	12.127	0	10.476	1	0	1
P12955;P12955-3;P12955-2	P12955;P12955-3;P12955-2	15;13;11	15;13;11	15;13;11	Xaa-Pro dipeptidase	PEPD	3	15	15	15	38.5	38.5	38.5	54.548	0	104.68	27	12	15
P13010	P13010	1	1	1	X-ray repair cross-complementing protein 5	XRCC5	1	1	1	1	3.8	3.8	3.8	82.704	0	6.3829	1	1	0
P13284	P13284	5	5	5	Gamma-interferon-inducible lysosomal thiol reductase	IFI30	1	5	5	5	35.2	35.2	35.2	27.963	0	19.572	26	13	13
P13473-2;P13473;P13473-3	P13473-2;P13473;P13473-3	6;6;6	6;6;6	6;6;6	Lysosome-associated membrane glycoprotein 2	LAMP2	3	6	6	6	12.2	12.2	12.2	44.955	0	48.47	30	15	15
P13489	P13489	17	17	17	Ribonuclease inhibitor	RNH1	1	17	17	17	54.4	54.4	54.4	49.973	0	164.01	30	15	15
P13591;P13591-4;P13591-3;P13591-1;P13591-5;P13591-6	P13591;P13591-4;P13591-3;P13591-1;P13591-5;P13591-6	16;15;15;15;14;12	16;15;15;15;14;12	16;15;15;15;14;12	Neural cell adhesion molecule 1	NCAM1	6	16	16	16	24.4	24.4	24.4	94.573	0	323.31	30	15	15
P13598	P13598	4	4	4	Intercellular adhesion molecule 2	ICAM2	1	4	4	4	17.5	17.5	17.5	30.654	0	139.33	30	15	15
P13611-2;P13611-5;P13611;P13611-4;P13611-3	P13611-2;P13611-5;P13611;P13611-4;P13611-3	6;6;6;4;4	6;6;6;4;4	6;6;6;4;4	Versican core protein	VCAN	5	6	6	6	3.8	3.8	3.8	265.05	0	13.946	26	13	13
P13639	P13639	14	14	14	Elongation factor 2	EEF2	1	14	14	14	22.4	22.4	22.4	95.337	0	30.374	24	11	13
P13667	P13667	2	2	2	Protein disulfide-isomerase A4	PDIA4	1	2	2	2	3.4	3.4	3.4	72.932	0	5.0697	4	1	3
P13671	P13671	28	28	28	Complement component C6	C6	1	28	28	28	40.4	40.4	40.4	104.79	0	323.31	30	15	15
P13686	P13686	2	2	2	Tartrate-resistant acid phosphatase type 5	ACP5	1	2	2	2	6.5	6.5	6.5	36.598	0	6.0358	2	0	2
P13688-2;P13688-8;P13688-10;P13688;P13688-3;P13688-4;P13688-11;P13688-9;P13688-6;P13688-5;P13688-7	P13688-2;P13688-8;P13688-10;P13688;P13688-3;P13688-4;P13688-11;P13688-9;P13688-6;P13688-5;P13688-7	4;4;4;4;3;3;3;3;3;3;2	3;3;3;3;2;2;2;2;2;2;2	3;3;3;3;2;2;2;2;2;2;2	Carcinoembryonic antigen-related cell adhesion molecule 1	CEACAM1	11	4	3	3	16.5	14.4	14.4	45.95	0	116.05	20	8	12
P13693;P13693-2;Q56UQ5	P13693;P13693-2;Q56UQ5	2;1;1	2;1;1	2;1;1	Translationally-controlled tumor protein;TPT1-like protein	TPT1	3	2	2	2	15.7	15.7	15.7	19.595	0	34.24	13	6	7
P13716;P13716-2	P13716;P13716-2	8;6	8;6	8;6	Delta-aminolevulinic acid dehydratase	ALAD	2	8	8	8	39.4	39.4	39.4	36.294	0	32.334	25	11	14
P13727;P13727-2	P13727;P13727-2	10;8	10;8	10;8	Bone marrow proteoglycan;Eosinophil granule major basic protein	PRG2	2	10	10	10	41	41	41	25.205	0	323.31	30	15	15
P13796;P13796-2	P13796	23;5	23;5	19;5	Plastin-2	LCP1	2	23	23	19	49.9	49.9	44.3	70.288	0	228.56	25	11	14
P13797-3;P13797;P13797-2	P13797-3;P13797;P13797-2	14;14;13	10;10;9	8;8;7	Plastin-3	PLS3	3	14	10	8	29.2	25.5	21	65.632	0	30.084	29	14	15
P13798	P13798	15	15	15	Acylamino-acid-releasing enzyme	APEH	1	15	15	15	26.9	26.9	26.9	81.224	0	33.525	26	11	15
P13861-2;P13861	P13861-2;P13861	2;2	2;2	2;2	cAMP-dependent protein kinase type II-alpha regulatory subunit	PRKAR2A	2	2	2	2	7.9	7.9	7.9	43.066	0.0013838	2.896	1	0	1
P13928-2;P13928;Q5VT79;Q5VT79-2;P13928-3	P13928-2;P13928;Q5VT79	5;5;4;2;1	5;5;4;2;1	5;5;4;2;1	Annexin A8;Annexin A8-like protein 2	ANXA8;ANXA8L2	5	5	5	5	41.1	41.1	41.1	16.07	0	11.043	4	2	2
P13942-8;P13942-6;P13942-7;P13942-4;P13942-5;P13942-2;P13942-3;P13942	P13942-8;P13942-6;P13942-7;P13942-4;P13942-5;P13942-2;P13942-3;P13942	3;3;3;3;3;3;3;3	3;3;3;3;3;3;3;3	3;3;3;3;3;3;3;3	Collagen alpha-2(XI) chain	COL11A2	8	3	3	3	3.1	3.1	3.1	159.89	0	7.7846	11	6	5
P13987	P13987	10	10	10	CD59 glycoprotein	CD59	1	10	10	10	40.6	40.6	40.6	14.177	0	323.31	30	15	15
P14151;P14151-2	P14151;P14151-2	9;9	9;9	9;9	L-selectin	SELL	2	9	9	9	18.5	18.5	18.5	42.187	0	323.31	30	15	15
P14174	P14174	2	2	2	Macrophage migration inhibitory factor	MIF	1	2	2	2	17.4	17.4	17.4	12.476	0	21.536	17	7	10
P14207	P14207	5	5	4	Folate receptor beta	FOLR2	1	5	5	4	25.1	25.1	20.8	29.279	0	46.3	15	10	5
P14314-2;P14314	P14314-2;P14314	9;9	9;9	9;9	Glucosidase 2 subunit beta	PRKCSH	2	9	9	9	17	17	17	59.177	0	113.9	30	15	15
P14324-2;P14324	P14324-2;P14324	3;3	3;3	3;3	Farnesyl pyrophosphate synthase	FDPS	2	3	3	3	10.8	10.8	10.8	40.532	0	44.391	10	6	4
P14384	P14384	22	22	22	Carboxypeptidase M	CPM	1	22	22	22	42.9	42.9	42.9	50.513	0	323.31	30	15	15
P14543;P14543-2	P14543;P14543-2	31;30	31;30	31;30	Nidogen-1	NID1	2	31	31	31	40.1	40.1	40.1	136.38	0	323.31	30	15	15
P14550	P14550	20	20	20	Alcohol dehydrogenase [NADP(+)]	AKR1A1	1	20	20	20	71.7	71.7	71.7	36.573	0	323.31	30	15	15
P14618;P14618-2;P14618-3	P14618;P14618-2;P14618-3	33;30;28	33;30;28	31;28;26	Pyruvate kinase PKM	PKM	3	33	33	31	77.4	77.4	74.2	57.936	0	323.31	30	15	15
P14625	P14625	11	10	10	Endoplasmin	HSP90B1	1	11	10	10	20.7	18.9	18.9	92.468	0	71.592	27	12	15
P14735;P14735-2	P14735	6;2	6;2	6;2	Insulin-degrading enzyme	IDE	2	6	6	6	9.5	9.5	9.5	117.97	0	9.3138	5	2	3
P14778	P14778	5	5	5	Interleukin-1 receptor type 1;Interleukin-1 receptor type 1, membrane form;Interleukin-1 receptor type 1, soluble form	IL1R1	1	5	5	5	11.2	11.2	11.2	65.402	0	12.577	18	7	11
P14780	P14780	22	22	22	Matrix metalloproteinase-9;67 kDa matrix metalloproteinase-9;82 kDa matrix metalloproteinase-9	MMP9	1	22	22	22	37.8	37.8	37.8	78.457	0	113.61	28	13	15
P14784	P14784	5	5	5	Interleukin-2 receptor subunit beta	IL2RB	1	5	5	5	14.2	14.2	14.2	61.116	0	72.317	29	14	15
P14923	P14923	2	2	2	Junction plakoglobin	JUP	1	2	2	2	4	4	4	81.744	0	4.658	5	4	1
P15104	P15104	9	9	9	Glutamine synthetase	GLUL	1	9	9	9	27.3	27.3	27.3	42.064	0	59.237	5	3	2
P15121	P15121	12	12	11	Aldose reductase	AKR1B1	1	12	12	11	49.4	49.4	49.4	35.853	0	248.4	30	15	15
P15144	P15144	57	57	57	Aminopeptidase N	ANPEP	1	57	57	57	57.5	57.5	57.5	109.54	0	323.31	30	15	15
P15151-2	P15151-2	11	11	1	Poliovirus receptor	PVR	1	11	11	1	26.6	26.6	7.5	40.125	0	311.42	30	15	15
P15151-3;P15151-4;P15151	P15151-3;P15151-4;P15151	11;10;10	1;0;0	1;0;0	Poliovirus receptor	PVR	3	11	1	1	25	5.5	5.5	39.304	0.00095694	3.3158	1	1	0
P15169;CON__Q2KJ83	P15169	6;2	6;2	6;2	Carboxypeptidase N catalytic chain	CPN1	2	6	6	6	21.4	21.4	21.4	52.286	0	77.346	13	9	4
P15289;P15289-2	P15289;P15289-2	12;11	12;11	12;11	Arylsulfatase A;Arylsulfatase A component B;Arylsulfatase A component C	ARSA	2	12	12	12	38.1	38.1	38.1	53.588	0	323.31	30	15	15
P15291-2;P15291	P15291-2;P15291	8;8	8;8	8;8	Beta-1,4-galactosyltransferase 1;Lactose synthase A protein;N-acetyllactosamine synthase;Beta-N-acetylglucosaminylglycopeptide beta-1,4-galactosyltransferase;Beta-N-acetylglucosaminyl-glycolipid beta-1,4-galactosyltransferase;Processed beta-1,4-galactosyltransferase 1	B4GALT1	2	8	8	8	32.5	32.5	32.5	42.537	0	297.43	30	15	15
P15309;P15309-2;P15309-3	P15309;P15309-2;P15309-3	25;24;19	25;24;19	25;24;19	Prostatic acid phosphatase;PAPf39	ACPP	3	25	25	25	50.8	50.8	50.8	44.566	0	323.31	30	15	15
P15311	P15311	29	29	22	Ezrin	EZR	1	29	29	22	52.4	52.4	42	69.412	0	154.64	30	15	15
P15313	P15313	9	5	5	V-type proton ATPase subunit B, kidney isoform	ATP6V1B1	1	9	5	5	25.7	15.6	15.6	56.832	0	25.474	16	5	11
P15328	P15328	17	17	17	Folate receptor alpha	FOLR1	1	17	17	17	58.8	58.8	58.8	29.819	0	323.31	30	15	15
P15374	P15374	4	4	4	Ubiquitin carboxyl-terminal hydrolase isozyme L3	UCHL3	1	4	4	4	20.9	20.9	20.9	26.182	0	8.7278	6	2	4
P15428;P15428-5;P15428-4;P15428-2;P15428-3	P15428;P15428-5;P15428-4;P15428-2	7;6;5;5;2	7;6;5;5;2	7;6;5;5;2	15-hydroxyprostaglandin dehydrogenase [NAD(+)]	HPGD	5	7	7	7	35.7	35.7	35.7	28.977	0	77.653	21	11	10
P15529-16;P15529-15;P15529-9;P15529-7;P15529-12;P15529-14;P15529-8;P15529-4;P15529-6;P15529-11;P15529-13;P15529-3;P15529-5;P15529-10;P15529;P15529-2	P15529-16;P15529-15;P15529-9;P15529-7;P15529-12;P15529-14;P15529-8;P15529-4;P15529-6;P15529-11;P15529-13;P15529-3;P15529-5;P15529-10;P15529;P15529-2	1;1;1;1;1;1;1;1;1;1;1;1;1;1;1;1	1;1;1;1;1;1;1;1;1;1;1;1;1;1;1;1	1;1;1;1;1;1;1;1;1;1;1;1;1;1;1;1	Membrane cofactor protein	CD46	16	1	1	1	4.5	4.5	4.5	36.826	0.00096712	3.4552	1	1	0
P15586;P15586-2	P15586;P15586-2	23;21	23;21	23;21	N-acetylglucosamine-6-sulfatase	GNS	2	23	23	23	40.9	40.9	40.9	62.081	0	323.31	30	15	15
P15813	P15813	1	1	1	Antigen-presenting glycoprotein CD1d	CD1D	1	1	1	1	5.4	5.4	5.4	37.717	0.0094259	2.0821	1	1	0
P15814	P15814	3	3	3	Immunoglobulin lambda-like polypeptide 1	IGLL1	1	3	3	3	18.3	18.3	18.3	22.963	0	323.31	23	12	11
P15848;P15848-2	P15848;P15848-2	15;11	15;11	15;11	Arylsulfatase B	ARSB	2	15	15	15	30.6	30.6	30.6	59.687	0	76.105	30	15	15
P15907;P15907-2	P15907;P15907-2	5;4	5;4	5;4	Beta-galactoside alpha-2,6-sialyltransferase 1	ST6GAL1	2	5	5	5	21.9	21.9	21.9	46.604	0	146.99	11	6	5
P15924;P15924-3;P15924-2	P15924;P15924-3;P15924-2	16;14;13	16;14;13	16;14;13	Desmoplakin	DSP	3	16	16	16	8.8	8.8	8.8	331.77	0	57.766	14	3	11
P15941-13	P15941-13	6	2	2	Mucin-1;Mucin-1 subunit alpha;Mucin-1 subunit beta	MUC1	1	6	2	2	37.4	14.6	14.6	21.663	0	4.5236	8	3	5
P15941-7;P15941-17;P15941-11;P15941-8;P15941-4;P15941-3;P15941;P15941-2;P15941-15;P15941-6;P15941-12;P15941-16;P15941-9;P15941-10	P15941-7;P15941-17;P15941-11;P15941-8;P15941-4;P15941-3;P15941;P15941-2;P15941-15;P15941-6	7;7;7;7;7;7;7;7;5;5;3;3;3;3	7;7;7;7;7;7;7;7;5;5;3;3;3;3	3;3;3;3;3;3;3;3;3;3;3;3;3;3	Mucin-1;Mucin-1 subunit alpha;Mucin-1 subunit beta	MUC1	14	7	7	3	34.1	34.1	16.5	27.566	0	323.31	30	15	15
P16035	P16035	8	8	8	Metalloproteinase inhibitor 2	TIMP2	1	8	8	8	35.5	35.5	35.5	24.399	0	162.52	30	15	15
P16066	P16066	5	5	5	Atrial natriuretic peptide receptor 1	NPR1	1	5	5	5	7.6	7.6	7.6	118.92	0	14.586	13	4	9
P16070-15;P16070-18;P16070-12;P16070-14;P16070-13;P16070-11;P16070-10;P16070-16;P16070-8;P16070-9;P16070-17;P16070-6;P16070-4;P16070-3;P16070-7;P16070-5;P16070;P16070-19	P16070-15;P16070-18;P16070-12;P16070-14;P16070-13;P16070-11;P16070-10;P16070-16;P16070-8;P16070-9;P16070-17;P16070-6;P16070-4;P16070-3;P16070-7;P16070-5;P16070;P16070-19	7;7;7;7;7;7;7;7;7;7;7;7;7;7;7;7;7;4	7;7;7;7;7;7;7;7;7;7;7;7;7;7;7;7;7;4	7;7;7;7;7;7;7;7;7;7;7;7;7;7;7;7;7;4	CD44 antigen	CD44	18	7	7	7	28.9	28.9	28.9	32.074	0	173.57	30	15	15
P16083	P16083	12	12	12	Ribosyldihydronicotinamide dehydrogenase [quinone]	NQO2	1	12	12	12	64.1	64.1	64.1	25.918	0	148.07	29	14	15
P16112-2;P16112;P16112-3	P16112-2;P16112;P16112-3	41;38;36	41;38;36	41;38;36	Aggrecan core protein;Aggrecan core protein 2	ACAN	3	41	41	41	16.7	16.7	16.7	246.3	0	323.31	30	15	15
P16150	P16150	1	1	1	Leukosialin	SPN	1	1	1	1	2.8	2.8	2.8	40.321	0.0013812	2.8697	1	0	1
P16152;P16152-2	P16152	13;6	13;6	11;4	Carbonyl reductase [NADPH] 1	CBR1	2	13	13	11	61	61	50.5	30.375	0	309.36	30	15	15
P16188;P30453;P30512;P30459;P16189;P10314;Q29940;P30493;P30457;P16190;P30456;P30450;P18462;P30466	P16188;P30453;P30512;P30459;P16189;P10314;Q29940;P30493;P30457;P16190;P30456;P30450;P18462	10;8;7;7;7;7;6;6;6;6;5;5;5;4	2;1;0;0;0;0;0;0;1;0;0;0;0;0	0;0;0;0;0;0;0;0;0;0;0;0;0;0	HLA class I histocompatibility antigen, A-30 alpha chain;HLA class I histocompatibility antigen, A-34 alpha chain;HLA class I histocompatibility antigen, A-29 alpha chain;HLA class I histocompatibility antigen, A-74 alpha chain;HLA class I histocompatibility antigen, A-31 alpha chain;HLA class I histocompatibility antigen, A-32 alpha chain;HLA class I histocompatibility antigen, B-59 alpha chain;…	HLA-A;HLA-B	14	10	2	0	40	11	0	40.904	0.0022686	2.6348	1	0	1
P16234-2;P16234-3;P16234	P16234-2;P16234-3;P16234	2;2;2	2;2;2	2;2;2	Platelet-derived growth factor receptor alpha	PDGFRA	3	2	2	2	16.5	16.5	16.5	24.023	0	169.67	25	11	14
P16278-3;P16278;P16278-2;Q6UWU2-2;Q6UWU2	P16278-3;P16278;P16278-2	27;26;21;1;1	27;26;21;1;1	27;26;21;1;1	Beta-galactosidase	GLB1	5	27	27	27	39.9	39.9	39.9	72.75	0	323.31	30	15	15
P16284-5;P16284-3;P16284-4;P16284-2;P16284-6;P16284	P16284-5;P16284-3;P16284-4;P16284-2;P16284-6;P16284	5;5;5;5;5;5	5;5;5;5;5;5	5;5;5;5;5;5	Platelet endothelial cell adhesion molecule	PECAM1	6	5	5	5	9.3	9.3	9.3	79.26	0	41.755	27	14	13
P16401	P16401	3	3	3	Histone H1.5	HIST1H1B	1	3	3	3	19.5	19.5	19.5	22.58	0	5.965	2	0	2
P16403;P16402;P22492;Q02539	P16403;P16402	5;3;2;2	2;0;0;0	2;0;0;0	Histone H1.2;Histone H1.3	HIST1H1C;HIST1H1D	4	5	2	2	23	9.9	9.9	21.364	0	12.076	23	11	12
P16422	P16422	4	4	4	Epithelial cell adhesion molecule	EPCAM	1	4	4	4	22.9	22.9	22.9	34.932	0	10.639	18	8	10
P16444	P16444	23	23	23	Dipeptidase 1	DPEP1	1	23	23	23	68.1	68.1	68.1	45.673	0	323.31	30	15	15
P16562	P16562	1	1	1	Cysteine-rich secretory protein 2	CRISP2	1	1	1	1	7	7	7	27.259	0.00051546	4.426	1	1	0
P16870-2;P16870	P16870-2;P16870	27;27	27;27	27;27	Carboxypeptidase E	CPE	2	27	27	27	67	67	67	49.885	0	323.31	30	15	15
P16871-4;P16871-3;P16871-2;P16871	P16871-4;P16871-3;P16871-2;P16871	1;1;1;1	1;1;1;1	1;1;1;1	Interleukin-7 receptor subunit alpha	IL7R	4	1	1	1	8.3	8.3	8.3	28.723	0.0018232	2.6955	1	1	0
P16930;P16930-2	P16930;P16930-2	11;7	11;7	11;7	Fumarylacetoacetase	FAH	2	11	11	11	43.4	43.4	43.4	46.374	0	70.413	29	14	15
P16989-2;P16989-3;P16989	P16989-2;P16989-3;P16989	1;1;1	1;1;1	1;1;1	Y-box-binding protein 3	YBX3	3	1	1	1	16.8	16.8	16.8	31.947	0	110.61	2	0	2
P17050	P17050	16	16	16	Alpha-N-acetylgalactosaminidase	NAGA	1	16	16	16	39.4	39.4	39.4	46.564	0	323.31	30	15	15
P17066;P48741	P17066;P48741	8;5	2;1	2;1	Heat shock 70 kDa protein 6;Putative heat shock 70 kDa protein 7	HSPA6;HSPA7	2	8	2	2	14.5	4.2	4.2	71.027	0.00099453	3.8641	1	1	0
P17096-2;P17096	P17096-2;P17096	1;1	1;1	1;1	High mobility group protein HMG-I/HMG-Y	HMGA1	2	1	1	1	19.8	19.8	19.8	10.679	0.009438	2.0906	1	1	0
P17174;P17174-2	P17174;P17174-2	19;16	19;16	19;16	Aspartate aminotransferase, cytoplasmic	GOT1	2	19	19	19	63.7	63.7	63.7	46.247	0	283.92	30	15	15
P17181-2;P17181-4;P17181-3;P17181	P17181-2;P17181-4;P17181-3;P17181	6;6;6;6	6;6;6;6	6;6;6;6	Interferon alpha/beta receptor 1	IFNAR1	4	6	6	6	15.4	15.4	15.4	49.546	0	11.685	21	10	11
P17213	P17213	5	5	5	Bactericidal permeability-increasing protein	BPI	1	5	5	5	16.8	16.8	16.8	53.899	0	19.667	1	0	1
P17342-2;P17342;P17342-3	P17342-2;P17342	10;10;3	10;10;3	10;10;3	Atrial natriuretic peptide receptor 3	NPR3	3	10	10	10	23.7	23.7	23.7	59.766	0	44.94	30	15	15
P17405-4;P17405;P17405-3;P17405-2	P17405-4;P17405;P17405-3;P17405-2	7;7;6;6	7;7;6;6	7;7;6;6	Sphingomyelin phosphodiesterase	SMPD1	4	7	7	7	15.9	15.9	15.9	69.623	0	18.916	26	13	13
P17643	P17643	2	2	2	5,6-dihydroxyindole-2-carboxylic acid oxidase	TYRP1	1	2	2	2	5.8	5.8	5.8	60.724	0	5.6812	4	0	4
P17655-2;P17655	P17655-2;P17655	4;4	4;4	4;4	Calpain-2 catalytic subunit	CAPN2	2	4	4	4	10	10	10	71.475	0	10.017	9	4	5
P17813-2;P17813	P17813-2;P17813	5;5	5;5	5;5	Endoglin	ENG	2	5	5	5	9.8	9.8	9.8	67.541	0	323.31	30	15	15
P17858;P17858-2	P17858;P17858-2	7;7	7;7	7;7	ATP-dependent 6-phosphofructokinase, liver type	PFKL	2	7	7	7	14.1	14.1	14.1	85.018	0	13.006	6	1	5
P17900	P17900	10	10	10	Ganglioside GM2 activator;Ganglioside GM2 activator isoform short	GM2A	1	10	10	10	63.2	63.2	63.2	20.838	0	323.31	30	15	15
P17927;Q2VPA4-2;Q2VPA4-3;Q2VPA4	P17927	8;2;2;2	8;2;2;2	8;2;2;2	Complement receptor type 1	CR1	4	8	8	8	10.6	10.6	10.6	223.66	0	28.488	27	13	14
P17931	P17931	6	6	6	Galectin-3	LGALS3	1	6	6	6	28.4	28.4	28.4	26.152	0	60.43	29	15	14
P17936;P17936-2	P17936;P17936-2	10;10	10;10	10;10	Insulin-like growth factor-binding protein 3	IGFBP3	2	10	10	10	40.5	40.5	40.5	31.674	0	127.17	30	15	15
P17987	P17987	6	6	6	T-complex protein 1 subunit alpha	TCP1	1	6	6	6	13.1	13.1	13.1	60.343	0	11.387	7	4	3
P18065	P18065	15	15	15	Insulin-like growth factor-binding protein 2	IGFBP2	1	15	15	15	50.2	50.2	50.2	34.814	0	323.31	30	15	15
P18124	P18124	3	3	3	60S ribosomal protein L7	RPL7	1	3	3	3	14.9	14.9	14.9	29.225	0	4.6744	1	0	1
P18135;P18136	P18135;P18136	10;6	10;6	2;0	Ig kappa chain V-III region HAH;Ig kappa chain V-III region HIC		2	10	10	2	65.9	65.9	20.2	14.073	0	323.31	30	15	15
P18206-2;P18206;P18206-3	P18206-2;P18206	18;18;1	18;18;1	18;18;1	Vinculin	VCL	3	18	18	18	22.9	22.9	22.9	116.72	0	109.89	27	13	14
P18428	P18428	7	7	7	Lipopolysaccharide-binding protein	LBP	1	7	7	7	16.6	16.6	16.6	53.383	0	26.612	25	12	13
P18510-2;P18510-4;P18510;P18510-3	P18510-2;P18510-4;P18510;P18510-3	5;4;4;4	5;4;4;4	5;4;4;4	Interleukin-1 receptor antagonist protein	IL1RN	4	5	5	5	45.3	45.3	45.3	17.888	0	167.63	27	13	14
P18627	P18627	1	1	1	Lymphocyte activation gene 3 protein	LAG3	1	1	1	1	2.3	2.3	2.3	57.448	0.0022665	2.6322	1	0	1
P18669;P15259;Q8N0Y7	P18669	12;4;4	12;4;4	12;4;4	Phosphoglycerate mutase 1	PGAM1	3	12	12	12	64.2	64.2	64.2	28.804	0	172.13	30	15	15
P18827	P18827	2	2	2	Syndecan-1	SDC1	1	2	2	2	11.9	11.9	11.9	32.461	0	88.67	30	15	15
P19013;CON__P19013	P19013;CON__P19013	38;37	36;35	29;28	Keratin, type II cytoskeletal 4	KRT4	2	38	36	29	66.9	65.2	55.1	57.285	0	323.31	25	11	14	+
P19021;P19021-5;P19021-2;P19021-4;P19021-3;P19021-6	P19021;P19021-5;P19021-2;P19021-4;P19021-3;P19021-6	15;15;14;14;14;14	15;15;14;14;14;14	15;15;14;14;14;14	Peptidyl-glycine alpha-amidating monooxygenase;Peptidylglycine alpha-hydroxylating monooxygenase;Peptidyl-alpha-hydroxyglycine alpha-amidating lyase	PAM	6	15	15	15	20	20	20	108.33	0	43.328	27	12	15
P19022;P19022-2	P19022;P19022-2	22;21	22;21	22;21	Cadherin-2	CDH2	2	22	22	22	25.9	25.9	25.9	99.808	0	323.31	30	15	15
P19256-2;P19256-3;P19256	P19256-2;P19256-3;P19256	4;4;4	4;4;4	4;4;4	Lymphocyte function-associated antigen 3	CD58	3	4	4	4	12.7	12.7	12.7	26.66	0	111.63	30	15	15
P19320;P19320-2;P19320-3	P19320;P19320-2;P19320-3	23;21;18	23;21;18	23;21;18	Vascular cell adhesion protein 1	VCAM1	3	23	23	23	38.8	38.8	38.8	81.275	0	323.31	30	15	15
P19338	P19338	3	3	3	Nucleolin	NCL	1	3	3	3	8.3	8.3	8.3	76.613	0	30.665	2	2	0
P19438-5;P19438-4;P19438;P19438-2	P19438-5;P19438-4;P19438	6;5;5;1	6;5;5;1	6;5;5;1	Tumor necrosis factor receptor superfamily member 1A;Tumor necrosis factor receptor superfamily member 1A, membrane form;Tumor necrosis factor-binding protein 1	TNFRSF1A	4	6	6	6	38.5	38.5	38.5	24.194	0	153.9	28	14	14
P19440;A6NGU5;P19440-2;P36268-2;P36268;P36268-3;Q14390;P19440-3;B5MD39	P19440;A6NGU5;P19440-2;P36268-2;P36268;P36268-3	9;7;6;5;5;5;2;2;2	9;7;6;5;5;5;2;2;2	9;7;6;5;5;5;2;2;2	Gamma-glutamyltranspeptidase 1;Gamma-glutamyltranspeptidase 1 heavy chain;Gamma-glutamyltranspeptidase 1 light chain;Putative gamma-glutamyltranspeptidase 3;Putative gamma-glutamyltranspeptidase 3 heavy chain;Putative gamma-glutamyltranspeptidase 3 light chain;Inactive gamma-glutamyltranspeptidase 2	GGT1;GGT3P;GGT2	9	9	9	9	19.2	19.2	19.2	61.409	0	148.72	30	15	15
P19652	P19652	18	18	13	Alpha-1-acid glycoprotein 2	ORM2	1	18	18	13	68.2	68.2	50.7	23.602	0	323.31	30	15	15
P19801;P19801-2	P19801;P19801-2	23;23	23;23	23;23	Amiloride-sensitive amine oxidase [copper-containing]	AOC1	2	23	23	23	34	34	34	85.377	0	258.85	30	15	15
P19823	P19823	27	27	20	Inter-alpha-trypsin inhibitor heavy chain H2	ITIH2	1	27	27	20	36	36	30.5	106.46	0	323.31	29	14	15
P19827;P19827-2;P19827-3;CON__Q0VCM5	P19827;P19827-2	23;15;10;4	23;15;10;4	23;15;10;4	Inter-alpha-trypsin inhibitor heavy chain H1	ITIH1	4	23	23	23	39.3	39.3	39.3	101.39	0	323.31	30	15	15
P19835;P19835-2	P19835;P19835-2	33;26	33;26	33;26	Bile salt-activated lipase	CEL	2	33	33	33	38.1	38.1	38.1	79.321	0	323.31	30	15	15
P19957	P19957	7	7	7	Elafin	PI3	1	7	7	7	51.3	51.3	51.3	12.269	0	42.202	12	6	6
P19961;P19961-2	P19961;P19961-2	43;35	6;6	3;3	Alpha-amylase 2B	AMY2B	2	43	6	3	80.8	17.8	9.2	57.709	0	323.31	30	15	15
P19971;P19971-2	P19971;P19971-2	4;4	4;4	4;4	Thymidine phosphorylase	TYMP	2	4	4	4	10.8	10.8	10.8	49.955	0	7.3945	19	9	10
P20061	P20061	3	3	3	Transcobalamin-1	TCN1	1	3	3	3	13.9	13.9	13.9	48.206	0	13.767	4	2	2
P20062-2;P20062	P20062-2;P20062	6;6	6;6	6;6	Transcobalamin-2	TCN2	2	6	6	6	28.5	28.5	28.5	44.421	0	45.876	21	9	12
P20073-2;P20073	P20073-2;P20073	6;6	6;6	6;6	Annexin A7	ANXA7	2	6	6	6	20.4	20.4	20.4	50.315	0	33.937	20	8	12
P20138-2;P20138;P20138-3	P20138-2;P20138	6;6;2	6;6;2	6;6;2	Myeloid cell surface antigen CD33	CD33	3	6	6	6	23.5	23.5	23.5	33.889	0	161.23	27	13	14
P20142;P20142-2	P20142;P20142-2	2;1	2;1	2;1	Gastricsin	PGC	2	2	2	2	5.2	5.2	5.2	42.425	0	49.683	9	3	6
P20151;P20151-4;P20151-2;P20151-3	P20151;P20151-4;P20151-2;P20151-3	6;5;5;3	5;5;4;2	5;5;4;2	Kallikrein-2	KLK2	4	6	5	5	37.5	34.1	34.1	28.671	0	17.375	8	1	7
P20160	P20160	6	6	6	Azurocidin	AZU1	1	6	6	6	35.9	35.9	35.9	26.885	0	137.32	7	3	4
P20333-2;P20333	P20333-2;P20333	5;5	5;5	5;5	Tumor necrosis factor receptor superfamily member 1B;Tumor necrosis factor receptor superfamily member 1b, membrane form;Tumor necrosis factor-binding protein 2	TNFRSF1B	2	5	5	5	22	22	22	28.461	0	281.97	30	15	15
P20338	P20338	5	5	5	Ras-related protein Rab-4A	RAB4A	1	5	5	5	29.4	29.4	29.4	24.389	0	13.19	18	10	8
P20618	P20618	4	4	4	Proteasome subunit beta type-1	PSMB1	1	4	4	4	26.1	26.1	26.1	26.489	0	8.3827	5	2	3
P20711;P20711-3;P20711-4;P20711-2	P20711;P20711-3;P20711-4	17;16;10;8	17;16;10;8	17;16;10;8	Aromatic-L-amino-acid decarboxylase	DDC	4	17	17	17	36	36	36	53.926	0	206.73	29	14	15
P20742-2;P20742	P20742-2;P20742	9;9	3;3	3;3	Pregnancy zone protein	PZP	2	9	3	3	9.7	4.1	4.1	140.37	0.00098135	3.625	1	1	0
P20774	P20774	6	6	6	Mimecan	OGN	1	6	6	6	24.8	24.8	24.8	33.922	0	17.635	7	4	3
P20810-3;P20810-4;P20810-8;P20810-2;P20810;P20810-9;P20810-5;P20810-10;P20810-7;P20810-6	P20810-3;P20810-4;P20810-8;P20810-2;P20810;P20810-9;P20810-5;P20810-10;P20810-7;P20810-6	10;10;10;10;10;10;10;10;10;10	10;10;10;10;10;10;10;10;10;10	10;10;10;10;10;10;10;10;10;10	Calpastatin	CAST	10	10	10	10	25.8	25.8	25.8	63.665	0	33.213	21	10	11
P20827;P20827-2	P20827;P20827-2	4;2	4;2	4;2	Ephrin-A1;Ephrin-A1, secreted form	EFNA1	2	4	4	4	14.1	14.1	14.1	23.787	0	60.123	28	15	13
P20849;P20849-2;P20849-3	P20849;P20849-2	4;3;1	4;3;1	4;3;1	Collagen alpha-1(IX) chain	COL9A1	3	4	4	4	8	8	8	91.868	0	42.171	23	11	12
P20851-2;P20851	P20851-2;P20851	1;1	1;1	1;1	C4b-binding protein beta chain	C4BPB	2	1	1	1	6.8	6.8	6.8	28.286	0.00051073	4.3227	8	3	5
P20908	P20908	4	4	4	Collagen alpha-1(V) chain	COL5A1	1	4	4	4	3.9	3.9	3.9	183.56	0	38.187	29	14	15
P20916-2;P20916-3;P20916	P20916-2;P20916-3;P20916	4;4;4	4;4;4	4;4;4	Myelin-associated glycoprotein	MAG	3	4	4	4	9.1	9.1	9.1	63.965	0	8.8827	18	9	9
P20933	P20933	1	1	1	N(4)-(beta-N-acetylglucosaminyl)-L-asparaginase;Glycosylasparaginase alpha chain;Glycosylasparaginase beta chain	AGA	1	1	1	1	3.5	3.5	3.5	37.208	0.0049173	2.4819	1	0	1
P21108;P60891-2;P60891;P11908;P11908-2	P21108;P60891-2;P60891;P11908;P11908-2	3;2;2;2;2	3;2;2;2;2	3;2;2;2;2	Ribose-phosphate pyrophosphokinase 3;Ribose-phosphate pyrophosphokinase 1;Ribose-phosphate pyrophosphokinase 2	PRPS1L1;PRPS1;PRPS2	5	3	3	3	15.4	15.4	15.4	34.839	0.0013979	2.9868	1	1	0
P21128-3;P21128-2;P21128	P21128-3;P21128-2;P21128	7;7;7	7;7;7	7;7;7	Poly(U)-specific endoribonuclease	ENDOU	3	7	7	7	30.3	30.3	30.3	39.629	0	14.526	2	0	2
P21266	P21266	10	10	9	Glutathione S-transferase Mu 3	GSTM3	1	10	10	9	54.7	54.7	50.7	26.559	0	60.156	27	12	15
P21281	P21281	12	12	8	V-type proton ATPase subunit B, brain isoform	ATP6V1B2	1	12	12	8	32.9	32.9	22.7	56.5	0	34.179	25	11	14
P21333-2;P21333	P21333-2;P21333	23;23	23;23	22;22	Filamin-A	FLNA	2	23	23	22	13.5	13.5	13.2	280.01	0	198.71	30	15	15
P21399	P21399	25	25	25	Cytoplasmic aconitate hydratase	ACO1	1	25	25	25	42.6	42.6	42.6	98.398	0	107.16	30	15	15
P21583-3;P21583-2;P21583	P21583-3;P21583-2;P21583	1;1;1	1;1;1	1;1;1	Kit ligand;Soluble KIT ligand	KITLG	3	1	1	1	3.8	3.8	3.8	26.667	0.0014111	3.1027	1	1	0
P21589-2;P21589	P21589-2;P21589	2;2	2;2	2;2	5-nucleotidase	NT5E	2	2	2	2	10.1	10.1	10.1	57.948	0.0009704	3.5076	3	1	2
P21695-2;P21695	P21695-2;P21695	19;19	19;19	19;19	Glycerol-3-phosphate dehydrogenase [NAD(+)], cytoplasmic	GPD1	2	19	19	19	71.8	71.8	71.8	35.139	0	103.21	30	15	15
P21709-3;P21709-2;P21709	P21709-3;P21709-2;P21709	12;12;12	12;12;12	12;12;12	Ephrin type-A receptor 1	EPHA1	3	12	12	12	39.7	39.7	39.7	51.068	0	323.31	30	15	15
P21754-2;P21754-3;P21754;Q6PJE2	P21754-2;P21754-3;P21754;Q6PJE2	2;2;2;1	2;2;2;1	2;2;2;1	Zona pellucida sperm-binding protein 3;Processed zona pellucida sperm-binding protein 3;POM121 and ZP3 fusion protein	ZP3;POMZP3	4	2	2	2	5.6	5.6	5.6	41.468	0	6.1177	1	1	0
P21796	P21796	7	7	7	Voltage-dependent anion-selective channel protein 1	VDAC1	1	7	7	7	36.4	36.4	36.4	30.772	0	40.52	25	13	12
P21802-14;P21802-19;P21802-15;P21802-23;P21802-8;P21802-2;P21802-13;P21802-17;P21802-12;P21802-6;P21802-7;P21802-9;P21802-5;P21802-10;P21802-18;P21802;P21802-3;P21802-16;P21802-11	P21802-14;P21802-19;P21802-15;P21802-23;P21802-8;P21802-2;P21802-13;P21802-17;P21802-12;P21802-6;P21802-7;P21802-9;P21802-5;P21802-10;P21802-18;P21802;P21802-3;P21802-16;P21802-11	3;3;3;3;3;3;3;3;3;3;3;3;3;3;3;3;3;3;3	3;3;3;3;3;3;3;3;3;3;3;3;3;3;3;3;3;3;3	3;3;3;3;3;3;3;3;3;3;3;3;3;3;3;3;3;3;3	Fibroblast growth factor receptor 2	FGFR2	19	3	3	3	9.4	9.4	9.4	28.299	0	9.0233	6	1	5
P21810	P21810	18	18	18	Biglycan	BGN	1	18	18	18	48.9	48.9	48.9	41.654	0	323.31	30	15	15
P21926	P21926	5	5	5	CD9 antigen	CD9	1	5	5	5	15.4	15.4	15.4	25.416	0	289.06	28	14	14
P21964-2;P21964	P21964-2;P21964	7;7	7;7	7;7	Catechol O-methyltransferase	COMT	2	7	7	7	38.5	38.5	38.5	24.449	0	21.018	18	8	10
P21980;P21980-2	P21980;P21980-2	2;1	2;1	2;1	Protein-glutamine gamma-glutamyltransferase 2	TGM2	2	2	2	2	4.7	4.7	4.7	77.328	0.0022645	2.6226	1	1	0
P22061;P22061-2	P22061;P22061-2	2;2	2;2	2;2	Protein-L-isoaspartate(D-aspartate) O-methyltransferase	PCMT1	2	2	2	2	18.9	18.9	18.9	24.636	0	6.436	1	1	0
P22105;P22105-3;P22105-4;P22105-2	P22105;P22105-3;P22105-4	86;86;85;30	86;86;85;30	70;70;69;15	Tenascin-X	TNXB	4	86	86	70	29.8	29.8	26	458.22	0	323.31	30	15	15
P22223-2;P22223	P22223-2;P22223	9;9	9;9	9;9	Cadherin-3	CDH3	2	9	9	9	22.8	22.8	22.8	86.551	0	92.166	24	11	13
P22234;P22234-2	P22234;P22234-2	4;3	4;3	4;3	Multifunctional protein ADE2;Phosphoribosylaminoimidazole-succinocarboxamide synthase;Phosphoribosylaminoimidazole carboxylase	PAICS	2	4	4	4	13.4	13.4	13.4	47.079	0	10.06	9	3	6
P22304;P22304-3;P22304-2	P22304	8;2;2	8;2;2	8;2;2	Iduronate 2-sulfatase;Iduronate 2-sulfatase 42 kDa chain;Iduronate 2-sulfatase 14 kDa chain	IDS	3	8	8	8	23.6	23.6	23.6	61.872	0	70.939	28	14	14
P22307-6;P22307-2;P22307-4;P22307-7;P22307-8;P22307	P22307-6;P22307-2;P22307-4;P22307-7;P22307-8;P22307	1;1;1;1;1;1	1;1;1;1;1;1	1;1;1;1;1;1	Non-specific lipid-transfer protein	SCP2	6	1	1	1	8.6	8.6	8.6	15.079	0.00097087	3.5078	1	0	1
P22314-2;P22314	P22314-2;P22314	19;19	19;19	19;19	Ubiquitin-like modifier-activating enzyme 1	UBA1	2	19	19	19	25.8	25.8	25.8	113.8	0	279.51	28	13	15
P22352	P22352	11	11	11	Glutathione peroxidase 3	GPX3	1	11	11	11	40.7	40.7	40.7	25.552	0	105.87	30	15	15
P22392;P22392-2;P15531;P15531-2;O60361	P22392;P22392-2;P15531;P15531-2	6;6;4;4;2	6;6;4;4;2	6;6;4;4;2	Nucleoside diphosphate kinase B;Nucleoside diphosphate kinase A	NME2;NME1	5	6	6	6	42.8	42.8	42.8	17.298	0	28.245	29	14	15
P22455-2;P22455	P22455-2;P22455	3;3	1;1	1;1	Fibroblast growth factor receptor 4	FGFR4	2	3	1	1	6.3	2	2	83.451	0.0048889	2.4207	1	0	1
P22528	P22528	8	8	5	Cornifin-B	SPRR1B	1	8	8	5	92.1	92.1	60.7	9.8875	0	204.95	23	9	14
P22531	P22531	6	1	0	Small proline-rich protein 2E	SPRR2E	1	6	1	0	90.3	18.1	0	7.8553	0	9.0347	1	0	1
P22532	P22532	5	1	1	Small proline-rich protein 2D	SPRR2D	1	5	1	1	90.3	25	25	7.9053	0	25.663	1	0	1
P22607-3;P22607-4;P22607;P22607-2;P22455-3	P22607-3;P22607-4;P22607;P22607-2	5;5;5;5;2	4;4;4;4;1	3;3;3;3;0	Fibroblast growth factor receptor 3	FGFR3	5	5	4	3	9.7	6.8	4.9	75.695	0	9.3176	26	13	13
P22626-2;P22626	P22626-2;P22626	1;1	1;1	1;1	Heterogeneous nuclear ribonucleoproteins A2/B1	HNRNPA2B1	2	1	1	1	5.3	5.3	5.3	36.006	0	80.758	1	1	0
P22692-2;P22692	P22692-2;P22692	3;3	3;3	3;3	Insulin-like growth factor-binding protein 4	IGFBP4	2	3	3	3	29.1	29.1	29.1	17.635	0.00096665	3.4504	1	0	1
P22732	P22732	4	4	4	Solute carrier family 2, facilitated glucose transporter member 5	SLC2A5	1	4	4	4	10.8	10.8	10.8	54.973	0	16.561	15	7	8
P22735;P22735-2	P22735;P22735-2	4;2	4;2	4;2	Protein-glutamine gamma-glutamyltransferase K	TGM1	2	4	4	4	6.2	6.2	6.2	89.786	0	12.76	2	0	2
P22748	P22748	3	3	3	Carbonic anhydrase 4	CA4	1	3	3	3	11.5	11.5	11.5	35.032	0	12.545	28	14	14
P22792	P22792	18	18	18	Carboxypeptidase N subunit 2	CPN2	1	18	18	18	51.2	51.2	51.2	60.556	0	323.31	30	15	15
P22891;P22891-2	P22891;P22891-2	15;15	15;15	15;15	Vitamin K-dependent protein Z	PROZ	2	15	15	15	38.2	38.2	38.2	44.743	0	323.31	30	15	15
P22894	P22894	7	7	7	Neutrophil collagenase	MMP8	1	7	7	7	20.1	20.1	20.1	53.411	0	13.488	12	7	5
P22897	P22897	2	2	2	Macrophage mannose receptor 1	MRC1	1	2	2	2	1.4	1.4	1.4	166.01	0	23.31	21	10	11
P23083	P23083	4	4	4	Ig heavy chain V-I region V35		1	4	4	4	43.6	43.6	43.6	13.009	0	72.792	25	14	11
P23142-4	P23142-4	24	24	6	Fibulin-1	FBLN1	1	24	24	6	42	42	13	74.433	0	323.31	30	15	15
P23142;P23142-2;P23142-3;CON__ENSEMBL:ENSBTAP00000016046	P23142;P23142-2;P23142-3	23;18;18;7	5;0;0;2	5;0;0;2	Fibulin-1	FBLN1	4	23	5	5	39.8	11.7	11.7	77.213	0	53.847	25	14	11
P23284	P23284	14	14	14	Peptidyl-prolyl cis-trans isomerase B	PPIB	1	14	14	14	64.8	64.8	64.8	23.742	0	91.779	30	15	15
P23327	P23327	1	1	1	Sarcoplasmic reticulum histidine-rich calcium-binding protein	HRC	1	1	1	1	2.6	2.6	2.6	80.243	0	20.492	1	1	0
P23396;P23396-2	P23396;P23396-2	1;1	1;1	1;1	40S ribosomal protein S3	RPS3	2	1	1	1	5.3	5.3	5.3	26.688	0.0048976	2.4458	1	0	1
P23434	P23434	1	1	1	Glycine cleavage system H protein, mitochondrial	GCSH	1	1	1	1	11.6	11.6	11.6	18.884	0	42.813	1	1	0
P23467-4;P23467-2;P23467;P23467-3	P23467-4;P23467-2;P23467;P23467-3	3;3;3;3	3;3;3;3	3;3;3;3	Receptor-type tyrosine-protein phosphatase beta	PTPRB	4	3	3	3	2	2	2	214.5	0.001834	2.7821	1	0	1
P23468-3;P23468-7;P23468-5;P23468-4;P23468-6;P23468;P23468-2	P23468-3;P23468-7;P23468-5;P23468-4;P23468-6;P23468;P23468-2	3;3;3;3;3;3;2	2;2;2;2;2;2;2	2;2;2;2;2;2;2	Receptor-type tyrosine-protein phosphatase delta	PTPRD	7	3	2	2	3.4	2.7	2.7	156.09	0	5.4714	2	0	2
P23470-2;P23470	P23470-2;P23470	13;13	13;13	13;13	Receptor-type tyrosine-protein phosphatase gamma	PTPRG	2	13	13	13	14.5	14.5	14.5	158.77	0	323.31	30	15	15
P23471-3;P23471-2;P23471	P23471-3;P23471-2;P23471	3;3;3	3;3;3	3;3;3	Receptor-type tyrosine-protein phosphatase zeta	PTPRZ1	3	3	3	3	2.4	2.4	2.4	162.66	0	10.29	5	4	1
P23490	P23490	1	1	1	Loricrin	LOR	1	1	1	1	4.2	4.2	4.2	25.76	0.0013934	2.9732	1	1	0
P23526;P23526-2	P23526;P23526-2	17;14	17;14	17;14	Adenosylhomocysteinase	AHCY	2	17	17	17	42.6	42.6	42.6	47.716	0	174.5	27	14	13
P23528	P23528	9	9	5	Cofilin-1	CFL1	1	9	9	5	79.5	79.5	54.2	18.502	0	85.877	30	15	15
P24043	P24043	2	2	2	Laminin subunit alpha-2	LAMA2	1	2	2	2	1.1	1.1	1.1	343.9	0	19.763	4	1	3
P24158	P24158	4	4	4	Myeloblastin	PRTN3	1	4	4	4	21.5	21.5	21.5	27.807	0	160.49	18	9	9
P24298;Q8TD30-2;Q8TD30	P24298	13;1;1	13;1;1	13;1;1	Alanine aminotransferase 1	GPT	3	13	13	13	44.4	44.4	44.4	54.636	0	72.45	22	8	14
P24394-2;P24394-3;P24394	P24394-2;P24394-3;P24394	1;1;1	1;1;1	1;1;1	Interleukin-4 receptor subunit alpha;Soluble interleukin-4 receptor subunit alpha	IL4R	3	1	1	1	8.8	8.8	8.8	25.553	0	17.279	15	6	9
P24530-2;P24530;P24530-3	P24530-2;P24530;P24530-3	1;1;1	1;1;1	1;1;1	Endothelin B receptor	EDNRB	3	1	1	1	2.8	2.8	2.8	48.709	0.0009901	3.7785	1	1	0
P24592	P24592	4	4	4	Insulin-like growth factor-binding protein 6	IGFBP6	1	4	4	4	27.5	27.5	27.5	25.322	0	323.31	28	13	15
P24593	P24593	4	4	4	Insulin-like growth factor-binding protein 5	IGFBP5	1	4	4	4	19.1	19.1	19.1	30.57	0	16.235	6	2	4
P24666-3;P24666-2;P24666;P24666-4	P24666-3;P24666-2;P24666;P24666-4	2;2;2;1	2;2;2;1	2;2;2;1	Low molecular weight phosphotyrosine protein phosphatase	ACP1	4	2	2	2	16.1	16.1	16.1	14.342	0	20.859	2	1	1
P24752;P24752-2	P24752;P24752-2	3;2	3;2	3;2	Acetyl-CoA acetyltransferase, mitochondrial	ACAT1	2	3	3	3	11.5	11.5	11.5	45.199	0.00050582	4.2273	3	1	2
P24821-4;P24821;P24821-2;P24821-3;P24821-5;P24821-6	P24821-4;P24821;P24821-2;P24821-3;P24821-5;P24821-6	53;52;46;45;44;38	53;52;46;45;44;38	53;52;46;45;44;38	Tenascin	TNC	6	53	53	53	32.5	32.5	32.5	230.86	0	323.31	30	15	15
P24855;P24855-2	P24855	10;3	10;3	10;3	Deoxyribonuclease-1	DNASE1	2	10	10	10	67	67	67	31.433	0	323.31	30	15	15
P25311	P25311	33	33	33	Zinc-alpha-2-glycoprotein	AZGP1	1	33	33	33	65.4	65.4	65.4	34.258	0	323.31	30	15	15
P25325;P25325-2	P25325;P25325-2	12;12	12;12	12;12	3-mercaptopyruvate sulfurtransferase	MPST	2	12	12	12	50.2	50.2	50.2	33.178	0	110.76	29	15	14
P25705-2;P25705;P25705-3	P25705-2;P25705;P25705-3	4;4;3	4;4;3	4;4;3	ATP synthase subunit alpha, mitochondrial	ATP5A1	3	4	4	4	10.5	10.5	10.5	54.493	0	12.652	1	0	1
P25774-2;P25774	P25774-2;P25774	8;8	8;8	8;8	Cathepsin S	CTSS	2	8	8	8	41.6	41.6	41.6	31.626	0	24.817	30	15	15
P25786;P25786-2	P25786;P25786-2	6;6	6;6	6;6	Proteasome subunit alpha type-1	PSMA1	2	6	6	6	23.2	23.2	23.2	29.555	0	12.757	11	6	5
P25787	P25787	6	6	6	Proteasome subunit alpha type-2	PSMA2	1	6	6	6	35.5	35.5	35.5	25.898	0	76.031	23	10	13
P25788-2;P25788	P25788-2;P25788	5;5	5;5	5;5	Proteasome subunit alpha type-3	PSMA3	2	5	5	5	18.5	18.5	18.5	27.647	0	9.1973	13	6	7
P25789;P25789-2	P25789;P25789-2	4;2	4;2	4;2	Proteasome subunit alpha type-4	PSMA4	2	4	4	4	26.1	26.1	26.1	29.483	0	9.4256	1	0	1
P25815	P25815	5	5	5	Protein S100-P	S100P	1	5	5	5	41.1	41.1	41.1	10.4	0	107.79	24	11	13
P25940	P25940	9	9	9	Collagen alpha-3(V) chain	COL5A3	1	9	9	9	7.7	7.7	7.7	172.12	0	323.31	30	15	15
P25942-2;P25942	P25942-2;P25942	3;3	3;3	3;3	Tumor necrosis factor receptor superfamily member 5	CD40	2	3	3	3	13.8	13.8	13.8	22.259	0	97.28	27	13	14
P26038	P26038	21	15	14	Moesin	MSN	1	21	15	14	36	26.7	24.3	67.819	0	91.216	30	15	15
P26447	P26447	1	1	1	Protein S100-A4	S100A4	1	1	1	1	10.9	10.9	10.9	11.728	0.0049261	2.4945	1	1	0
P26572	P26572	4	4	4	Alpha-1,3-mannosyl-glycoprotein 2-beta-N-acetylglucosaminyltransferase	MGAT1	1	4	4	4	8.5	8.5	8.5	50.878	0	22.302	17	8	9
P26641;P26641-2	P26641;P26641-2	4;4	4;4	4;4	Elongation factor 1-gamma	EEF1G	2	4	4	4	11.7	11.7	11.7	50.118	0	5.2499	11	3	8
P26718	P26718	2	2	2	NKG2-D type II integral membrane protein	KLRK1	1	2	2	2	10.2	10.2	10.2	25.274	0	5.2873	2	0	2
P26842	P26842	7	7	7	CD27 antigen	CD27	1	7	7	7	28.8	28.8	28.8	29.137	0	323.31	30	15	15
P26927;Q2TV78;Q2TV78-2	P26927	26;12;11	26;12;11	26;12;11	Hepatocyte growth factor-like protein;Hepatocyte growth factor-like protein alpha chain;Hepatocyte growth factor-like protein beta chain	MST1	3	26	26	26	42.9	42.9	42.9	80.319	0	276.88	30	15	15
P26951-2;P26951	P26951-2;P26951	2;2	2;2	2;2	Interleukin-3 receptor subunit alpha	IL3RA	2	2	2	2	9.7	9.7	9.7	34.466	0	4.9452	1	1	0
P26992	P26992	12	12	12	Ciliary neurotrophic factor receptor subunit alpha	CNTFR	1	12	12	12	42.5	42.5	42.5	40.633	0	310.05	30	15	15
P27105;P27105-2	P27105	11;5	11;5	11;5	Erythrocyte band 7 integral membrane protein	STOM	2	11	11	11	53.8	53.8	53.8	31.73	0	63.866	28	14	14
P27169	P27169	14	14	14	Serum paraoxonase/arylesterase 1	PON1	1	14	14	14	60.8	60.8	60.8	39.731	0	170.5	19	9	10
P27348	P27348	8	6	6	14-3-3 protein theta	YWHAQ	1	8	6	6	34.3	26.9	26.9	27.764	0	11.986	14	3	11
P27482	P27482	7	7	7	Calmodulin-like protein 3	CALML3	1	7	7	7	60.4	60.4	60.4	16.891	0	224.08	23	10	13
P27487	P27487	36	36	36	Dipeptidyl peptidase 4;Dipeptidyl peptidase 4 membrane form;Dipeptidyl peptidase 4 soluble form	DPP4	1	36	36	36	46.5	46.5	46.5	88.278	0	323.31	30	15	15
P27695	P27695	1	1	1	DNA-(apurinic or apyrimidinic site) lyase;DNA-(apurinic or apyrimidinic site) lyase, mitochondrial	APEX1	1	1	1	1	5.7	5.7	5.7	35.554	0.005305	2.3941	1	0	1
P27797	P27797	7	7	7	Calreticulin	CALR	1	7	7	7	28.1	28.1	28.1	48.141	0	163.56	30	15	15
P27816-6;P27816;P27816-5;P27816-4;P27816-2	P27816-6;P27816;P27816-5;P27816-4;P27816-2	3;3;2;2;2	3;3;2;2;2	3;3;2;2;2	Microtubule-associated protein 4	MAP4	5	3	3	3	4.1	4.1	4.1	119.96	0	9.2784	3	2	1
P27824;P27824-2;P27824-3	P27824;P27824-2;P27824-3	8;8;5	8;8;5	8;8;5	Calnexin	CANX	3	8	8	8	16.6	16.6	16.6	67.567	0	41.485	14	8	6
P27918	P27918	3	3	3	Properdin	CFP	1	3	3	3	12.8	12.8	12.8	51.276	0	9.688	18	9	9
P27930;P27930-2	P27930;P27930-2	11;8	11;8	11;8	Interleukin-1 receptor type 2;Interleukin-1 receptor type 2, membrane form;Interleukin-1 receptor type 2, soluble form	IL1R2	2	11	11	11	30.7	30.7	30.7	45.421	0	144.18	30	15	15
P28062-2;P28062	P28062-2;P28062	2;2	2;2	2;2	Proteasome subunit beta type-8	PSMB8	2	2	2	2	8.5	8.5	8.5	29.769	0.00099502	3.8664	1	1	0
P28066;P28066-2	P28066	4;1	4;1	4;1	Proteasome subunit alpha type-5	PSMA5	2	4	4	4	22.4	22.4	22.4	26.411	0	43.569	19	8	11
P28070	P28070	2	2	2	Proteasome subunit beta type-4	PSMB4	1	2	2	2	13.3	13.3	13.3	29.204	0	22.518	2	1	1
P28072	P28072	2	2	2	Proteasome subunit beta type-6	PSMB6	1	2	2	2	8.8	8.8	8.8	25.357	0.0013966	2.9823	12	5	7
P28074;P28074-3;P28074-2	P28074;P28074-3	3;2;1	3;2;1	3;2;1	Proteasome subunit beta type-5	PSMB5	3	3	3	3	15.6	15.6	15.6	28.48	0	7.207	8	3	5
P28161-2;P28161	P28161-2;P28161	8;8	6;6	5;5	Glutathione S-transferase Mu 2	GSTM2	2	8	6	5	49.7	38.2	33.5	22.644	0	11.671	17	7	10
P28300	P28300	2	2	2	Protein-lysine 6-oxidase	LOX	1	2	2	2	4.3	4.3	4.3	46.944	0	4.7223	3	1	2
P28332;P28332-2	P28332;P28332-2	5;5	5;5	5;5	Alcohol dehydrogenase 6	ADH6	2	5	5	5	23.4	23.4	23.4	39.088	0	11.632	6	1	5
P28676	P28676	3	3	3	Grancalcin	GCA	1	3	3	3	13.8	13.8	13.8	24.01	0.0014098	3.0914	1	1	0
P28799;P28799-2;P28799-3	P28799;P28799-2;P28799-3	10;9;5	10;9;5	10;9;5	Granulins;Acrogranin;Paragranulin;Granulin-1;Granulin-2;Granulin-3;Granulin-4;Granulin-5;Granulin-6;Granulin-7	GRN	3	10	10	10	19.7	19.7	19.7	63.544	0	323.31	30	15	15
P28827;P28827-2	P28827;P28827-2	10;10	10;10	10;10	Receptor-type tyrosine-protein phosphatase mu	PTPRM	2	10	10	10	10.3	10.3	10.3	163.68	0	77.609	29	14	15
P28838-2;P28838	P28838-2;P28838	15;15	15;15	15;15	Cytosol aminopeptidase	LAP3	2	15	15	15	40.8	40.8	40.8	52.771	0	56.414	23	11	12
P28907;P28907-2	P28907	6;1	6;1	6;1	ADP-ribosyl cyclase/cyclic ADP-ribose hydrolase 1	CD38	2	6	6	6	22	22	22	34.328	0	23.077	6	1	5
P28908;P28908-3	P28908;P28908-3	9;5	9;5	9;5	Tumor necrosis factor receptor superfamily member 8	TNFRSF8	2	9	9	9	19.5	19.5	19.5	63.747	0	136.37	29	15	14
P29034	P29034	2	2	2	Protein S100-A2	S100A2	1	2	2	2	17.3	17.3	17.3	11.117	0	10.788	12	5	7
P29218;P29218-3;P29218-2	P29218;P29218-3;P29218-2	6;6;4	6;6;4	6;6;4	Inositol monophosphatase 1	IMPA1	3	6	6	6	34.7	34.7	34.7	30.188	0	9.0558	15	8	7
P29279-2;P29279	P29279-2;P29279	6;6	6;6	6;6	Connective tissue growth factor	CTGF	2	6	6	6	23.9	23.9	23.9	35.205	0	126.71	29	15	14
P29317;P29317-2	P29317;P29317-2	5;4	5;4	5;4	Ephrin type-A receptor 2	EPHA2	2	5	5	5	13	13	13	108.27	0	139.68	4	3	1
P29323-2;P29323-3;P29323	P29323-2;P29323-3;P29323	16;16;16	16;16;16	16;16;16	Ephrin type-B receptor 2	EPHB2	3	16	16	16	21.2	21.2	21.2	109.87	0	323.31	30	15	15
P29373	P29373	8	8	8	Cellular retinoic acid-binding protein 2	CRABP2	1	8	8	8	56.5	56.5	56.5	15.693	0	53.86	23	10	13
P29400;P29400-2	P29400;P29400-2	8;8	8;8	7;7	Collagen alpha-5(IV) chain	COL4A5	2	8	8	7	9	9	9	161.04	0	44.504	17	9	8
P29401;P29401-2	P29401;P29401-2	15;15	15;15	15;15	Transketolase	TKT	2	15	15	15	34.2	34.2	34.2	67.877	0	129.07	24	11	13
P29508;P29508-2	P29508;P29508-2	42;34	42;34	19;18	Serpin B3	SERPINB3	2	42	42	19	75.1	75.1	45.9	44.564	0	323.31	29	14	15
P29622	P29622	17	17	17	Kallistatin	SERPINA4	1	17	17	17	44.7	44.7	44.7	48.541	0	227.83	30	15	15
P29692;P29692-2;P29692-3	P29692;P29692-2;P29692-3	2;2;1	2;2;1	2;2;1	Elongation factor 1-delta	EEF1D	3	2	2	2	12.8	12.8	12.8	31.121	0.00051361	4.4052	1	0	1
P29966	P29966	1	1	1	Myristoylated alanine-rich C-kinase substrate	MARCKS	1	1	1	1	9.6	9.6	9.6	31.554	0	5.5634	1	0	1
P29972-4;P29972-2;P29972-3;P29972	P29972-4;P29972-2;P29972-3;P29972	4;4;4;4	4;4;4;4	4;4;4;4	Aquaporin-1	AQP1	4	4	4	4	39.6	39.6	39.6	16.677	0	186.69	20	9	11
P29992	P29992	4	4	3	Guanine nucleotide-binding protein subunit alpha-11	GNA11	1	4	4	3	15.9	15.9	12.8	42.123	0	22.525	6	1	5
P30039;P30039-2	P30039;P30039-2	17;16	17;16	17;16	Phenazine biosynthesis-like domain-containing protein	PBLD	2	17	17	17	76.4	76.4	76.4	31.785	0	323.31	29	14	15
P30040	P30040	1	1	1	Endoplasmic reticulum resident protein 29	ERP29	1	1	1	1	3.8	3.8	3.8	28.993	0.0074171	2.2412	1	0	1
P30041	P30041	15	15	15	Peroxiredoxin-6	PRDX6	1	15	15	15	60.7	60.7	60.7	25.035	0	222.67	30	15	15
P30043	P30043	4	4	4	Flavin reductase (NADPH)	BLVRB	1	4	4	4	33.5	33.5	33.5	22.119	0	17.017	10	3	7
P30044-2;P30044;P30044-3;P30044-4	P30044-2;P30044;P30044-3;P30044-4	7;6;5;4	7;6;5;4	7;6;5;4	Peroxiredoxin-5, mitochondrial	PRDX5	4	7	7	7	51.9	51.9	51.9	17.031	0	24.72	18	9	9
P30046;P30046-2;A6NHG4	P30046;P30046-2;A6NHG4	7;6;6	7;6;6	7;6;6	D-dopachrome decarboxylase;D-dopachrome decarboxylase-like protein	DDT;DDTL	3	7	7	7	50	50	50	12.712	0	91.792	29	15	14
P30047;P30047-2	P30047;P30047-2	7;6	7;6	7;6	GTP cyclohydrolase 1 feedback regulatory protein	GCHFR	2	7	7	7	92.9	92.9	92.9	9.6981	0	128.28	30	15	15
P30048-2;P30048	P30048-2;P30048	3;3	3;3	3;3	Thioredoxin-dependent peroxide reductase, mitochondrial	PRDX3	2	3	3	3	15.5	15.5	15.5	25.838	0	8.6167	12	6	6
P30050-2;P30050	P30050-2;P30050	2;2	2;2	2;2	60S ribosomal protein L12	RPL12	2	2	2	2	23.5	23.5	23.5	14.199	0	4.6463	1	0	1
P30084	P30084	3	3	3	Enoyl-CoA hydratase, mitochondrial	ECHS1	1	3	3	3	17.6	17.6	17.6	31.387	0	4.8418	2	1	1
P30085;P30085-2	P30085;P30085-2	6;4	6;4	6;4	UMP-CMP kinase	CMPK1	2	6	6	6	45.9	45.9	45.9	22.222	0	25.675	23	11	12
P30086	P30086	15	15	15	Phosphatidylethanolamine-binding protein 1;Hippocampal cholinergic neurostimulating peptide	PEBP1	1	15	15	15	85.6	85.6	85.6	21.057	0	323.31	30	15	15
P30101	P30101	8	8	8	Protein disulfide-isomerase A3	PDIA3	1	8	8	8	20.8	20.8	20.8	56.782	0	46.246	24	11	13
P30153;P30154-5;P30154-4;P30154;P30154-2;P30154-3	P30153;P30154-5;P30154-4;P30154;P30154-2	4;2;2;2;2;1	4;2;2;2;2;1	4;2;2;2;2;1	Serine/threonine-protein phosphatase 2A 65 kDa regulatory subunit A alpha isoform;Serine/threonine-protein phosphatase 2A 65 kDa regulatory subunit A beta isoform	PPP2R1A;PPP2R1B	6	4	4	4	11	11	11	65.308	0	13.281	11	3	8
P30203-5;P30203-3;P30203-4;P30203-2;P30203;P30203-6;P30203-7	P30203-5;P30203-3;P30203-4;P30203-2;P30203;P30203-6;P30203-7	2;2;2;2;2;1;1	2;2;2;2;2;1;1	2;2;2;2;2;1;1	T-cell differentiation antigen CD6	CD6	7	2	2	2	5.1	5.1	5.1	63.551	0	4.7994	1	0	1
P30447	P30447	10	6	0	HLA class I histocompatibility antigen, A-23 alpha chain	HLA-A	1	10	6	0	45.8	28.8	0	40.732	0	58.307	7	5	2
P30508;Q29960-2;P30505;Q07000;Q29960;Q9TNN7;P30504;P30501;Q95604	P30508;Q29960-2;P30505;Q07000;Q29960;Q9TNN7;P30504	13;10;10;10;10;9;8;6;6	13;10;10;10;10;9;8;6;6	0;0;0;0;0;0;0;0;0	HLA class I histocompatibility antigen, Cw-12 alpha chain;HLA class I histocompatibility antigen, Cw-16 alpha chain;HLA class I histocompatibility antigen, Cw-8 alpha chain;HLA class I histocompatibility antigen, Cw-15 alpha chain;HLA class I histocompatibility antigen, Cw-5 alpha chain;HLA class I histocompatibility antigen, Cw-4 alpha chain	HLA-C	9	13	13	0	49.2	49.2	0	40.885	0	263.52	25	12	13
P30530-2;P30530	P30530-2;P30530	8;8	8;8	8;8	Tyrosine-protein kinase receptor UFO	AXL	2	8	8	8	17.6	17.6	17.6	97.376	0	323.31	30	15	15
P30613-2;P30613	P30613-2;P30613	18;18	16;16	16;16	Pyruvate kinase PKLR	PKLR	2	18	16	16	49.5	46.4	46.4	58.494	0	84.508	26	11	15
P30626-3;P30626-2;P30626	P30626-3;P30626-2;P30626	4;4;4	4;4;4	4;4;4	Sorcin	SRI	3	4	4	4	30	30	30	20.006	0	14.124	9	4	5
P30711;P30711-2	P30711;P30711-2	4;3	4;3	4;3	Glutathione S-transferase theta-1	GSTT1	2	4	4	4	19.6	19.6	19.6	27.335	0	44.965	6	2	4
P30740;P30740-2;O75830	P30740;P30740-2	9;5;1	9;5;1	8;4;0	Leukocyte elastase inhibitor	SERPINB1	3	9	9	8	34.6	34.6	31.9	42.741	0	28.853	21	10	11
P30837	P30837	2	1	1	Aldehyde dehydrogenase X, mitochondrial	ALDH1B1	1	2	1	1	4.8	3.3	3.3	57.206	0.0098291	2.0734	1	0	1
P31025;Q5VSP4	P31025	9;2	9;2	9;2	Lipocalin-1	LCN1	2	9	9	9	61.9	61.9	61.9	19.25	0	49.814	30	15	15
P31146	P31146	4	4	4	Coronin-1A	CORO1A	1	4	4	4	13.9	13.9	13.9	51.026	0.001006	4.1259	1	0	1
P31150	P31150	12	4	4	Rab GDP dissociation inhibitor alpha	GDI1	1	12	4	4	32.4	14.5	14.5	50.582	0	9.9348	1	0	1
P31151;Q86SG5	P31151	7;2	7;2	7;2	Protein S100-A7	S100A7	2	7	7	7	55.4	55.4	55.4	11.471	0	64.635	28	13	15
P31371	P31371	2	2	2	Fibroblast growth factor 9	FGF9	1	2	2	2	9.6	9.6	9.6	23.44	0	4.6489	3	1	2
P31431-2;P31431	P31431-2;P31431	4;4	4;4	4;4	Syndecan-4	SDC4	2	4	4	4	23.5	23.5	23.5	16.545	0	18.749	26	12	14
P31639;P31639-2	P31639	3;1	3;1	3;1	Sodium/glucose cotransporter 2	SLC5A2	2	3	3	3	7.1	7.1	7.1	72.896	0	7.6891	1	0	1
P31937	P31937	2	2	2	3-hydroxyisobutyrate dehydrogenase, mitochondrial	HIBADH	1	2	2	2	8.9	8.9	8.9	35.329	0.00050607	4.233	1	0	1
P31939-2;P31939	P31939-2;P31939	5;5	5;5	5;5	Bifunctional purine biosynthesis protein PURH;Phosphoribosylaminoimidazolecarboxamide formyltransferase;IMP cyclohydrolase	ATIC	2	5	5	5	14.6	14.6	14.6	64.523	0	7.1027	10	3	7
P31944	P31944	32	32	32	Caspase-14;Caspase-14 subunit p17, mature form;Caspase-14 subunit p10, mature form;Caspase-14 subunit p20, intermediate form;Caspase-14 subunit p8, intermediate form	CASP14	1	32	32	32	74.8	74.8	74.8	27.679	0	323.31	25	10	15
P31946	P31946	12	1	1	14-3-3 protein beta/alpha;14-3-3 protein beta/alpha, N-terminally processed	YWHAB	1	12	1	1	48.8	4.1	4.1	28.082	0.0036101	2.5782	1	1	0
P31946-2	P31946-2	12	10	1	14-3-3 protein beta/alpha;14-3-3 protein beta/alpha, N-terminally processed	YWHAB	1	12	10	1	48.8	44.7	3.7	27.85	0	40.227	25	11	14
P31947;P31947-2	P31947;P31947-2	9;6	7;4	7;4	14-3-3 protein sigma	SFN	2	9	7	7	38.3	31	31	27.774	0	20.955	18	6	12
P31948;P31948-2;P31948-3	P31948;P31948-2;P31948-3	5;5;4	5;5;4	5;5;4	Stress-induced-phosphoprotein 1	STIP1	3	5	5	5	12.5	12.5	12.5	62.639	0	10.844	13	3	10
P31949	P31949	5	5	5	Protein S100-A11;Protein S100-A11, N-terminally processed	S100A11	1	5	5	5	46.7	46.7	46.7	11.74	0	36.136	29	14	15
P31997	P31997	4	4	3	Carcinoembryonic antigen-related cell adhesion molecule 8	CEACAM8	1	4	4	3	16.6	16.6	14	38.153	0	241.58	27	13	14
P32004-3;P32004-2;P32004	P32004-3;P32004-2;P32004	25;25;25	25;25;25	25;25;25	Neural cell adhesion molecule L1	L1CAM	3	25	25	25	27.2	27.2	27.2	138.91	0	323.31	30	15	15
P32119;P32119-2	P32119	16;2	15;2	15;2	Peroxiredoxin-2	PRDX2	2	16	15	15	49	43.4	43.4	21.892	0	323.31	30	15	15
P32189-1;P32189-4;P32189-2;P32189;Q14409	P32189-1;P32189-4;P32189-2;P32189;Q14409	11;11;11;11;10	11;11;11;11;10	9;9;9;9;9	Glycerol kinase;Putative glycerol kinase 3	GK;GK3P	5	11	11	9	22.5	22.5	18.7	57.488	0	18.894	20	8	12
P32241-4;P32241-5;P32241;P32241-2	P32241-4;P32241-5;P32241;P32241-2	2;2;2;2	2;2;2;2	2;2;2;2	Vasoactive intestinal polypeptide receptor 1	VIPR1	4	2	2	2	5.1	5.1	5.1	46.268	0.00099354	3.843	2	1	1
P32320	P32320	7	7	7	Cytidine deaminase	CDA	1	7	7	7	64.4	64.4	64.4	16.185	0	154.11	24	12	12
P32754-2;P32754	P32754-2;P32754	10;10	10;10	10;10	4-hydroxyphenylpyruvate dioxygenase	HPD	2	10	10	10	39.8	39.8	39.8	40.497	0	45.338	27	14	13
P32926	P32926	13	13	13	Desmoglein-3	DSG3	1	13	13	13	20.7	20.7	20.7	107.53	0	149.16	18	8	10
P32929-3;P32929;P32929-2	P32929-3;P32929;P32929-2	3;3;2	3;3;2	3;3;2	Cystathionine gamma-lyase	CTH	3	3	3	3	10.2	10.2	10.2	41.26	0	9.1858	9	5	4
P32942	P32942	4	4	4	Intercellular adhesion molecule 3	ICAM3	1	4	4	4	9.7	9.7	9.7	59.54	0	38.378	25	11	14
P33151;P33151-2	P33151;P33151-2	10;8	10;8	10;8	Cadherin-5	CDH5	2	10	10	10	13.5	13.5	13.5	87.527	0	151.39	20	12	8
P33908;P33908-2	P33908;P33908-2	34;21	34;21	34;21	Mannosyl-oligosaccharide 1,2-alpha-mannosidase IA	MAN1A1	2	34	34	34	47.2	47.2	47.2	72.968	0	323.31	30	15	15
P34059	P34059	23	23	23	N-acetylgalactosamine-6-sulfatase	GALNS	1	23	23	23	56.9	56.9	56.9	58.025	0	323.31	30	15	15
P34096	P34096	3	3	3	Ribonuclease 4	RNASE4	1	3	3	3	21.1	21.1	21.1	16.84	0	8.4052	3	1	2
P34741	P34741	1	1	1	Syndecan-2	SDC2	1	1	1	1	7.5	7.5	7.5	22.16	0	11.912	1	1	0
P34810-2;P34810-3;P34810	P34810-2;P34810-3;P34810	1;1;1	1;1;1	1;1;1	Macrosialin	CD68	3	1	1	1	7.4	7.4	7.4	31.738	0	57.787	5	2	3
P34896-2;P34896;P34896-3;P34896-4;P34897-3;P34897-2;P34897	P34896-2;P34896;P34896-3;P34896-4	19;19;17;10;1;1;1	19;19;17;10;1;1;1	19;19;17;10;1;1;1	Serine hydroxymethyltransferase, cytosolic	SHMT1	7	19	19	19	55.2	55.2	55.2	49.027	0	229.41	30	15	15
P34913;P34913-3;P34913-2	P34913;P34913-3;P34913-2	10;9;9	10;9;9	10;9;9	Bifunctional epoxide hydrolase 2;Cytosolic epoxide hydrolase 2;Lipid-phosphate phosphatase	EPHX2	3	10	10	10	21.1	21.1	21.1	62.615	0	28.834	24	10	14
P34932;P34932-2;Q92598-2;Q92598-3;O95757;Q92598;Q92598-4	P34932	10;3;1;1;1;1;1	10;3;1;1;1;1;1	10;3;1;1;1;1;1	Heat shock 70 kDa protein 4	HSPA4	7	10	10	10	14.8	14.8	14.8	94.33	0	25.092	14	4	10
P35030-5;P35030-3;P35030-2;P35030-4;P35030	P35030-5;P35030-3;P35030-2;P35030-4;P35030	1;1;1;1;1	1;1;1;1;1	1;1;1;1;1	Trypsin-3	PRSS3	5	1	1	1	5.4	5.4	5.4	25.924	0	4.6503	1	1	0
P35052;P35052-2	P35052;P35052-2	20;14	20;14	20;14	Glypican-1;Secreted glypican-1	GPC1	2	20	20	20	45	45	45	61.68	0	323.31	30	15	15
P35221-3;P35221;P35221-2	P35221-3;P35221;P35221-2	3;3;2	3;3;2	3;3;2	Catenin alpha-1	CTNNA1	3	3	3	3	10.8	10.8	10.8	59.549	0	7.5818	1	1	0
P35237	P35237	6	6	6	Serpin B6	SERPINB6	1	6	6	6	21.5	21.5	21.5	42.621	0	17.431	13	3	10
P35241;P35241-5;P35241-4;P35241-3;P35241-2	P35241;P35241-5;P35241-4	15;15;8;6;3	7;7;4;3;3	7;7;4;3;3	Radixin	RDX	5	15	7	7	31.7	18.9	18.9	68.563	0	16.211	26	13	13
P35247	P35247	1	1	1	Pulmonary surfactant-associated protein D	SFTPD	1	1	1	1	4	4	4	37.728	0.00096432	3.4224	1	1	0
P35270	P35270	5	5	5	Sepiapterin reductase	SPR	1	5	5	5	24.5	24.5	24.5	28.048	0	14.34	18	8	10
P35318	P35318	2	2	2	ADM;Adrenomedullin;Proadrenomedullin N-20 terminal peptide	ADM	1	2	2	2	14.6	14.6	14.6	20.42	0	7.3008	16	7	9
P35321	P35321	7	4	4	Cornifin-A	SPRR1A	1	7	4	4	85.4	53.9	53.9	9.8774	0	78.686	20	9	11
P35325	P35325	7	2	0	Small proline-rich protein 2B	SPRR2B	1	7	2	0	90.3	36.1	0	7.9754	0	7.9936	8	4	4
P35326;Q9BYE4	P35326	9;2	9;2	4;0	Small proline-rich protein 2A	SPRR2A	2	9	9	4	95.8	95.8	54.2	7.9653	0	83.275	14	7	7
P35442	P35442	3	1	1	Thrombospondin-2	THBS2	1	3	1	1	3.2	1.5	1.5	129.99	0.00095511	3.296	1	0	1
P35443	P35443	8	6	5	Thrombospondin-4	THBS4	1	8	6	5	10.5	8.1	6.8	105.87	0	116.19	28	14	14
P35475;P35475-2	P35475;P35475-2	10;7	10;7	10;7	Alpha-L-iduronidase	IDUA	2	10	10	10	25.6	25.6	25.6	72.669	0	27.518	27	14	13
P35542	P35542	6	6	6	Serum amyloid A-4 protein	SAA4	1	6	6	6	61.5	61.5	61.5	14.746	0	79.669	6	4	2
P35555	P35555	62	62	60	Fibrillin-1	FBN1	1	62	62	60	28.1	28.1	27.8	312.24	0	323.31	30	15	15
P35556;P35556-2	P35556;P35556-2	4;3	2;1	2;1	Fibrillin-2	FBN2	2	4	2	2	1.3	1.1	1.1	314.77	0.00096108	3.3791	1	1	0
P35558;P35558-2	P35558	16;7	16;7	15;7	Phosphoenolpyruvate carboxykinase, cytosolic [GTP]	PCK1	2	16	16	15	41.5	41.5	38.6	69.194	0	51.461	29	14	15
P35579;P35579-2	P35579;P35579-2	37;23	37;23	34;21	Myosin-9	MYH9	2	37	37	34	24.8	24.8	23	226.53	0	323.31	19	7	12
P35590;P35590-2	P35590;P35590-2	4;2	4;2	4;2	Tyrosine-protein kinase receptor Tie-1	TIE1	2	4	4	4	5.3	5.3	5.3	125.09	0	5.0105	1	1	0
P35606-2;P35606	P35606-2;P35606	8;8	8;8	8;8	Coatomer subunit beta	COPB2	2	8	8	8	12.1	12.1	12.1	99.045	0	24.051	28	14	14
P35609-2;P35609	P35609-2;P35609	6;6	1;1	1;1	Alpha-actinin-2	ACTN2	2	6	1	1	7.8	1.9	1.9	103.92	0.00095969	3.358	1	0	1
P35613-2;P35613;P35613-3;P35613-4	P35613-2;P35613;P35613-3;P35613-4	8;8;5;5	8;8;5;5	8;8;5;5	Basigin	BSG	4	8	8	8	32.7	32.7	32.7	29.221	0	323.31	30	15	15
P35637-2;P35637	P35637-2;P35637	1;1	1;1	1;1	RNA-binding protein FUS	FUS	2	1	1	1	6.1	6.1	6.1	53.354	0.0044944	2.5369	1	1	0
P35754	P35754	6	6	6	Glutaredoxin-1	GLRX	1	6	6	6	48.1	48.1	48.1	11.776	0	92.338	24	13	11
P35858;P35858-2	P35858;P35858-2	23;23	23;23	23;23	Insulin-like growth factor-binding protein complex acid labile subunit	IGFALS	2	23	23	23	41.8	41.8	41.8	66.034	0	323.31	30	15	15
P35908;CON__P35908;CON__Q5XKE5;Q5XKE5;Q01546;CON__Q01546;CON__REFSEQ:XP_932229	P35908;CON__P35908	29;28;7;7;7;6;1	19;18;1;1;1;1;0	16;15;0;0;0;0;0	Keratin, type II cytoskeletal 2 epidermal	KRT2	7	29	19	16	57.9	46.8	42.6	65.432	0	323.31	30	15	15	+
P35968-2;P35968-3;P35968	P35968-2;P35968-3;P35968	2;2;2	2;2;2	2;2;2	Vascular endothelial growth factor receptor 2	KDR	3	2	2	2	3.5	3.5	3.5	75.895	0	5.7554	2	1	1
P36222	P36222	7	7	7	Chitinase-3-like protein 1	CHI3L1	1	7	7	7	24.3	24.3	24.3	42.625	0	18.507	20	9	11
P36405	P36405	2	2	2	ADP-ribosylation factor-like protein 3	ARL3	1	2	2	2	16.5	16.5	16.5	20.455	0.001002	4.0254	12	4	8
P36543-2;P36543;P36543-3	P36543-2;P36543;P36543-3	2;2;1	2;2;1	2;2;1	V-type proton ATPase subunit E 1	ATP6V1E1	3	2	2	2	13.2	13.2	13.2	23.587	0	44.727	6	2	4
P36639-4;P36639-3;P36639-2;P36639	P36639-4;P36639-3;P36639-2;P36639	4;4;4;4	4;4;4;4	4;4;4;4	7,8-dihydro-8-oxoguanine triphosphatase	NUDT1	4	4	4	4	27.6	27.6	27.6	17.951	0	42.623	29	14	15
P36871;P36871-2;P36871-3	P36871;P36871-2;P36871-3	16;14;12	16;14;12	16;14;12	Phosphoglucomutase-1	PGM1	3	16	16	16	40.4	40.4	40.4	61.448	0	63.872	26	13	13
P36888-2;P36888	P36888-2;P36888	2;2	2;2	2;2	Receptor-type tyrosine-protein kinase FLT3	FLT3	2	2	2	2	2.5	2.5	2.5	108.38	0.00051256	4.3657	1	0	1
P36896-5;P36896-2;P36896-3;P36896;P36896-4	P36896-5;P36896-2;P36896-3;P36896;P36896-4	3;3;3;3;3	3;3;3;3;3	3;3;3;3;3	Activin receptor type-1B	ACVR1B	5	3	3	3	7.9	7.9	7.9	51.724	0	33.193	30	15	15
P36897-3;P36897;P36897-2	P36897-3;P36897;P36897-2	2;2;2	2;2;2	2;2;2	TGF-beta receptor type-1	TGFBR1	3	2	2	2	6.3	6.3	6.3	47.69	0	6.76	13	5	8
P36952;P36952-2	P36952	6;2	6;2	6;2	Serpin B5	SERPINB5	2	6	6	6	20	20	20	42.1	0	18.024	6	2	4
P36955;CON__Q95121	P36955	22;5	22;5	22;5	Pigment epithelium-derived factor	SERPINF1	2	22	22	22	62	62	62	46.312	0	323.31	30	15	15
P36957;P36957-2	P36957	4;1	4;1	4;1	Dihydrolipoyllysine-residue succinyltransferase component of 2-oxoglutarate dehydrogenase complex, mitochondrial	DLST	2	4	4	4	7.9	7.9	7.9	48.755	0	323.31	29	14	15
P36969-2;P36969	P36969-2;P36969	2;2	2;2	2;2	Phospholipid hydroperoxide glutathione peroxidase, mitochondrial	GPX4	2	2	2	2	14.7	14.7	14.7	19.525	0.00098814	3.7567	1	0	1
P36980-2;P36980	P36980-2;P36980	8;8	4;4	4;4	Complement factor H-related protein 2	CFHR2	2	8	4	4	53.5	18.9	18.9	27.896	0	20.964	27	13	14
P37173;P37173-2	P37173;P37173-2	1;1	1;1	1;1	TGF-beta receptor type-2	TGFBR2	2	1	1	1	2.6	2.6	2.6	64.567	0	9.7656	5	2	3
P37802;P37802-2	P37802;P37802-2	8;7	8;7	8;7	Transgelin-2	TAGLN2	2	8	8	8	51.8	51.8	51.8	22.391	0	19.811	20	10	10
P37837	P37837	11	11	11	Transaldolase	TALDO1	1	11	11	11	33.8	33.8	33.8	37.54	0	40.467	27	12	15
P37840-2;P37840;P37840-3	P37840-2;P37840;P37840-3	2;2;1	2;2;1	2;2;1	Alpha-synuclein	SNCA	3	2	2	2	26.8	26.8	26.8	11.372	0.0052655	2.305	1	0	1
P38571-2;P38571	P38571-2;P38571	2;2	2;2	2;2	Lysosomal acid lipase/cholesteryl ester hydrolase	LIPA	2	2	2	2	7.9	7.9	7.9	39.111	0.001004	4.0819	1	1	0
P38606-2;P38606	P38606-2;P38606	17;17	17;17	17;17	V-type proton ATPase catalytic subunit A	ATP6V1A	2	17	17	17	41.8	41.8	41.8	64.735	0	79.732	30	15	15
P39059	P39059	11	11	11	Collagen alpha-1(XV) chain;Restin;Restin-2;Restin-3;Restin-4	COL15A1	1	11	11	11	10.3	10.3	10.3	141.72	0	323.31	30	15	15
P39060-2;P39060-1;P39060	P39060-2;P39060-1;P39060	15;15;15	15;15;15	15;15;15	Collagen alpha-1(XVIII) chain;Endostatin	COL18A1	3	15	15	15	17.4	17.4	17.4	135.76	0	257.14	30	15	15
P39687;O43423	P39687;O43423	2;1	2;1	2;1	Acidic leucine-rich nuclear phosphoprotein 32 family member A;Acidic leucine-rich nuclear phosphoprotein 32 family member C	ANP32A;ANP32C	2	2	2	2	12.9	12.9	12.9	28.585	0	5.1114	1	0	1
P40121-2;P40121	P40121-2;P40121	7;7	7;7	7;7	Macrophage-capping protein	CAPG	2	7	7	7	37.2	37.2	37.2	36.856	0	92.984	27	13	14
P40189;P40189-3;P40189-2	P40189;P40189-3	17;12;7	17;12;7	17;12;7	Interleukin-6 receptor subunit beta	IL6ST	3	17	17	17	24.9	24.9	24.9	103.54	0	297.16	30	15	15
P40197	P40197	14	14	14	Platelet glycoprotein V	GP5	1	14	14	14	40.7	40.7	40.7	60.958	0	81.972	28	14	14
P40225-3;P40225-2;P40225	P40225-3;P40225-2;P40225	2;2;2	2;2;2	2;2;2	Thrombopoietin	THPO	3	2	2	2	6.1	6.1	6.1	33.603	0.0048954	2.445	1	0	1
P40227;P40227-2;Q92526-3;Q92526	P40227;P40227-2	7;5;1;1	7;5;1;1	7;5;1;1	T-complex protein 1 subunit zeta	CCT6A	4	7	7	7	24.7	24.7	24.7	58.024	0	124.69	8	3	5
P40925;P40925-3;P40925-2	P40925;P40925-3;P40925-2	10;10;9	10;10;9	10;10;9	Malate dehydrogenase, cytoplasmic	MDH1	3	10	10	10	38	38	38	36.426	0	104.49	29	14	15
P40926;P40926-2	P40926;P40926-2	12;11	12;11	12;11	Malate dehydrogenase, mitochondrial	MDH2	2	12	12	12	42.6	42.6	42.6	35.503	0	62.001	22	11	11
P41181	P41181	3	3	3	Aquaporin-2	AQP2	1	3	3	3	5.5	5.5	5.5	28.837	0	13.88	23	11	12
P41217-2;P41217;P41217-3	P41217-2;P41217;P41217-3	7;7;7	7;7;7	7;7;7	OX-2 membrane glycoprotein	CD200	3	7	7	7	28.3	28.3	28.3	30.331	0	68.406	21	9	12
P41218	P41218	5	5	5	Myeloid cell nuclear differentiation antigen	MNDA	1	5	5	5	12.8	12.8	12.8	45.836	0	9.0085	1	1	0
P41222	P41222	9	9	9	Prostaglandin-H2 D-isomerase	PTGDS	1	9	9	9	60.5	60.5	60.5	21.029	0	323.31	30	15	15
P41250	P41250	2	2	2	Glycine--tRNA ligase	GARS	1	2	2	2	4.6	4.6	4.6	83.165	0.0048759	2.4056	1	0	1
P41252	P41252	1	1	1	Isoleucine--tRNA ligase, cytoplasmic	IARS	1	1	1	1	1.9	1.9	1.9	144.5	0.0013908	2.9476	1	1	0
P41271;P41271-2	P41271;P41271-2	2;2	2;2	2;2	Neuroblastoma suppressor of tumorigenicity 1	NBL1	2	2	2	2	7.7	7.7	7.7	19.408	0	5.5586	10	3	7
P41439;P41439-2;P41439-3	P41439	5;2;2	4;1;2	4;1;2	Folate receptor gamma	FOLR3	3	5	4	4	33.3	28.8	28.8	27.638	0	42.305	5	2	3
P42126-2;P42126	P42126-2;P42126	2;2	2;2	2;2	Enoyl-CoA delta isomerase 1, mitochondrial	ECI1	2	2	2	2	9.8	9.8	9.8	30.895	0	6.5237	2	1	1
P42330;P42330-2;P17516	P42330;P42330-2	10;7;3	10;7;3	6;5;0	Aldo-keto reductase family 1 member C3	AKR1C3	3	10	10	6	41.5	41.5	30	36.853	0	77.89	30	15	15
P42357;P42357-3;P42357-2	P42357;P42357-3;P42357-2	3;2;2	3;2;2	3;2;2	Histidine ammonia-lyase	HAL	3	3	3	3	6.1	6.1	6.1	72.697	0	4.738	2	1	1
P42685;P42685-2	P42685;P42685-2	4;3	4;3	4;3	Tyrosine-protein kinase FRK	FRK	2	4	4	4	9.9	9.9	9.9	58.253	0	5.0574	2	0	2
P42702	P42702	7	7	7	Leukemia inhibitory factor receptor	LIFR	1	7	7	7	9.3	9.3	9.3	123.74	0	37.627	23	11	12
P42765	P42765	2	2	2	3-ketoacyl-CoA thiolase, mitochondrial	ACAA2	1	2	2	2	10.6	10.6	10.6	41.924	0.00096852	3.4884	1	0	1
P42785;P42785-2	P42785;P42785-2	18;17	18;17	18;17	Lysosomal Pro-X carboxypeptidase	PRCP	2	18	18	18	40.9	40.9	40.9	55.799	0	323.31	30	15	15
P43005	P43005	1	1	1	Excitatory amino acid transporter 3	SLC1A1	1	1	1	1	3.4	3.4	3.4	57.1	0.0014012	3.02	14	7	7
P43115-3;P43115-4;P43115-2;P43115;P43115-7;P43115-8;P43115-9;P43115-5;P43115-11;P43115-6;P43115-10	P43115-3;P43115-4;P43115-2;P43115;P43115-7;P43115-8;P43115-9;P43115-5;P43115-11;P43115-6;P43115-10	1;1;1;1;1;1;1;1;1;1;1	1;1;1;1;1;1;1;1;1;1;1	1;1;1;1;1;1;1;1;1;1;1	Prostaglandin E2 receptor EP3 subtype	PTGER3	11	1	1	1	3	3	3	40.501	0	4.627	1	0	1
P43121;P43121-2	P43121;P43121-2	21;12	21;12	21;12	Cell surface glycoprotein MUC18	MCAM	2	21	21	21	36.1	36.1	36.1	71.607	0	323.31	30	15	15
P43234	P43234	5	5	5	Cathepsin O	CTSO	1	5	5	5	21.8	21.8	21.8	35.957	0	38.344	26	13	13
P43251-4;P43251;P43251-3;P43251-2	P43251-4;P43251;P43251-3;P43251-2	14;14;14;14	14;14;14;14	14;14;14;14	Biotinidase	BTD	4	14	14	14	33.8	33.8	33.8	58.913	0	323.31	30	15	15
P43487-2;P43487	P43487-2;P43487	1;1	1;1	1;1	Ran-specific GTPase-activating protein	RANBP1	2	1	1	1	5.5	5.5	5.5	23.239	0.0049129	2.4746	1	0	1
P43652;CON__REFSEQ:XP_585019	P43652	35;1	35;1	35;1	Afamin	AFM	2	35	35	35	55.4	55.4	55.4	69.068	0	323.31	30	15	15
P43686;P43686-2	P43686;P43686-2	2;1	2;1	2;1	26S protease regulatory subunit 6B	PSMC4	2	2	2	2	9.3	9.3	9.3	47.366	0	8.7055	1	1	0
P45381	P45381	7	7	7	Aspartoacylase	ASPA	1	7	7	7	33.9	33.9	33.9	35.735	0	11.43	23	10	13
P45877	P45877	2	2	2	Peptidyl-prolyl cis-trans isomerase C	PPIC	1	2	2	2	9.9	9.9	9.9	22.763	0	14.302	27	13	14
P45880-2;P45880;P45880-1	P45880-2;P45880;P45880-1	3;3;3	3;3;3	3;3;3	Voltage-dependent anion-selective channel protein 2	VDAC2	3	3	3	3	16.3	16.3	16.3	30.412	0	9.803	1	1	0
P46108-2;P46108	P46108-2;P46108	4;4	4;4	4;4	Adapter molecule crk	CRK	2	4	4	4	33.3	33.3	33.3	22.905	0	7.9193	11	5	6
P46531	P46531	6	6	6	Neurogenic locus notch homolog protein 1;Notch 1 extracellular truncation;Notch 1 intracellular domain	NOTCH1	1	6	6	6	5.2	5.2	5.2	272.5	0	26.152	15	7	8
P46926-2;P46926;Q8TDQ7-3;Q8TDQ7;Q8TDQ7-4;Q8TDQ7-5;Q8TDQ7-2	P46926-2;P46926	6;6;2;2;1;1;1	6;6;2;2;1;1;1	6;6;2;2;1;1;1	Glucosamine-6-phosphate isomerase 1	GNPDA1	7	6	6	6	43.4	43.4	43.4	24.047	0	9.0694	17	9	8
P46940	P46940	8	8	8	Ras GTPase-activating-like protein IQGAP1	IQGAP1	1	8	8	8	7.4	7.4	7.4	189.25	0	25.961	12	4	8
P46952-2;P46952	P46952-2;P46952	5;5	5;5	5;5	3-hydroxyanthranilate 3,4-dioxygenase	HAAO	2	5	5	5	30.6	30.6	30.6	17.275	0	9.7045	8	1	7
P46977-2;P46977	P46977-2;P46977	1;1	1;1	1;1	Dolichyl-diphosphooligosaccharide--protein glycosyltransferase subunit STT3A	STT3A	2	1	1	1	4.2	4.2	4.2	69.588	0	7.981	1	1	0
P47755;P47755-2	P47755;P47755-2	4;2	3;1	3;1	F-actin-capping protein subunit alpha-2	CAPZA2	2	4	3	3	20.6	17.1	17.1	32.949	0	29.461	22	10	12
P47756;P47756-2	P47756;P47756-2	8;7	8;7	8;7	F-actin-capping protein subunit beta	CAPZB	2	8	8	8	43	43	43	31.35	0	23.657	29	14	15
P47929	P47929	1	1	1	Galectin-7	LGALS7	1	1	1	1	8.1	8.1	8.1	15.075	0.0014006	3.0154	1	1	0
P48061-2;P48061-5;P48061;P48061-6;P48061-3;P48061-4	P48061-2;P48061-5;P48061;P48061-6;P48061-3;P48061-4	3;3;3;3;3;3	3;3;3;3;3;3	3;3;3;3;3;3	Stromal cell-derived factor 1;SDF-1-beta(3-72);SDF-1-alpha(3-67)	CXCL12	6	3	3	3	27	27	27	10.103	0	35.15	21	9	12
P48147	P48147	1	1	1	Prolyl endopeptidase	PREP	1	1	1	1	2.4	2.4	2.4	80.699	0.0014218	3.178	1	0	1
P48163;P48163-2	P48163;P48163-2	7;4	7;4	7;4	NADP-dependent malic enzyme	ME1	2	7	7	7	19.8	19.8	19.8	64.149	0	12.343	4	2	2
P48304	P48304	4	1	1	Lithostathine-1-beta	REG1B	1	4	1	1	30.1	15.7	15.7	18.665	0	8.7728	1	0	1
P48357-5;P48357-2;P48357-4;P48357-3;P48357	P48357-5;P48357-2;P48357-4;P48357-3;P48357	1;1;1;1;1	1;1;1;1;1	1;1;1;1;1	Leptin receptor	LEPR	5	1	1	1	1.4	1.4	1.4	96.04	0.0053027	2.3907	1	1	0
P48551-3;P48551-2;P48551	P48551-3;P48551-2;P48551	3;3;3	3;3;3	3;3;3	Interferon alpha/beta receptor 2	IFNAR2	3	3	3	3	17.2	17.2	17.2	27.384	0	63.967	21	9	12
P48594	P48594	31	8	8	Serpin B4	SERPINB4	1	31	8	8	59	22.6	22.6	44.853	0	220.92	15	6	9
P48637;P48637-2	P48637;P48637-2	12;8	12;8	12;8	Glutathione synthetase	GSS	2	12	12	12	37.1	37.1	37.1	52.384	0	309.9	27	12	15
P48643-2;P48643	P48643-2;P48643	2;2	2;2	2;2	T-complex protein 1 subunit epsilon	CCT5	2	2	2	2	6.7	6.7	6.7	49.526	0.008643	2.1369	1	0	1
P48723	P48723	3	3	3	Heat shock 70 kDa protein 13	HSPA13	1	3	3	3	9.1	9.1	9.1	51.927	0	10.346	11	5	6
P48740;P48740-3;P48740-2;P48740-4	P48740;P48740-3;P48740-2;P48740-4	5;4;4;3	5;4;4;3	5;4;4;3	Mannan-binding lectin serine protease 1;Mannan-binding lectin serine protease 1 heavy chain;Mannan-binding lectin serine protease 1 light chain	MASP1	4	5	5	5	11.9	11.9	11.9	79.246	0	27.539	11	6	5
P48745	P48745	10	10	10	Protein NOV homolog	NOV	1	10	10	10	35.3	35.3	35.3	39.162	0	309.4	30	15	15
P48960-2;P48960-3;P48960;Q9UHX3-5;Q9UHX3-4;Q9UHX3-6;Q9UHX3-3;Q9UHX3-2;Q9UHX3	P48960-2;P48960-3;P48960	5;5;5;1;1;1;1;1;1	5;5;5;1;1;1;1;1;1	5;5;5;1;1;1;1;1;1	CD97 antigen;CD97 antigen subunit alpha;CD97 antigen subunit beta	CD97	9	5	5	5	12.3	12.3	12.3	81.742	0	96.741	11	6	5
P49184	P49184	2	2	2	Deoxyribonuclease-1-like 1	DNASE1L1	1	2	2	2	13.2	13.2	13.2	33.892	0	6.308	1	0	1
P49189;P49189-2	P49189;P49189-2	17;13	17;13	17;13	4-trimethylaminobutyraldehyde dehydrogenase	ALDH9A1	2	17	17	17	40.7	40.7	40.7	53.801	0	155.85	30	15	15
P49221	P49221	26	26	26	Protein-glutamine gamma-glutamyltransferase 4	TGM4	1	26	26	26	58.2	58.2	58.2	77.144	0	285.86	9	3	6
P49247	P49247	2	2	2	Ribose-5-phosphate isomerase	RPIA	1	2	2	2	11.3	11.3	11.3	33.269	0	4.8325	1	0	1
P49327	P49327	12	12	12	Fatty acid synthase;[Acyl-carrier-protein] S-acetyltransferase;[Acyl-carrier-protein] S-malonyltransferase;3-oxoacyl-[acyl-carrier-protein] synthase;3-oxoacyl-[acyl-carrier-protein] reductase;3-hydroxyacyl-[acyl-carrier-protein] dehydratase;Enoyl-[acyl-carrier-protein] reductase;Oleoyl-[acyl-carrier-protein] hydrolase	FASN	1	12	12	12	8.1	8.1	8.1	273.42	0	24.396	6	0	6
P49354-2;P49354	P49354-2;P49354	1;1	1;1	1;1	Protein farnesyltransferase/geranylgeranyltransferase type-1 subunit alpha	FNTA	2	1	1	1	3.2	3.2	3.2	36.492	0.0052933	2.3696	1	0	1
P49368-2;P49368	P49368-2;P49368	5;5	5;5	5;5	T-complex protein 1 subunit gamma	CCT3	2	5	5	5	11.8	11.8	11.8	56.43	0	12.605	20	10	10
P49418-2;P49418	P49418-2;P49418	3;3	3;3	3;3	Amphiphysin	AMPH	2	3	3	3	8	8	8	71.928	0	8.6374	2	1	1
P49419-2;P49419;P49419-4	P49419-2;P49419;P49419-4	16;16;11	16;16;11	16;16;11	Alpha-aminoadipic semialdehyde dehydrogenase	ALDH7A1	3	16	16	16	50.7	50.7	50.7	55.366	0	301.69	28	14	14
P49641-1;P49641;P49641-2	P49641-1;P49641;P49641-2	8;8;6	7;7;5	7;7;5	Alpha-mannosidase 2x	MAN2A2	3	8	7	7	9.5	8.7	8.7	128.91	0	21.078	16	7	9
P49720	P49720	2	2	2	Proteasome subunit beta type-3	PSMB3	1	2	2	2	15.6	15.6	15.6	22.949	0	7.4993	9	2	7
P49721	P49721	2	2	2	Proteasome subunit beta type-2	PSMB2	1	2	2	2	13.9	13.9	13.9	22.836	0	14.969	14	5	9
P49746-2;P49746	P49746-2;P49746	5;5	3;3	3;3	Thrombospondin-3	THBS3	2	5	3	3	6	3.6	3.6	91.296	0	15.11	5	3	2
P49747;P49747-2	P49747;P49747-2	21;17	21;17	15;12	Cartilage oligomeric matrix protein	COMP	2	21	21	15	35.3	35.3	31	82.86	0	323.31	30	15	15
P49763-2;P49763-3;P49763;P49763-4	P49763-2;P49763-3;P49763;P49763-4	2;2;2;2	2;2;2;2	2;2;2;2	Placenta growth factor	PGF	4	2	2	2	28.2	28.2	28.2	16.725	0	66.308	22	10	12
P49767	P49767	2	2	2	Vascular endothelial growth factor C	VEGFC	1	2	2	2	6.7	6.7	6.7	46.883	0	16.834	9	3	6
P49773	P49773	2	2	2	Histidine triad nucleotide-binding protein 1	HINT1	1	2	2	2	32.5	32.5	32.5	13.802	0	5.599	1	0	1
P49788;P49788-2	P49788;P49788-2	4;3	4;3	4;3	Retinoic acid receptor responder protein 1	RARRES1	2	4	4	4	14.6	14.6	14.6	33.285	0	8.921	12	5	7
P49789	P49789	1	1	1	Bis(5-adenosyl)-triphosphatase	FHIT	1	1	1	1	12.2	12.2	12.2	16.858	0.0014052	3.0373	1	0	1
P49862;P49862-2	P49862;P49862-2	5;4	5;4	5;4	Kallikrein-7	KLK7	2	5	5	5	35.6	35.6	35.6	27.524	0	114.09	3	1	2
P49908	P49908	5	5	5	Selenoprotein P	SEPP1	1	5	5	5	14.2	14.2	14.2	43.173	0	34.116	14	3	11
P49913	P49913	2	2	2	Cathelicidin antimicrobial peptide;Antibacterial protein FALL-39;Antibacterial protein LL-37	CAMP	1	2	2	2	15.9	15.9	15.9	19.301	0	4.4945	1	1	0
P50053	P50053	13	13	6	Ketohexokinase	KHK	1	13	13	6	46.3	46.3	18.8	32.523	0	110.52	28	13	15
P50053-2	P50053-2	8	1	1	Ketohexokinase	KHK	1	8	1	1	33.9	6.4	6.4	32.73	0.00051493	4.4216	1	0	1
P50135	P50135	3	3	3	Histamine N-methyltransferase	HNMT	1	3	3	3	19.2	19.2	19.2	33.295	0	7.7741	3	0	3
P50148;O95837	P50148	4;1	3;0	3;0	Guanine nucleotide-binding protein G(q) subunit alpha	GNAQ	2	4	3	3	12.5	9.5	9.5	42.142	0	9.6365	8	3	5
P50226;P50225	P50226;P50225	1;1	1;1	1;1	Sulfotransferase 1A2;Sulfotransferase 1A1	SULT1A2;SULT1A1	2	1	1	1	5.4	5.4	5.4	34.309	0.001387	2.92	1	1	0
P50395;P50395-2	P50395;P50395-2	23;20	23;20	15;14	Rab GDP dissociation inhibitor beta	GDI2	2	23	23	15	66.5	66.5	48.5	50.663	0	211.87	30	15	15
P50440-3;P50440-2;P50440	P50440-3;P50440-2;P50440	4;4;4	4;4;4	4;4;4	Glycine amidinotransferase, mitochondrial	GATM	3	4	4	4	14.3	14.3	14.3	44.943	0	7.8578	16	6	10
P50452;P50452-3;P50452-2;P50453	P50452;P50452-3;P50452-2;P50453	4;2;2;2	3;2;1;1	3;2;1;1	Serpin B8;Serpin B9	SERPINB8;SERPINB9	4	4	3	3	12.6	9.9	9.9	42.766	0	11.479	1	1	0
P50502;Q8IZP2;Q8NFI4	P50502;Q8IZP2;Q8NFI4	4;3;2	4;3;2	4;3;2	Hsc70-interacting protein;Putative protein FAM10A4;Putative protein FAM10A5	ST13;ST13P4;ST13P5	3	4	4	4	12.5	12.5	12.5	41.331	0	13.033	5	1	4
P50895	P50895	25	25	25	Basal cell adhesion molecule	BCAM	1	25	25	25	44.7	44.7	44.7	67.404	0	323.31	30	15	15
P50897;P50897-2	P50897;P50897-2	8;4	8;4	8;4	Palmitoyl-protein thioesterase 1	PPT1	2	8	8	8	33.3	33.3	33.3	34.193	0	107.27	30	15	15
P50990-2;P50990;P50990-3	P50990-2;P50990;P50990-3	12;12;10	12;12;10	12;12;10	T-complex protein 1 subunit theta	CCT8	3	12	12	12	30.1	30.1	30.1	57.645	0	26.169	18	6	12
P50991-2;P50991	P50991-2;P50991	3;3	3;3	3;3	T-complex protein 1 subunit delta	CCT4	2	3	3	3	8.1	8.1	8.1	54.719	0	6.2033	4	1	3
P50995-2;P50995	P50995-2;P50995	17;17	17;17	17;17	Annexin A11	ANXA11	2	17	17	17	40	40	40	51.242	0	239.5	29	15	14
P51148;P51148-2	P51148;P51148-2	4;4	4;4	2;2	Ras-related protein Rab-5C	RAB5C	2	4	4	2	22.7	22.7	13	23.482	0	13.734	26	13	13
P51149	P51149	5	5	5	Ras-related protein Rab-7a	RAB7A	1	5	5	5	28.5	28.5	28.5	23.489	0	27.834	26	13	13
P51159;P51159-2	P51159;P51159-2	5;4	3;2	3;2	Ras-related protein Rab-27A	RAB27A	2	5	3	3	25.8	17.6	17.6	24.868	0.0073913	2.2105	1	0	1
P51170	P51170	2	2	2	Amiloride-sensitive sodium channel subunit gamma	SCNN1G	1	2	2	2	4.3	4.3	4.3	74.269	0.00096061	3.3751	1	0	1
P51511	P51511	1	1	1	Matrix metalloproteinase-15	MMP15	1	1	1	1	2.8	2.8	2.8	75.806	0.0014191	3.1526	1	1	0
P51570;P51570-2	P51570;P51570-2	2;1	2;1	2;1	Galactokinase	GALK1	2	2	2	2	7.4	7.4	7.4	42.272	0	12.045	1	0	1
P51580	P51580	7	7	7	Thiopurine S-methyltransferase	TPMT	1	7	7	7	27.3	27.3	27.3	28.18	0	13.368	13	4	9
P51606	P51606	3	3	3	N-acylglucosamine 2-epimerase	RENBP	1	3	3	3	8.9	8.9	8.9	48.83	0	14.941	13	5	8
P51654;P51654-3;P51654-2	P51654;P51654-3;P51654-2	11;11;9	11;11;9	11;11;9	Glypican-3;Secreted glypican-3	GPC3	3	11	11	11	17.6	17.6	17.6	65.562	0	36.81	30	15	15
P51659-3;P51659;P51659-2	P51659-3;P51659;P51659-2	3;3;3	3;3;3	3;3;3	Peroxisomal multifunctional enzyme type 2;(3R)-hydroxyacyl-CoA dehydrogenase;Enoyl-CoA hydratase 2	HSD17B4	3	3	3	3	8.1	8.1	8.1	77.869	0	5.0912	1	0	1
P51665	P51665	1	1	1	26S proteasome non-ATPase regulatory subunit 7	PSMD7	1	1	1	1	5.2	5.2	5.2	37.025	0.0082394	2.1724	6	0	6
P51688	P51688	18	18	18	N-sulphoglucosamine sulphohydrolase	SGSH	1	18	18	18	46	46	46	56.695	0	275.61	30	15	15
P51693;P51693-2	P51693;P51693-2	2;2	2;2	2;2	Amyloid-like protein 1;C30	APLP1	2	2	2	2	8	8	8	72.176	0	8.5497	1	1	0
P51884;CON__Q05443	P51884	20;7	20;7	20;7	Lumican	LUM	2	20	20	20	45	45	45	38.429	0	323.31	30	15	15
P51991-2;P51991	P51991-2;P51991	2;2	2;2	2;2	Heterogeneous nuclear ribonucleoprotein A3	HNRNPA3	2	2	2	2	6.2	6.2	6.2	37.029	0.0086244	2.1193	1	1	0
P51993;P51993-2;Q11128;P21217	P51993;P51993-2;Q11128;P21217	4;4;4;3	4;4;4;3	4;4;4;3	Alpha-(1,3)-fucosyltransferase 6;Alpha-(1,3)-fucosyltransferase 5;Galactoside 3(4)-L-fucosyltransferase	FUT6;FUT5;FUT3	4	4	4	4	14.8	14.8	14.8	41.859	0	8.0568	4	3	1
P52209-2;P52209	P52209-2;P52209	11;11	11;11	11;11	6-phosphogluconate dehydrogenase, decarboxylating	PGD	2	11	11	11	32.6	32.6	32.6	51.872	0	89.526	25	12	13
P52565;P52565-2	P52565;P52565-2	8;5	8;5	8;5	Rho GDP-dissociation inhibitor 1	ARHGDIA	2	8	8	8	73.5	73.5	73.5	23.207	0	92.888	29	14	15
P52566	P52566	4	4	4	Rho GDP-dissociation inhibitor 2	ARHGDIB	1	4	4	4	28.9	28.9	28.9	22.988	0	46.43	9	3	6
P52758	P52758	6	6	6	Ribonuclease UK114	HRSP12	1	6	6	6	60.6	60.6	60.6	14.494	0	130.19	29	15	14
P52790	P52790	2	2	2	Hexokinase-3	HK3	1	2	2	2	3.5	3.5	3.5	99.024	0.00099552	3.8703	1	1	0
P52798-2;P52798;P52798-3	P52798-2;P52798;P52798-3	1;1;1	1;1;1	1;1;1	Ephrin-A4	EFNA4	3	1	1	1	7.8	7.8	7.8	21.698	0	14.764	9	4	5
P52803	P52803	3	3	3	Ephrin-A5	EFNA5	1	3	3	3	20.2	20.2	20.2	26.297	0	16.398	26	14	12
P52823-2;P52823	P52823-2;P52823	5;5	5;5	5;5	Stanniocalcin-1	STC1	2	5	5	5	34.8	34.8	34.8	20.487	0	35.742	20	9	11
P52907	P52907	5	5	4	F-actin-capping protein subunit alpha-1	CAPZA1	1	5	5	4	26.2	26.2	22.7	32.922	0	24.397	23	9	14
P53004	P53004	3	3	3	Biliverdin reductase A	BLVRA	1	3	3	3	13.5	13.5	13.5	33.428	0	7.0007	4	1	3
P53396-3;P53396-2;P53396	P53396-3;P53396-2;P53396	4;4;4	4;4;4	4;4;4	ATP-citrate synthase	ACLY	3	4	4	4	6.9	6.9	6.9	91.098	0	7.6536	4	0	4
P53634;P53634-2;P53634-3	P53634	21;2;2	21;2;2	21;2;2	Dipeptidyl peptidase 1;Dipeptidyl peptidase 1 exclusion domain chain;Dipeptidyl peptidase 1 heavy chain;Dipeptidyl peptidase 1 light chain	CTSC	3	21	21	21	44.5	44.5	44.5	51.853	0	323.31	30	15	15
P53801	P53801	2	2	2	Pituitary tumor-transforming gene 1 protein-interacting protein	PTTG1IP	1	2	2	2	16.7	16.7	16.7	20.324	0	14.335	27	12	15
P53990-2;P53990;P53990-4;P53990-3;P53990-5;P53990-6	P53990-2;P53990;P53990-4;P53990-3;P53990-5	14;14;14;13;13;5	14;14;14;13;13;5	14;14;14;13;13;5	IST1 homolog	IST1	6	14	14	14	41.2	41.2	41.2	36.622	0	288.8	30	15	15
P54107;P54107-2	P54107;P54107-2	6;5	6;5	6;5	Cysteine-rich secretory protein 1	CRISP1	2	6	6	6	30.9	30.9	30.9	28.481	0	58.297	1	1	0
P54108;P54108-2;P54108-3	P54108;P54108-2;P54108-3	8;8;8	8;8;8	8;8;8	Cysteine-rich secretory protein 3	CRISP3	3	8	8	8	53.1	53.1	53.1	27.63	0	241.33	29	14	15
P54289-4;P54289-5;P54289;P54289-3;P54289-2	P54289-4;P54289-5;P54289;P54289-3;P54289-2	24;24;24;23;23	24;24;24;23;23	24;24;24;23;23	Voltage-dependent calcium channel subunit alpha-2/delta-1;Voltage-dependent calcium channel subunit alpha-2-1;Voltage-dependent calcium channel subunit delta-1	CACNA2D1	5	24	24	24	28.7	28.7	28.7	121.89	0	98.84	30	15	15
P54578-2;P54578-3;P54578	P54578-2;P54578-3;P54578	2;2;2	2;2;2	2;2;2	Ubiquitin carboxyl-terminal hydrolase 14	USP14	3	2	2	2	9.2	9.2	9.2	52.385	0.0013999	3.0087	1	1	0
P54652	P54652	9	3	3	Heat shock-related 70 kDa protein 2	HSPA2	1	9	3	3	16.3	5.8	5.8	70.02	0	8.3297	15	6	9
P54709-2;P54709	P54709-2;P54709	1;1	1;1	1;1	Sodium/potassium-transporting ATPase subunit beta-3	ATP1B3	2	1	1	1	7.8	7.8	7.8	21.713	0.0098123	2.0665	1	1	0
P54710;P54710-2	P54710	3;1	3;1	3;1	Sodium/potassium-transporting ATPase subunit gamma	FXYD2	2	3	3	3	39.4	39.4	39.4	7.2832	0	21.659	25	11	14
P54725-2;P54725-3;P54725	P54725-2;P54725-3;P54725	1;1;1	1;1;1	1;1;1	UV excision repair protein RAD23 homolog A	RAD23A	3	1	1	1	3.9	3.9	3.9	33.433	0.0018391	2.8469	1	0	1
P54727;P54727-2	P54727;P54727-2	5;3	5;3	5;3	UV excision repair protein RAD23 homolog B	RAD23B	2	5	5	5	22	22	22	43.171	0	15.45	26	12	14
P54753;P54762	P54753	16;1	16;1	16;1	Ephrin type-B receptor 3	EPHB3	2	16	16	16	25.7	25.7	25.7	110.33	0	323.31	30	15	15
P54760-2;P54760;P54760-4;P54760-3	P54760-2;P54760;P54760-4;P54760-3	15;15;14;8	15;15;14;8	15;15;14;8	Ephrin type-B receptor 4	EPHB4	4	15	15	15	43.4	43.4	43.4	55.974	0	323.31	30	15	15
P54764;P54764-2	P54764;P54764-2	13;12	13;12	13;12	Ephrin type-A receptor 4	EPHA4	2	13	13	13	20	20	20	109.86	0	323.31	28	15	13
P54793	P54793	8	8	8	Arylsulfatase F	ARSF	1	8	8	8	21.9	21.9	21.9	65.939	0	54.903	25	13	12
P54802	P54802	37	37	37	Alpha-N-acetylglucosaminidase;Alpha-N-acetylglucosaminidase 82 kDa form;Alpha-N-acetylglucosaminidase 77 kDa form	NAGLU	1	37	37	37	55	55	55	82.265	0	323.31	30	15	15
P54803-4;P54803;P54803-5;P54803-3	P54803-4;P54803;P54803-5;P54803-3	5;5;4;3	5;5;4;3	5;5;4;3	Galactocerebrosidase	GALC	4	5	5	5	11.1	11.1	11.1	74.763	0	17.183	16	8	8
P54819-5;P54819-2;P54819;P54819-6;P54819-3;P54819-4	P54819-5;P54819-2;P54819;P54819-6;P54819-3	3;3;3;2;2;1	3;3;3;2;2;1	3;3;3;2;2;1	Adenylate kinase 2, mitochondrial;Adenylate kinase 2, mitochondrial, N-terminally processed	AK2	6	3	3	3	16.5	16.5	16.5	24.648	0	6.0885	9	4	5
P54826	P54826	8	8	8	Growth arrest-specific protein 1	GAS1	1	8	8	8	35.9	35.9	35.9	35.693	0	62.42	30	15	15
P55000	P55000	4	4	4	Secreted Ly-6/uPAR-related protein 1	SLURP1	1	4	4	4	72.8	72.8	72.8	11.186	0	323.31	30	15	15
P55011-3;P55011	P55011-3;P55011	3;3	2;2	2;2	Solute carrier family 12 member 2	SLC12A2	2	3	2	2	4.9	4.1	4.1	129.68	0	11.225	6	3	3
P55017-3;P55017-2;P55017	P55017-3;P55017-2;P55017	24;24;23	24;24;23	24;24;23	Solute carrier family 12 member 3	SLC12A3	3	24	24	24	28.1	28.1	28.1	113.81	0	236.35	28	13	15
P55058;P55058-3;P55058-4;P55058-2	P55058;P55058-3;P55058-4;P55058-2	2;1;1;1	2;1;1;1	2;1;1;1	Phospholipid transfer protein	PLTP	4	2	2	2	5.5	5.5	5.5	54.739	0	38.863	3	1	2
P55072	P55072	16	16	16	Transitional endoplasmic reticulum ATPase	VCP	1	16	16	16	27.7	27.7	27.7	89.321	0	65.086	23	12	11
P55083;P55083-2	P55083;P55083-2	4;4	4;4	4;4	Microfibril-associated glycoprotein 4	MFAP4	2	4	4	4	30.2	30.2	30.2	28.648	0	11.357	9	2	7
P55103	P55103	3	3	3	Inhibin beta C chain	INHBC	1	3	3	3	12.2	12.2	12.2	38.237	0	7.7767	4	2	2
P55145	P55145	3	3	3	Mesencephalic astrocyte-derived neurotrophic factor	MANF	1	3	3	3	23.6	23.6	23.6	20.7	0.0010035	4.0727	4	2	2
P55196;P55196-5;P55196-3;P55196-1;P55196-2;P55196-6	P55196;P55196-5;P55196-3;P55196-1	3;3;2;2;1;1	3;3;2;2;1;1	3;3;2;2;1;1	Afadin	MLLT4	6	3	3	3	3.1	3.1	3.1	206.8	0.0013953	2.9795	1	0	1
P55210-2;P55210	P55210-2;P55210	1;1	1;1	1;1	Caspase-7;Caspase-7 subunit p20;Caspase-7 subunit p11	CASP7	2	1	1	1	10.7	10.7	10.7	28.03	0	18.044	1	1	0
P55259-3	P55259-3	6	6	1	Pancreatic secretory granule membrane major glycoprotein GP2	GP2	1	6	6	1	14	14	2.6	59.127	0	48.218	21	8	13
P55268;A4D0S4-2;A4D0S4-3;A4D0S4	P55268	26;1;1;1	26;1;1;1	26;1;1;1	Laminin subunit beta-2	LAMB2	4	26	26	26	21.6	21.6	21.6	195.98	0	159.67	30	15	15
P55283-2;P55283	P55283-2;P55283	4;4	4;4	4;4	Cadherin-4	CDH4	2	4	4	4	5.9	5.9	5.9	92.387	0	11.775	12	5	7
P55285-2;P55285;Q9Y6N8;Q9ULB4	P55285-2;P55285	19;19;2;2	19;19;2;2	19;19;2;2	Cadherin-6	CDH6	4	19	19	19	29.4	29.4	29.4	73.863	0	323.31	30	15	15
P55286	P55286	7	5	5	Cadherin-8	CDH8	1	7	5	5	12.8	11.4	11.4	88.252	0	18.373	21	10	11
P55287-2;P55287;Q9ULB5;P55289-2;P55289	P55287-2;P55287	28;28;2;1;1	28;28;2;1;1	26;26;0;0;0	Cadherin-11	CDH11	5	28	28	26	45.7	45.7	45.7	76.456	0	323.31	30	15	15
P55290;P55290-4;P55290-5;P55290-3;P55290-2	P55290;P55290-4;P55290-5;P55290-3;P55290-2	14;14;10;8;8	14;14;10;8;8	14;14;10;8;8	Cadherin-13	CDH13	5	14	14	14	26.5	26.5	26.5	78.286	0	323.31	30	15	15
P55291	P55291	24	24	24	Cadherin-15	CDH15	1	24	24	24	34.9	34.9	34.9	88.915	0	201.38	30	15	15
P55327-8;P55327-2;P55327-4;P55327;P55327-7;P55327-5;P55327-6;P55327-3	P55327-8;P55327-2;P55327-4;P55327;P55327-7;P55327-5;P55327-6;P55327-3	1;1;1;1;1;1;1;1	1;1;1;1;1;1;1;1	1;1;1;1;1;1;1;1	Tumor protein D52	TPD52	8	1	1	1	12.6	12.6	12.6	16.853	0	7.0958	9	4	5
P55786;P55786-2;A6NEC2;A6NEC2-3;A6NEC2-2	P55786;P55786-2	18;15;5;1;1	18;15;5;1;1	18;15;5;1;1	Puromycin-sensitive aminopeptidase	NPEPPS	5	18	18	18	24.3	24.3	24.3	103.28	0	48.402	30	15	15
P55899	P55899	2	2	2	IgG receptor FcRn large subunit p51	FCGRT	1	2	2	2	6.3	6.3	6.3	39.743	0.00095283	3.2692	14	5	9
P55957;P55957-2;P55957-4	P55957;P55957-2;P55957-4	8;8;6	8;8;6	8;8;6	BH3-interacting domain death agonist;BH3-interacting domain death agonist p15;BH3-interacting domain death agonist p13;BH3-interacting domain death agonist p11	BID	3	8	8	8	46.2	46.2	46.2	21.994	0	323.31	29	15	14
P56537;P56537-2	P56537;P56537-2	8;4	8;4	8;4	Eukaryotic translation initiation factor 6	EIF6	2	8	8	8	57.1	57.1	57.1	26.599	0	323.31	30	15	15
P56851	P56851	1	1	1	Epididymal secretory protein E3-beta	EDDM3B	1	1	1	1	7.5	7.5	7.5	17.584	0.001829	2.7639	1	0	1
P58499;P58499-2;P58499-3	P58499;P58499-2;P58499-3	12;12;11	12;12;11	12;12;11	Protein FAM3B	FAM3B	3	12	12	12	54	54	54	25.982	0	75.378	30	15	15
P58546	P58546	4	4	4	Myotrophin	MTPN	1	4	4	4	39	39	39	12.895	0	10.603	17	7	10
P59666;P59665	P59666;P59665	4;4	4;4	4;4	Neutrophil defensin 3;HP 3-56;Neutrophil defensin 2;Neutrophil defensin 1;HP 1-56;Neutrophil defensin 2	DEFA3;DEFA1	2	4	4	4	20.2	20.2	20.2	10.245	0	22.02	20	8	12
P59998;P59998-3;P59998-2;P59998-4	P59998;P59998-3;P59998-2	5;4;4;2	5;4;4;2	5;4;4;2	Actin-related protein 2/3 complex subunit 4	ARPC4	4	5	5	5	29.8	29.8	29.8	19.667	0	13.93	20	8	12
P60022	P60022	1	1	1	Beta-defensin 1	DEFB1	1	1	1	1	33.8	33.8	33.8	7.4197	0	323.31	28	14	14
P60033	P60033	3	3	3	CD81 antigen	CD81	1	3	3	3	25	25	25	25.809	0	49.797	14	6	8
P60174-1;P60174;P60174-4	P60174-1;P60174;P60174-4	23;23;14	23;23;14	23;23;14	Triosephosphate isomerase	TPI1	3	23	23	23	89.2	89.2	89.2	26.669	0	323.31	30	15	15
P60660-2;P60660;P14649	P60660-2;P60660	5;5;2	5;5;2	5;5;2	Myosin light polypeptide 6	MYL6	3	5	5	5	41.7	41.7	41.7	16.961	0	19.612	27	13	14
P60900;P60900-2;P60900-3	P60900;P60900-2	6;4;1	6;4;1	6;4;1	Proteasome subunit alpha type-6	PSMA6	3	6	6	6	24.4	24.4	24.4	27.399	0	11.518	24	10	14
P60903	P60903	2	2	2	Protein S100-A10	S100A10	1	2	2	2	32	32	32	11.203	0.001005	4.1115	2	0	2
P60953;P60953-1	P60953;P60953-1	6;3	5;2	5;2	Cell division control protein 42 homolog	CDC42	2	6	5	5	33	33	33	21.258	0	62.222	26	13	13
P60981-2;P60981	P60981-2;P60981	5;5	4;4	4;4	Destrin	DSTN	2	5	4	4	42.6	35.1	35.1	16.62	0	10.569	21	8	13
P60983	P60983	4	4	3	Glia maturation factor beta	GMFB	1	4	4	3	33.1	33.1	26.8	16.713	0	8.0737	2	0	2
P61018;P61018-2	P61018;P61018-2	3;3	3;3	3;3	Ras-related protein Rab-4B	RAB4B	2	3	3	3	21.1	21.1	21.1	23.586	0	8.3471	9	4	5
P61019;P61019-2;Q8WUD1;Q8WUD1-2	P61019;P61019-2;Q8WUD1	7;6;5;2	7;6;5;2	7;6;5;2	Ras-related protein Rab-2A;Ras-related protein Rab-2B	RAB2A;RAB2B	4	7	7	7	30.2	30.2	30.2	23.545	0	23.675	11	2	9
P61020;P61020-2	P61020;P61020-2	4;3	2;1	2;1	Ras-related protein Rab-5B	RAB5B	2	4	2	2	25.1	15.3	15.3	23.707	0	6.9695	1	0	1
P61026	P61026	4	3	3	Ras-related protein Rab-10	RAB10	1	4	3	3	22	16.5	16.5	22.541	0.001007	4.1318	1	0	1
P61088;Q5JXB2	P61088;Q5JXB2	2;1	2;1	2;1	Ubiquitin-conjugating enzyme E2 N;Putative ubiquitin-conjugating enzyme E2 N-like	UBE2N;UBE2NL	2	2	2	2	19.7	19.7	19.7	17.138	0	6.5577	4	1	3
P61106	P61106	12	12	12	Ras-related protein Rab-14	RAB14	1	12	12	12	65.6	65.6	65.6	23.897	0	43.08	29	14	15
P61158;Q9C0K3;Q9P1U1-2;Q9P1U1-3;Q9P1U1	P61158	11;1;1;1;1	11;1;1;1;1	11;1;1;1;1	Actin-related protein 3	ACTR3	5	11	11	11	36.1	36.1	36.1	47.371	0	147.83	26	12	14
P61160	P61160	10	10	1	Actin-related protein 2	ACTR2	1	10	10	1	32	32	4.8	44.76	0	29.292	21	8	13
P61224-2;P61224-3;P61224;P61224-4;A6NIZ1	P61224-2;P61224-3;P61224;P61224-4;A6NIZ1	5;5;5;4;3	5;5;5;4;3	1;1;1;1;1	Ras-related protein Rap-1b;Ras-related protein Rap-1b-like protein	RAP1B	5	5	5	1	35.8	35.8	9.5	15.356	0	22.419	28	14	14
P61313;P61313-2	P61313;P61313-2	2;1	2;1	2;1	60S ribosomal protein L15	RPL15	2	2	2	2	9.3	9.3	9.3	24.146	0.000978	3.5856	1	1	0
P61421	P61421	4	4	4	V-type proton ATPase subunit d 1	ATP6V0D1	1	4	4	4	11.7	11.7	11.7	40.329	0.00050839	4.2664	1	0	1
P61457	P61457	2	2	2	Pterin-4-alpha-carbinolamine dehydratase	PCBD1	1	2	2	2	23.1	23.1	23.1	11.999	0	15.262	10	3	7
P61586;P62745	P61586	7;1	7;1	3;0	Transforming protein RhoA	RHOA	2	7	7	3	47.2	47.2	24.9	21.768	0	18.807	26	13	13
P61604	P61604	4	4	4	10 kDa heat shock protein, mitochondrial	HSPE1	1	4	4	4	46.1	46.1	46.1	10.932	0	10.868	21	12	9
P61626	P61626	4	4	4	Lysozyme C	LYZ	1	4	4	4	39.9	39.9	39.9	16.537	0	261.89	29	15	14
P61769	P61769	8	8	8	Beta-2-microglobulin;Beta-2-microglobulin form pI 5.3	B2M	1	8	8	8	47.1	47.1	47.1	13.714	0	323.31	30	15	15
P61916;P61916-2	P61916;P61916-2	12;9	12;9	12;9	Epididymal secretory protein E1	NPC2	2	12	12	12	51.7	51.7	51.7	16.57	0	323.31	30	15	15
P61956-2;Q6EEV6;P61956;P55854;P55854-2	P61956-2;Q6EEV6;P61956;P55854;P55854-2	1;1;1;1;1	1;1;1;1;1	1;1;1;1;1	Small ubiquitin-related modifier 2;Small ubiquitin-related modifier 4;Small ubiquitin-related modifier 3	SUMO2;SUMO4;SUMO3	5	1	1	1	16.9	16.9	16.9	8.1111	0.00096805	3.4785	1	1	0
P61970	P61970	7	7	7	Nuclear transport factor 2	NUTF2	1	7	7	7	93.7	93.7	93.7	14.478	0	323.31	30	15	15
P61978-3;P61978;P61978-2	P61978-3;P61978;P61978-2	4;4;4	4;4;4	4;4;4	Heterogeneous nuclear ribonucleoprotein K	HNRNPK	3	4	4	4	15.7	15.7	15.7	48.562	0	11.349	6	4	2
P61981	P61981	9	5	5	14-3-3 protein gamma;14-3-3 protein gamma, N-terminally processed	YWHAG	1	9	5	5	35.6	21.9	21.9	28.302	0	50.425	23	11	12
P62070;P62070-4;P62070-2;P62070-3;P10301	P62070;P62070-4;P62070-2;P62070-3;P10301	2;2;1;1;1	2;2;1;1;1	2;2;1;1;1	Ras-related protein R-Ras2;Ras-related protein R-Ras	RRAS2;RRAS	5	2	2	2	11.3	11.3	11.3	23.399	0.0048824	2.4113	1	0	1
P62136-3;P36873;P62140;P62136;P36873-2;P62136-2	P62136-3;P36873;P62140;P62136;P36873-2;P62136-2	3;3;3;3;3;3	3;3;3;3;3;3	3;3;3;3;3;3	Serine/threonine-protein phosphatase PP1-alpha catalytic subunit;Serine/threonine-protein phosphatase PP1-gamma catalytic subunit;Serine/threonine-protein phosphatase PP1-beta catalytic subunit	PPP1CA;PPP1CC;PPP1CB	6	3	3	3	17.1	17.1	17.1	32.595	0	8.5295	19	9	10
P62158	P62158	6	6	6	Calmodulin	CALM1	1	6	6	6	65.8	65.8	65.8	16.837	0	265.48	30	15	15
P62258;P62258-2	P62258;P62258-2	18;15	18;15	16;13	14-3-3 protein epsilon	YWHAE	2	18	18	16	67.8	67.8	64.7	29.174	0	110.85	30	15	15
P62328	P62328	3	3	3	Thymosin beta-4;Hematopoietic system regulatory peptide	TMSB4X	1	3	3	3	75	75	75	5.0526	0	45.861	24	10	14
P62491-2;Q15907-2;P62491;Q15907	P62491-2;Q15907-2;P62491;Q15907	5;5;5;5	5;5;5;5	5;5;5;5	Ras-related protein Rab-11A;Ras-related protein Rab-11B	RAB11A;RAB11B	4	5	5	5	36.8	36.8	36.8	17.659	0	10.921	24	11	13
P62805	P62805	7	7	7	Histone H4	HIST1H4A	1	7	7	7	56.3	56.3	56.3	11.367	0	33.523	25	12	13
P62820-2;P62820;P62820-3;P51153;P59190-2;P59190	P62820-2;P62820;P62820-3	4;4;2;1;1;1	4;4;2;1;1;1	2;2;1;0;0;0	Ras-related protein Rab-1A	RAB1A	6	4	4	2	39.7	39.7	20.6	15.33	0	17.815	22	11	11
P62826	P62826	3	3	3	GTP-binding nuclear protein Ran	RAN	1	3	3	3	19.4	19.4	19.4	24.423	0.00051177	4.3305	3	1	2
P62834	P62834	5	1	1	Ras-related protein Rap-1A	RAP1A	1	5	1	1	26.6	7.1	7.1	20.987	0.0040504	2.5473	1	0	1
P62837-2;P62837;P61077;P61077-2;P61077-3	P62837-2;P62837;P61077;P61077-2;P61077-3	1;1;1;1;1	1;1;1;1;1	1;1;1;1;1	Ubiquitin-conjugating enzyme E2 D2;Ubiquitin-conjugating enzyme E2 D3	UBE2D2;UBE2D3	5	1	1	1	20.3	20.3	20.3	13.635	0.00097561	3.5575	1	0	1
P62851	P62851	2	2	2	40S ribosomal protein S25	RPS25	1	2	2	2	16.8	16.8	16.8	13.742	0	4.5145	2	0	2
P62873;P62873-2	P62873;P62873-2	11;10	11;10	6;6	Guanine nucleotide-binding protein G(I)/G(S)/G(T) subunit beta-1	GNB1	2	11	11	6	43.8	43.8	25.6	37.377	0	310.96	30	15	15
P62879;P62879-2;Q9HAV0;P16520-2;P16520	P62879	10;4;4;1;1	5;3;2;0;0	5;3;2;0;0	Guanine nucleotide-binding protein G(I)/G(S)/G(T) subunit beta-2	GNB2	5	10	5	5	42.6	24.4	24.4	37.331	0	173.42	28	13	15
P62888	P62888	2	2	2	60S ribosomal protein L30	RPL30	1	2	2	2	24.3	24.3	24.3	12.784	0	5.6776	1	0	1
P62937;P62937-2;P0DN26;A0A0B4J2A2;A0A075B759;Q9Y536;F5H284	P62937;P62937-2	10;6;1;1;1;1;1	10;6;1;1;1;1;1	10;6;1;1;1;1;1	Peptidyl-prolyl cis-trans isomerase A;Peptidyl-prolyl cis-trans isomerase A, N-terminally processed	PPIA	7	10	10	10	74.5	74.5	74.5	18.012	0	225.12	30	15	15
P62942	P62942	1	1	1	Peptidyl-prolyl cis-trans isomerase FKBP1A	FKBP1A	1	1	1	1	12	12	12	11.951	0.0049217	2.4862	1	0	1
P62987;P62979;P0CG47;P0CG48	P62987;P62979;P0CG47;P0CG48	4;4;4;4	4;4;4;4	4;4;4;4	Ubiquitin-60S ribosomal protein L40;Ubiquitin;60S ribosomal protein L40;Ubiquitin-40S ribosomal protein S27a;Ubiquitin;40S ribosomal protein S27a;Polyubiquitin-B;Ubiquitin;Polyubiquitin-C;Ubiquitin	UBA52;RPS27A;UBB;UBC	4	4	4	4	28.1	28.1	28.1	14.728	0	66.474	25	13	12
P62993;P62993-2	P62993;P62993-2	3;2	3;2	3;2	Growth factor receptor-bound protein 2	GRB2	2	3	3	3	14.3	14.3	14.3	25.206	0.0040541	2.5631	2	0	2
P62995-3;P62995	P62995-3;P62995	1;1	1;1	1;1	Transformer-2 protein homolog beta	TRA2B	2	1	1	1	9	9	9	21.935	0.00098717	3.7556	1	1	0
P63000;P63000-2;P60763;Q9H4E5-2;P17081;Q9H4E5	P63000;P63000-2;P60763	8;8;4;1;1;1	8;8;4;1;1;1	4;4;1;0;0;0	Ras-related C3 botulinum toxin substrate 1;Ras-related C3 botulinum toxin substrate 3	RAC1;RAC3	6	8	8	4	41.1	41.1	19.8	21.45	0	17.491	28	14	14
P63010-3;P63010;P63010-2;Q10567-4;Q10567-3;Q10567-2;Q10567	P63010-3;P63010;P63010-2;Q10567-4;Q10567-3;Q10567-2;Q10567	3;3;3;2;2;2;2	3;3;3;2;2;2;2	3;3;3;2;2;2;2	AP-2 complex subunit beta;AP-1 complex subunit beta-1	AP2B1;AP1B1	7	3	3	3	5.3	5.3	5.3	98.117	0.00904	2.1136	2	0	2
P63027	P63027	1	1	1	Vesicle-associated membrane protein 2	VAMP2	1	1	1	1	25.9	25.9	25.9	12.663	0	21.894	1	1	0
P63096;P63096-2;P09471-2;P09471;P11488;P19087;A8MTJ3;P38405;P38405-2	P63096;P63096-2	6;5;2;2;1;1;1;1;1	3;3;0;0;0;0;0;0;0	3;3;0;0;0;0;0;0;0	Guanine nucleotide-binding protein G(i) subunit alpha-1	GNAI1	9	6	3	3	23.4	13.3	13.3	40.361	0	14.851	22	11	11
P63104;P63104-2	P63104	14;6	12;5	12;5	14-3-3 protein zeta/delta	YWHAZ	2	14	12	12	62	58.8	58.8	27.745	0	98.956	30	15	15
P63261;P60709;P63267-2;P0CG38;Q9BYX7	P63261;P60709	24;24;8;6;4	24;24;8;6;4	9;9;0;0;0	Actin, cytoplasmic 2;Actin, cytoplasmic 2, N-terminally processed;Actin, cytoplasmic 1;Actin, cytoplasmic 1, N-terminally processed	ACTG1;ACTB	5	24	24	9	68.8	68.8	32	41.792	0	323.31	30	15	15
P63313;CON__P21752	P63313	4;1	4;1	4;1	Thymosin beta-10	TMSB10	2	4	4	4	68.2	68.2	68.2	5.0256	0	10.314	4	2	2
P67809	P67809	1	1	1	Nuclease-sensitive element-binding protein 1	YBX1	1	1	1	1	9.3	9.3	9.3	35.924	0	7.1101	1	0	1
P67936	P67936	21	4	4	Tropomyosin alpha-4 chain	TPM4	1	21	4	4	63.7	12.9	12.9	28.521	0	15.444	1	1	0
P67936-2	P67936-2	24	24	7	Tropomyosin alpha-4 chain	TPM4	1	24	24	7	56	56	12	32.722	0	323.31	30	15	15
P68036-2;P68036;P68036-3	P68036-2;P68036;P68036-3	2;2;2	2;2;2	2;2;2	Ubiquitin-conjugating enzyme E2 L3	UBE2L3	3	2	2	2	39.3	39.3	39.3	14.121	0.0048673	2.3984	1	0	1
P68133;P68032;P63267;P62736	P68133;P68032;P63267;P62736	13;13;11;11	2;2;1;1	2;2;1;1	Actin, alpha skeletal muscle;Actin, alpha cardiac muscle 1;Actin, gamma-enteric smooth muscle;Actin, aortic smooth muscle	ACTA1;ACTC1;ACTG2;ACTA2	4	13	2	2	30.5	7.2	7.2	42.051	0	126.09	23	12	11
P68363;P68363-2	P68363;P68363-2	14;11	14;11	0;0	Tubulin alpha-1B chain	TUBA1B	2	14	14	0	40.8	40.8	0	50.151	0	146.04	30	15	15
P68366-2;P68366	P68366-2;P68366	11;11	2;2	2;2	Tubulin alpha-4A chain	TUBA4A	2	11	2	2	34.2	5.8	5.8	48.328	0	5.7289	15	8	7
P68371;P04350;Q3ZCM7;A6NNZ2;Q9BUF5;CON__ENSEMBL:ENSBTAP00000025008;Q9H4B7	P68371;P04350	19;14;5;4;4;2;2	19;14;5;4;4;2;2	4;3;1;0;0;0;0	Tubulin beta-4B chain;Tubulin beta-4A chain	TUBB4B;TUBB4A	7	19	19	4	56.2	56.2	10.3	49.83	0	219.06	30	15	15
P68431;Q71DI3;Q16695;P84243;Q6NXT2	P68431;Q71DI3;Q16695;P84243	3;2;2;2;1	3;2;2;2;1	3;2;2;2;1	Histone H3.1;Histone H3.2;Histone H3.1t;Histone H3.3	HIST1H3A;HIST2H3A;HIST3H3;H3F3A	5	3	3	3	36.8	36.8	36.8	15.404	0	49.37	16	7	9
P68871	P68871	19	19	13	Hemoglobin subunit beta;LVV-hemorphin-7;Spinorphin	HBB	1	19	19	13	95.2	95.2	78.9	15.998	0	323.31	30	15	15
P69891;P69892	P69891;P69892	4;3	3;2	3;2	Hemoglobin subunit gamma-1;Hemoglobin subunit gamma-2	HBG1;HBG2	2	4	3	3	36.7	29.9	29.9	16.14	0	16.249	3	1	2
P69905	P69905	14	14	10	Hemoglobin subunit alpha	HBA1	1	14	14	10	95.1	95.1	72.5	15.257	0	323.31	28	14	14
P78310-3;P78310-4;P78310-5;P78310-7;P78310-2;P78310-6;P78310	P78310-3;P78310-4;P78310-5;P78310-7;P78310-2;P78310-6;P78310	2;2;2;2;2;2;2	2;2;2;2;2;2;2	2;2;2;2;2;2;2	Coxsackievirus and adenovirus receptor	CXADR	7	2	2	2	41.6	41.6	41.6	9.9665	0.0036085	2.576	2	1	1
P78324;P78324-2;P78324-4	P78324;P78324-2;P78324-4	20;20;17	20;20;17	5;5;5	Tyrosine-protein phosphatase non-receptor type substrate 1	SIRPA	3	20	20	5	43.8	43.8	15.1	54.966	0	323.31	30	15	15
P78325-3;P78325	P78325-3;P78325	1;1	1;1	1;1	Disintegrin and metalloproteinase domain-containing protein 8	ADAM8	2	1	1	1	3.8	3.8	3.8	80.262	0	4.8337	1	0	1
P78330	P78330	3	3	3	Phosphoserine phosphatase	PSPH	1	3	3	3	15.1	15.1	15.1	25.007	0	7.0399	5	2	3
P78371;P78371-2	P78371;P78371-2	4;3	4;3	4;3	T-complex protein 1 subunit beta	CCT2	2	4	4	4	12.1	12.1	12.1	57.488	0	19.99	2	0	2
P78380;P78380-2;P78380-3	P78380	11;5;5	11;5;5	11;5;5	Oxidized low-density lipoprotein receptor 1;Oxidized low-density lipoprotein receptor 1, soluble form	OLR1	3	11	11	11	37.4	37.4	37.4	30.959	0	237.46	30	15	15
P78410-3;P78410-2;P78410;O00481-2;O00481-3;O00481-4;O00481;O00478-2;O00478	P78410-3;P78410-2;P78410;O00481-2;O00481-3;O00481-4;O00481;O00478-2;O00478	1;1;1;1;1;1;1;1;1	1;1;1;1;1;1;1;1;1	1;1;1;1;1;1;1;1;1	Butyrophilin subfamily 3 member A2;Butyrophilin subfamily 3 member A1;Butyrophilin subfamily 3 member A3	BTN3A2;BTN3A1;BTN3A3	9	1	1	1	5.1	5.1	5.1	32.016	0.00098087	3.6216	1	0	1
P78417;P78417-3;P78417-2	P78417;P78417-3;P78417-2	9;7;6	9;7;6	9;7;6	Glutathione S-transferase omega-1	GSTO1	3	9	9	9	29	29	29	27.566	0	40.403	29	15	14
P78423	P78423	2	2	2	Fractalkine;Processed fractalkine	CX3CL1	1	2	2	2	8.8	8.8	8.8	42.202	0	6.3387	8	2	6
P78504;P78504-2	P78504;P78504-2	8;6	8;6	8;6	Protein jagged-1	JAG1	2	8	8	8	10.9	10.9	10.9	133.8	0	61.028	26	13	13
P78552-2;P78552	P78552-2;P78552	8;8	8;8	8;8	Interleukin-13 receptor subunit alpha-1	IL13RA1	2	8	8	8	32.6	32.6	32.6	31.658	0	64.942	29	14	15
P80108;P80108-2	P80108	8;1	8;1	8;1	Phosphatidylinositol-glycan-specific phospholipase D	GPLD1	2	8	8	8	16.8	16.8	16.8	92.335	0	70.145	16	8	8
P80188;P80188-2	P80188;P80188-2	14;13	14;13	14;13	Neutrophil gelatinase-associated lipocalin	LCN2	2	14	14	14	63.6	63.6	63.6	22.588	0	323.31	30	15	15
P80303-2;P80303	P80303-2;P80303	3;3	3;3	3;3	Nucleobindin-2;Nesfatin-1	NUCB2	2	3	3	3	7.6	7.6	7.6	50.2	0	7.6036	1	1	0
P80370;P80370-2	P80370;P80370-2	4;3	4;3	4;3	Protein delta homolog 1;Fetal antigen 1	DLK1	2	4	4	4	6	6	6	41.3	0	8.9876	19	8	11
P80404	P80404	5	5	5	4-aminobutyrate aminotransferase, mitochondrial	ABAT	1	5	5	5	14.6	14.6	14.6	56.438	0	36.041	1	0	1
P80419	P80419	3	3	3	Ig heavy chain V-III region GAR		1	3	3	3	33.1	33.1	33.1	13.087	0	17.306	1	1	0
P80422	P80422	2	2	2	Ig gamma lambda chain V-II region DOT		1	2	2	2	18.9	18.9	18.9	11.787	0.00050761	4.2618	9	4	5
P80511	P80511	3	3	3	Protein S100-A12;Calcitermin	S100A12	1	3	3	3	35.9	35.9	35.9	10.575	0	62.715	5	3	2
P80723;P80723-2	P80723;P80723-2	5;3	5;3	5;3	Brain acid soluble protein 1	BASP1	2	5	5	5	51.1	51.1	51.1	22.693	0	31.913	28	13	15
P80748	P80748	3	3	3	Ig lambda chain V-III region LOI		1	3	3	3	37.8	37.8	37.8	11.935	0	170	30	15	15
P81172	P81172	1	1	1	Hepcidin;Hepcidin-25;Hepcidin-20	HAMP	1	1	1	1	19	19	19	9.4081	0	22.974	18	9	9
P81605-2	P81605-2	4	4	2	Dermcidin;Survival-promoting peptide;DCD-1	DCD	1	4	4	2	15.7	15.7	15.7	12.414	0	42.77	11	4	7
P82980	P82980	6	6	6	Retinol-binding protein 5	RBP5	1	6	6	6	43	43	43	15.931	0	38.542	17	5	12
P83110	P83110	3	3	3	Serine protease HTRA3	HTRA3	1	3	3	3	11.9	11.9	11.9	48.607	0	8.6645	20	11	9
P83593	P83593	4	3	3	Ig kappa chain V-IV region STH		1	4	3	3	33	33	33	12.06	0	29.846	9	5	4
P84077;P61204;P61204-2;P84085;P18085	P84077;P61204;P61204-2	5;5;3;2;2	5;5;3;2;2	5;5;3;2;2	ADP-ribosylation factor 1;ADP-ribosylation factor 3	ARF1;ARF3	5	5	5	5	47	47	47	20.697	0	83.624	1	1	0
P84090	P84090	1	1	1	Enhancer of rudimentary homolog	ERH	1	1	1	1	15.4	15.4	15.4	12.259	0.00096015	3.3693	1	1	0
P84095	P84095	3	2	2	Rho-related GTP-binding protein RhoG	RHOG	1	3	2	2	25.7	19.9	19.9	21.308	0.0010045	4.0837	1	1	0
P84103-2;P84103	P84103-2;P84103	2;2	2;2	2;2	Serine/arginine-rich splicing factor 3	SRSF3	2	2	2	2	24.2	24.2	24.2	14.203	0.00098425	3.6546	1	0	1
P84157-2;P84157-3;P84157	P84157-2;P84157-3;P84157	2;1;1	2;1;1	2;1;1	Matrix-remodeling-associated protein 7	MXRA7	3	2	2	2	25.9	25.9	25.9	17.493	0	4.7363	1	0	1
P98088	P98088	6	2	2	Mucin-5AC	MUC5AC	1	6	2	2	2.1	1.4	1.4	585.56	0	11.59	1	0	1
P98095;P98095-2	P98095;P98095-2	14;14	14;14	14;14	Fibulin-2	FBLN2	2	14	14	14	19.3	19.3	19.3	126.57	0	323.31	30	15	15
P98155-2;P98155	P98155-2;P98155	4;4	4;4	4;4	Very low-density lipoprotein receptor	VLDLR	2	4	4	4	7.2	7.2	7.2	93.382	0	113.17	26	13	13
P98160	P98160	126	126	126	Basement membrane-specific heparan sulfate proteoglycan core protein;Endorepellin;LG3 peptide	HSPG2	1	126	126	126	37.3	37.3	37.3	468.83	0	323.31	30	15	15
P98161-2;P98161-3;P98161	P98161-2;P98161-3;P98161	8;8;8	8;8;8	8;8;8	Polycystin-1	PKD1	3	8	8	8	2.4	2.4	2.4	461.36	0	12.031	15	7	8
P98164	P98164	156	156	156	Low-density lipoprotein receptor-related protein 2	LRP2	1	156	156	156	38.6	38.6	38.6	521.95	0	323.31	30	15	15
P98172	P98172	6	6	6	Ephrin-B1	EFNB1	1	6	6	6	23.7	23.7	23.7	38.006	0	213.88	30	15	15
Q00325-2;Q00325	Q00325-2;Q00325	2;2	2;2	2;2	Phosphate carrier protein, mitochondrial	SLC25A3	2	2	2	2	7.8	7.8	7.8	39.958	0	6.6996	1	1	0
Q00610-2;Q00610;P53675-2;P53675	Q00610-2;Q00610	8;8;2;2	8;8;2;2	8;8;2;2	Clathrin heavy chain 1	CLTC	4	8	8	8	6.7	6.7	6.7	187.89	0	9.4047	7	2	5
Q00796;Q00796-2	Q00796	16;3	16;3	16;3	Sorbitol dehydrogenase	SORD	2	16	16	16	67.8	67.8	67.8	38.324	0	152.39	28	13	15
Q01082;Q01082-3;Q01082-2	Q01082;Q01082-3;Q01082-2	2;1;1	2;1;1	2;1;1	Spectrin beta chain, non-erythrocytic 1	SPTBN1	3	2	2	2	1.5	1.5	1.5	274.61	0.0014171	3.1247	1	1	0
Q01105-3;Q01105-4;Q01105-2;Q01105;P0DME0	Q01105-3;Q01105-4;Q01105-2;Q01105;P0DME0	3;3;3;3;2	3;3;3;3;2	3;3;3;3;2	Protein SET;Protein SETSIP	SET;SETSIP	5	3	3	3	20.8	20.8	20.8	30.992	0	6.1458	1	1	0
Q01151	Q01151	2	2	2	CD83 antigen	CD83	1	2	2	2	18	18	18	23.041	0	5.3343	9	2	7
Q01459	Q01459	16	16	16	Di-N-acetylchitobiase	CTBS	1	16	16	16	42.9	42.9	42.9	43.759	0	323.31	30	15	15
Q01469;A8MUU1	Q01469	22;4	22;4	22;4	Fatty acid-binding protein, epidermal	FABP5	2	22	22	22	86.7	86.7	86.7	15.164	0	323.31	26	12	14
Q01518;Q01518-2	Q01518;Q01518-2	10;9	10;9	10;9	Adenylyl cyclase-associated protein 1	CAP1	2	10	10	10	38.3	38.3	38.3	51.901	0	40.566	16	6	10
Q01973-3;Q01973	Q01973-3;Q01973	16;16	16;16	15;15	Tyrosine-protein kinase transmembrane receptor ROR1	ROR1	2	16	16	15	44.8	44.8	44.8	43.825	0	323.31	30	15	15
Q01974	Q01974	6	5	5	Tyrosine-protein kinase transmembrane receptor ROR2	ROR2	1	6	5	5	5.1	5.1	5.1	104.76	0	118.02	29	14	15
Q02083-2;Q02083;Q02083-3	Q02083-2;Q02083	4;4;1	4;4;1	4;4;1	N-acylethanolamine-hydrolyzing acid amidase;N-acylethanolamine-hydrolyzing acid amidase subunit alpha;N-acylethanolamine-hydrolyzing acid amidase subunit beta	NAAA	3	4	4	4	18.9	18.9	18.9	35.963	0	7.281	22	10	12
Q02224-2;Q02224;Q02224-3	Q02224-2;Q02224;Q02224-3	5;5;4	5;5;4	5;5;4	Centromere-associated protein E	CENPE	3	5	5	5	2.7	2.7	2.7	312.15	0.0018315	2.7718	9	5	4
Q02252-2;Q02252	Q02252-2;Q02252	1;1	1;1	1;1	Methylmalonate-semialdehyde dehydrogenase [acylating], mitochondrial	ALDH6A1	2	1	1	1	2.1	2.1	2.1	56.227	0.00097276	3.5327	1	1	0
Q02383	Q02383	7	6	6	Semenogelin-2	SEMG2	1	7	6	6	23.7	21.8	21.8	65.444	0	60.644	2	0	2
Q02413	Q02413	13	13	13	Desmoglein-1	DSG1	1	13	13	13	17.1	17.1	17.1	113.75	0	221.54	30	15	15
Q02487-2;Q02487	Q02487-2;Q02487	22;22	22;22	22;22	Desmocollin-2	DSC2	2	22	22	22	32.9	32.9	32.9	93.768	0	323.31	30	15	15
Q02543	Q02543	1	1	1	60S ribosomal protein L18a	RPL18A	1	1	1	1	7.4	7.4	7.4	20.762	0.0013825	2.8744	1	0	1
Q02747	Q02747	7	7	7	Guanylin;HMW-guanylin;Guanylin	GUCA2A	1	7	7	7	46.1	46.1	46.1	12.388	0	110.39	30	15	15
Q02790	Q02790	4	4	4	Peptidyl-prolyl cis-trans isomerase FKBP4;Peptidyl-prolyl cis-trans isomerase FKBP4, N-terminally processed	FKBP4	1	4	4	4	14.6	14.6	14.6	51.804	0.00098232	3.6434	1	0	1
Q02809;Q02809-2	Q02809;Q02809-2	4;4	4;4	4;4	Procollagen-lysine,2-oxoglutarate 5-dioxygenase 1	PLOD1	2	4	4	4	9.1	9.1	9.1	83.549	0	9.8761	5	3	2
Q02818	Q02818	34	34	34	Nucleobindin-1	NUCB1	1	34	34	34	62.5	62.5	62.5	53.879	0	323.31	30	15	15
Q02952-3;Q02952-2;Q02952	Q02952-3;Q02952-2;Q02952	2;2;2	2;2;2	2;2;2	A-kinase anchor protein 12	AKAP12	3	2	2	2	2.2	2.2	2.2	180.99	0.0018349	2.7889	1	0	1
Q03154;Q03154-4;Q03154-2;Q03154-3	Q03154;Q03154-4;Q03154-2;Q03154-3	23;22;18;17	23;22;18;17	23;22;18;17	Aminoacylase-1	ACY1	4	23	23	23	67.2	67.2	67.2	45.884	0	323.31	30	15	15
Q03167-2;Q03167	Q03167-2;Q03167	3;3	3;3	3;3	Transforming growth factor beta receptor type 3	TGFBR3	2	3	3	3	5.9	5.9	5.9	93.427	0	6.9216	28	15	13
Q03403	Q03403	8	8	8	Trefoil factor 2	TFF2	1	8	8	8	64.3	64.3	64.3	14.284	0	137.57	30	15	15
Q03405;Q03405-2;Q03405-3	Q03405;Q03405-2;Q03405-3	10;8;8	10;8;8	10;8;8	Urokinase plasminogen activator surface receptor	PLAUR	3	10	10	10	42.4	42.4	42.4	36.978	0	235.54	30	15	15
Q03591	Q03591	11	7	2	Complement factor H-related protein 1	CFHR1	1	11	7	2	64.5	38.8	9.4	37.65	0	132.26	28	13	15
Q04446	Q04446	2	2	2	1,4-alpha-glucan-branching enzyme	GBE1	1	2	2	2	4.6	4.6	4.6	80.473	0.00097895	3.6032	1	0	1
Q04609-10;Q04609-6;Q04609-7;Q04609;Q9HBA9;Q04609-9;Q04609-8	Q04609-10;Q04609-6;Q04609-7;Q04609;Q9HBA9;Q04609-9;Q04609-8	4;4;4;4;2;2;2	4;4;4;4;2;2;2	4;4;4;4;2;2;2	Glutamate carboxypeptidase 2;Putative N-acetylated-alpha-linked acidic dipeptidase	FOLH1;FOLH1B	7	4	4	4	13.3	13.3	13.3	50.089	0	11.548	2	0	2
Q04721;Q7Z3S9-2	Q04721	5;2	5;2	3;0	Neurogenic locus notch homolog protein 2;Notch 2 extracellular truncation;Notch 2 intracellular domain	NOTCH2	2	5	5	3	3.6	3.6	2.3	265.4	0	88.326	29	15	14
Q04756;CON__ENSEMBL:ENSBTAP00000023055	Q04756	13;3	13;3	13;3	Hepatocyte growth factor activator;Hepatocyte growth factor activator short chain;Hepatocyte growth factor activator long chain	HGFAC	2	13	13	13	29.6	29.6	29.6	70.681	0	323.31	30	15	15
Q04760;Q04760-2	Q04760;Q04760-2	9;8	9;8	9;8	Lactoylglutathione lyase	GLO1	2	9	9	9	57.6	57.6	57.6	20.777	0	25.362	28	13	15
Q04828;P52895;P52895-2	Q04828;P52895	6;4;2	2;2;1	2;2;1	Aldo-keto reductase family 1 member C1;Aldo-keto reductase family 1 member C2	AKR1C1;AKR1C2	3	6	2	2	23.5	12.1	12.1	36.788	0.0018382	2.8444	4	2	2
Q04917	Q04917	5	3	3	14-3-3 protein eta	YWHAH	1	5	3	3	23.2	19.1	19.1	28.218	0.0010096	4.1701	1	0	1
Q05707-2;Q05707;Q05707-3	Q05707-2;Q05707;Q05707-3	28;28;21	28;28;21	28;28;21	Collagen alpha-1(XIV) chain	COL14A1	3	28	28	28	21.2	21.2	21.2	191.9	0	247.99	30	15	15
Q06033-2;Q06033;CON__Q0V8M9	Q06033-2;Q06033	14;14;3	14;14;3	14;14;3	Inter-alpha-trypsin inhibitor heavy chain H3	ITIH3	3	14	14	14	23.5	23.5	23.5	99.326	0	68.742	14	9	5
Q06278;P47989	Q06278	18;1	18;1	18;1	Aldehyde oxidase	AOX1	2	18	18	18	20.1	20.1	20.1	147.92	0	86.339	26	11	15
Q06323;Q06323-3;Q06323-2	Q06323;Q06323-3;Q06323-2	9;8;8	9;8;8	9;8;8	Proteasome activator complex subunit 1	PSME1	3	9	9	9	43	43	43	28.723	0	34.099	24	9	15
Q06418	Q06418	5	5	5	Tyrosine-protein kinase receptor TYRO3	TYRO3	1	5	5	5	12.6	12.6	12.6	96.904	0	69.964	30	15	15
Q06481-3;Q06481-6;Q06481;Q06481-4;Q06481-2;Q06481-5	Q06481-3;Q06481-6;Q06481;Q06481-4;Q06481-2;Q06481-5	20;20;20;16;16;14	20;20;20;16;16;14	20;20;20;16;16;14	Amyloid-like protein 2	APLP2	6	20	20	20	31.4	31.4	31.4	85.486	0	134.31	30	15	15
Q06828	Q06828	8	8	8	Fibromodulin	FMOD	1	8	8	8	30.3	30.3	30.3	43.178	0	85.898	26	13	13
Q06830	Q06830	19	19	16	Peroxiredoxin-1	PRDX1	1	19	19	16	68.8	68.8	57.3	22.11	0	269.88	30	15	15
Q07075	Q07075	44	44	44	Glutamyl aminopeptidase	ENPEP	1	44	44	44	41.2	41.2	41.2	109.24	0	323.31	30	15	15
Q07092-2;Q07092	Q07092-2;Q07092	2;2	2;2	2;2	Collagen alpha-1(XVI) chain	COL16A1	2	2	2	2	2.6	2.6	2.6	157.56	0.00050865	4.2776	1	0	1
Q07507	Q07507	11	11	11	Dermatopontin	DPT	1	11	11	11	50.7	50.7	50.7	24.005	0	323.31	30	15	15
Q07654	Q07654	3	3	3	Trefoil factor 3	TFF3	1	3	3	3	38.8	38.8	38.8	8.641	0	30.041	28	15	13
Q07699;Q07699-2	Q07699;Q07699-2	1;1	1;1	1;1	Sodium channel subunit beta-1	SCN1B	2	1	1	1	6.9	6.9	6.9	24.707	0.0098417	2.0754	1	1	0
Q07837-2;Q07837;Q07837-4;Q07837-3;Q07837-5;Q07837-7;Q07837-6	Q07837-2;Q07837;Q07837-4;Q07837-3;Q07837-5;Q07837-7;Q07837-6	4;4;2;2;2;2;2	4;4;2;2;2;2;2	4;4;2;2;2;2;2	Neutral and basic amino acid transport protein rBAT	SLC3A1	7	4	4	4	17.2	17.2	17.2	46.727	0	7.379	11	7	4
Q07954;Q07954-2	Q07954	21;3	21;3	21;3	Prolow-density lipoprotein receptor-related protein 1;Low-density lipoprotein receptor-related protein 1 85 kDa subunit;Low-density lipoprotein receptor-related protein 1 515 kDa subunit;Low-density lipoprotein receptor-related protein 1 intracellular domain	LRP1	2	21	21	21	6.2	6.2	6.2	504.6	0	63.319	30	15	15
Q08174;Q08174-2	Q08174;Q08174-2	18;18	18;18	18;18	Protocadherin-1	PCDH1	2	18	18	18	20.8	20.8	20.8	114.74	0	323.31	30	15	15
Q08188	Q08188	21	21	21	Protein-glutamine gamma-glutamyltransferase E;Protein-glutamine gamma-glutamyltransferase E 50 kDa catalytic chain;Protein-glutamine gamma-glutamyltransferase E 27 kDa non-catalytic chain	TGM3	1	21	21	21	42.1	42.1	42.1	76.631	0	281.52	18	8	10
Q08211	Q08211	2	2	2	ATP-dependent RNA helicase A	DHX9	1	2	2	2	2.2	2.2	2.2	140.96	0.0022738	2.6505	1	1	0
Q08257;Q08257-3;Q08257-2	Q08257;Q08257-3	11;10;5	11;10;5	11;10;5	Quinone oxidoreductase	CRYZ	3	11	11	11	55	55	55	35.206	0	137.68	29	14	15
Q08334	Q08334	5	5	5	Interleukin-10 receptor subunit beta	IL10RB	1	5	5	5	19.4	19.4	19.4	36.995	0	87.026	30	15	15
Q08345;Q08345-5;Q08345-2;Q08345-6;Q08345-4	Q08345;Q08345-5;Q08345-2;Q08345-6;Q08345-4	18;18;17;17;13	18;18;17;17;13	18;18;17;17;13	Epithelial discoidin domain-containing receptor 1	DDR1	5	18	18	18	18.2	18.2	18.2	101.13	0	323.31	30	15	15
Q08380	Q08380	24	24	24	Galectin-3-binding protein	LGALS3BP	1	24	24	24	49.4	49.4	49.4	65.33	0	323.31	30	15	15
Q08431-3;Q08431;Q08431-2	Q08431-3;Q08431;Q08431-2	3;3;2	3;3;2	3;3;2	Lactadherin;Lactadherin short form;Medin	MFGE8	3	3	3	3	13.7	13.7	13.7	37.523	0	5.8011	12	5	7
Q08629	Q08629	10	10	9	Testican-1	SPOCK1	1	10	10	9	33.3	33.3	31	49.124	0	26.386	20	8	12
Q08708	Q08708	2	2	2	CMRF35-like molecule 6	CD300C	1	2	2	2	6.2	6.2	6.2	24.83	0	11.701	21	11	10
Q08722-2;Q08722-3;Q08722-4;Q08722	Q08722-2;Q08722-3;Q08722-4;Q08722	4;4;4;4	4;4;4;4	4;4;4;4	Leukocyte surface antigen CD47	CD47	4	4	4	4	11.6	11.6	11.6	31.742	0	4.5732	16	9	7
Q08830	Q08830	2	2	2	Fibrinogen-like protein 1	FGL1	1	2	2	2	6.1	6.1	6.1	36.379	0.0073881	2.1933	5	3	2
Q08ET2;O15389	Q08ET2;O15389	3;3	3;3	3;3	Sialic acid-binding Ig-like lectin 14;Sialic acid-binding Ig-like lectin 5	SIGLEC14;SIGLEC5	2	3	3	3	15.2	15.2	15.2	43.97	0	5.0378	1	1	0
Q09328	Q09328	8	8	8	Alpha-1,6-mannosylglycoprotein 6-beta-N-acetylglucosaminyltransferase A	MGAT5	1	8	8	8	15.2	15.2	15.2	84.542	0	60.672	26	12	14
Q09666	Q09666	90	90	90	Neuroblast differentiation-associated protein AHNAK	AHNAK	1	90	90	90	31.5	31.5	31.5	629.09	0	323.31	20	9	11
Q10471;Q10471-2	Q10471;Q10471-2	5;4	5;4	5;4	Polypeptide N-acetylgalactosaminyltransferase 2;Polypeptide N-acetylgalactosaminyltransferase 2 soluble form	GALNT2	2	5	5	5	12.6	12.6	12.6	64.732	0	6.895	7	2	5
Q10588-2;Q10588	Q10588-2;Q10588	12;12	12;12	12;12	ADP-ribosyl cyclase/cyclic ADP-ribose hydrolase 2	BST1	2	12	12	12	52.7	52.7	52.7	29.326	0	294.62	29	15	14
Q10589-2;Q10589	Q10589-2;Q10589	1;1	1;1	1;1	Bone marrow stromal antigen 2	BST2	2	1	1	1	8.9	8.9	8.9	18.394	0	5.1788	5	2	3
Q12765-3;Q12765;Q12765-2	Q12765-3;Q12765;Q12765-2	2;2;2	2;2;2	2;2;2	Secernin-1	SCRN1	3	2	2	2	8.7	8.7	8.7	38.863	0.0082465	2.1819	2	1	1
Q12792-4;Q12792;Q12792-3	Q12792-4;Q12792;Q12792-3	3;3;2	3;3;2	3;3;2	Twinfilin-1	TWF1	3	3	3	3	19	19	19	28.823	0	5.6242	1	0	1
Q12794-2;Q12794;Q12794-7;Q12794-4;Q12794-3;Q12794-6;Q12794-5	Q12794-2;Q12794;Q12794-7;Q12794-4	12;12;9;7;5;3;3	12;12;9;7;5;3;3	12;12;9;7;5;3;3	Hyaluronidase-1	HYAL1	7	12	12	12	47.2	47.2	47.2	45.144	0	323.31	30	15	15
Q12805-2;Q12805-4;Q12805;Q12805-3	Q12805-2;Q12805-4;Q12805;Q12805-3	30;30;30;28	30;30;30;28	7;7;7;5	EGF-containing fibulin-like extracellular matrix protein 1	EFEMP1	4	30	30	7	58.6	58.6	10.5	53.722	0	323.31	30	15	15
Q12805-5	Q12805-5	24	1	1	EGF-containing fibulin-like extracellular matrix protein 1	EFEMP1	1	24	1	1	69	3.4	3.4	39.195	0.0013915	2.9479	1	1	0
Q12841;Q12841-2	Q12841;Q12841-2	13;11	13;11	13;11	Follistatin-related protein 1	FSTL1	2	13	13	13	43.8	43.8	43.8	34.985	0	323.31	30	15	15
Q12860;Q12860-2;Q12860-3	Q12860;Q12860-2	43;42;16	43;42;16	43;42;16	Contactin-1	CNTN1	3	43	43	43	48.8	48.8	48.8	113.32	0	323.31	30	15	15
Q12864	Q12864	5	5	5	Cadherin-17	CDH17	1	5	5	5	8.5	8.5	8.5	92.218	0	64.522	17	5	12
Q12866	Q12866	2	2	2	Tyrosine-protein kinase Mer	MERTK	1	2	2	2	2.4	2.4	2.4	110.25	0.0014118	3.1039	1	0	1
Q12889	Q12889	7	7	7	Oviduct-specific glycoprotein	OVGP1	1	7	7	7	12.7	12.7	12.7	75.42	0	7.7403	5	3	2
Q12907	Q12907	25	25	25	Vesicular integral-membrane protein VIP36	LMAN2	1	25	25	25	58.7	58.7	58.7	40.228	0	323.31	30	15	15
Q12913;Q12913-2	Q12913;Q12913-2	16;9	16;9	16;9	Receptor-type tyrosine-protein phosphatase eta	PTPRJ	2	16	16	16	16.9	16.9	16.9	145.94	0	323.31	30	15	15
Q12923-2;Q12923-3;Q12923;Q12923-4	Q12923-2;Q12923-3;Q12923;Q12923-4	5;5;5;5	5;5;5;5	5;5;5;5	Tyrosine-protein phosphatase non-receptor type 13	PTPN13	4	5	5	5	2.6	2.6	2.6	255.92	0	6.376	1	0	1
Q12929;Q12929-2	Q12929;Q12929-2	8;6	8;6	8;6	Epidermal growth factor receptor kinase substrate 8	EPS8	2	8	8	8	17.6	17.6	17.6	91.88	0	88.021	11	4	7
Q12962	Q12962	1	1	1	Transcription initiation factor TFIID subunit 10	TAF10	1	1	1	1	11.5	11.5	11.5	21.711	0.00050813	4.2658	21	9	12
Q13011	Q13011	3	3	3	Delta(3,5)-Delta(2,4)-dienoyl-CoA isomerase, mitochondrial	ECH1	1	3	3	3	10.1	10.1	10.1	35.816	0	11.387	1	0	1
Q13103	Q13103	3	3	3	Secreted phosphoprotein 24	SPP2	1	3	3	3	16.1	16.1	16.1	24.337	0	11.754	10	5	5
Q13113	Q13113	1	1	1	PDZK1-interacting protein 1	PDZK1IP1	1	1	1	1	16.7	16.7	16.7	12.227	0.0052817	2.3202	10	6	4
Q13126-4;Q13126;Q13126-3;Q13126-2;Q13126-7;Q13126-6;Q13126-5	Q13126-4;Q13126;Q13126-3;Q13126-2;Q13126-7;Q13126-6;Q13126-5	5;5;5;5;4;4;4	5;5;5;5;4;4;4	5;5;5;5;4;4;4	S-methyl-5-thioadenosine phosphorylase	MTAP	7	5	5	5	28.6	28.6	28.6	30.837	0	13.4	4	2	2
Q13145	Q13145	4	4	4	BMP and activin membrane-bound inhibitor homolog	BAMBI	1	4	4	4	28.1	28.1	28.1	29.107	0	162.48	30	15	15
Q13148	Q13148	3	3	3	TAR DNA-binding protein 43	TARDBP	1	3	3	3	16.9	16.9	16.9	44.739	0	11.984	6	5	1
Q13162	Q13162	4	2	2	Peroxiredoxin-4	PRDX4	1	4	2	2	17.3	12.9	12.9	30.54	0	6.6848	1	1	0
Q13201-2;Q13201	Q13201-2;Q13201	2;2	2;2	2;2	Multimerin-1;Platelet glycoprotein Ia*;155 kDa platelet multimerin	MMRN1	2	2	2	2	3.8	3.8	3.8	58.169	0	170	22	9	13
Q13203	Q13203	1	1	1	Myosin-binding protein H	MYBPH	1	1	1	1	4.6	4.6	4.6	52.05	0.00099404	3.8439	1	0	1
Q13228;Q13228-4;Q13228-3;Q13228-2	Q13228;Q13228-4;Q13228-3;Q13228-2	28;28;24;23	28;28;24;23	28;28;24;23	Selenium-binding protein 1	SELENBP1	4	28	28	28	68	68	68	52.39	0	323.31	30	15	15
Q13231-2;Q13231-3;Q13231-4;Q13231	Q13231-2;Q13231-3;Q13231-4;Q13231	2;2;2;2	2;2;2;2	2;2;2;2	Chitotriosidase-1	CHIT1	4	2	2	2	5.9	5.9	5.9	43.132	0.0044964	2.5374	2	1	1
Q13241-3;Q13241;Q13241-2	Q13241-3;Q13241;Q13241-2	1;1;1	1;1;1	1;1;1	Natural killer cells antigen CD94	KLRD1	3	1	1	1	14.2	14.2	14.2	17.109	0	40.357	1	1	0
Q13263-2;Q13263	Q13263-2;Q13263	1;1	1;1	1;1	Transcription intermediary factor 1-beta	TRIM28	2	1	1	1	4.1	4.1	4.1	79.473	0	16.8	1	0	1
Q13268;Q13268-2	Q13268;Q13268-2	1;1	1;1	1;1	Dehydrogenase/reductase SDR family member 2, mitochondrial	DHRS2	2	1	1	1	3.6	3.6	3.6	29.926	0.0090361	2.1119	1	0	1
Q13277-2;Q13277-3;Q13277	Q13277-2;Q13277-3;Q13277	2;2;2	2;2;2	2;2;2	Syntaxin-3	STX3	3	2	2	2	10.7	10.7	10.7	28.86	0	6.5073	1	0	1
Q13291-2;Q13291-3;Q13291;Q13291-4	Q13291-2;Q13291-3;Q13291;Q13291-4	3;3;3;3	3;3;3;3	3;3;3;3	Signaling lymphocytic activation molecule	SLAMF1	4	3	3	3	11.1	11.1	11.1	33.364	0	9.8396	25	13	12
Q13308-4;Q13308-5;Q13308;Q13308-6;Q13308-2;Q13308-3	Q13308-4;Q13308-5;Q13308;Q13308-6;Q13308-2;Q13308-3	15;14;14;14;13;12	15;14;14;14;13;12	15;14;14;14;13;12	Inactive tyrosine-protein kinase 7	PTK7	6	15	15	15	20.7	20.7	20.7	112.26	0	310.38	30	15	15
Q13316-2;Q13316	Q13316-2;Q13316	3;3	3;3	3;3	Dentin matrix acidic phosphoprotein 1	DMP1	2	3	3	3	17.5	17.5	17.5	54.114	0	102.21	1	0	1
Q13332-6;Q13332-2;Q13332-3;Q13332-4;Q13332;Q13332-7;Q13332-5	Q13332-6;Q13332-2;Q13332-3;Q13332-4;Q13332;Q13332-7;Q13332-5	25;25;24;24;24;15;14	25;25;24;24;24;15;14	25;25;24;24;24;15;14	Receptor-type tyrosine-protein phosphatase S	PTPRS	7	25	25	25	21.9	21.9	21.9	212.48	0	323.31	30	15	15
Q13361-2;Q13361	Q13361-2;Q13361	2;2	2;2	2;2	Microfibrillar-associated protein 5	MFAP5	2	2	2	2	16.6	16.6	16.6	18.608	0	5.4517	1	1	0
Q13404;Q13404-8;Q13404-7;Q13404-2;Q13404-1;Q13404-6;Q15819	Q13404;Q13404-8;Q13404-7;Q13404-2;Q13404-1	3;2;2;2;2;1;1	3;2;2;2;2;1;1	3;2;2;2;2;1;1	Ubiquitin-conjugating enzyme E2 variant 1	UBE2V1	7	3	3	3	21.1	21.1	21.1	16.495	0	6.3116	2	0	2
Q13421-4;Q13421-3;Q13421-2;Q13421	Q13421-4;Q13421-3;Q13421-2;Q13421	14;14;14;13	14;14;14;13	14;14;14;13	Mesothelin;Megakaryocyte-potentiating factor;Mesothelin, cleaved form	MSLN	4	14	14	14	25.3	25.3	25.3	67.94	0	86.74	30	15	15
Q13443-2;Q13443	Q13443-2;Q13443	8;8	8;8	8;8	Disintegrin and metalloproteinase domain-containing protein 9	ADAM9	2	8	8	8	16.9	16.9	16.9	72.359	0	78.48	28	13	15
Q13445	Q13445	3	3	3	Transmembrane emp24 domain-containing protein 1	TMED1	1	3	3	3	13.2	13.2	13.2	25.206	0	37.532	5	1	4
Q13449	Q13449	10	10	10	Limbic system-associated membrane protein	LSAMP	1	10	10	10	36.1	36.1	36.1	37.393	0	227.62	30	15	15
Q13477-2;Q13477-3;Q13477;Q13477-4	Q13477-2;Q13477-3;Q13477;Q13477-4	6;6;6;3	6;6;6;3	6;6;6;3	Mucosal addressin cell adhesion molecule 1	MADCAM1	4	6	6	6	35.1	35.1	35.1	28.705	0	226.33	30	15	15
Q13501-2;Q13501	Q13501-2;Q13501	1;1	1;1	1;1	Sequestosome-1	SQSTM1	2	1	1	1	4.2	4.2	4.2	38.629	0.00095785	3.3343	1	1	0
Q13508;Q13508-2;Q13508-3	Q13508;Q13508-2;Q13508-3	6;5;5	6;5;5	6;5;5	Ecto-ADP-ribosyltransferase 3	ART3	3	6	6	6	17.2	17.2	17.2	43.923	0	86.741	11	6	5
Q13509;Q13509-2	Q13509;Q13509-2	10;9	1;1	1;1	Tubulin beta-3 chain	TUBB3	2	10	1	1	26.7	3.1	3.1	50.432	0	15.894	1	0	1
Q13510;Q13510-2;Q13510-3	Q13510;Q13510-2;Q13510-3	24;24;17	24;24;17	24;24;17	Acid ceramidase;Acid ceramidase subunit alpha;Acid ceramidase subunit beta	ASAH1	3	24	24	24	58	58	58	44.659	0	323.31	30	15	15
Q13557-8;Q13557-12;Q13557-9;Q13557-10;Q13557-5;Q13557;Q13557-3;Q13557-6;Q13557-4;Q13557-11	Q13557-8;Q13557-12;Q13557-9;Q13557-10;Q13557-5;Q13557;Q13557-3;Q13557-6;Q13557-4;Q13557-11	1;1;1;1;1;1;1;1;1;1	1;1;1;1;1;1;1;1;1;1	1;1;1;1;1;1;1;1;1;1	Calcium/calmodulin-dependent protein kinase type II subunit delta	CAMK2D	10	1	1	1	5.2	5.2	5.2	54.127	0.00096993	3.5037	1	1	0
Q13591;Q9P283-2;Q9P283-3;Q9P283;Q9P283-4	Q13591	16;1;1;1;1	16;1;1;1;1	16;1;1;1;1	Semaphorin-5A	SEMA5A	5	16	16	16	20.1	20.1	20.1	120.61	0	145.81	30	15	15
Q13621-3;Q13621	Q13621-3;Q13621	14;14	14;14	13;13	Solute carrier family 12 member 1	SLC12A1	2	14	14	13	19.1	19.1	18.2	121.39	0	75.563	30	15	15
Q13740-2;Q13740;Q13740-4;Q13740-3	Q13740-2;Q13740	12;12;4;3	12;12;4;3	12;12;4;3	CD166 antigen	ALCAM	4	12	12	12	31.8	31.8	31.8	63.664	0	32.785	28	15	13
Q13765;E9PAV3-2;E9PAV3	Q13765;E9PAV3-2;E9PAV3	1;1;1	1;1;1	1;1;1	Nascent polypeptide-associated complex subunit alpha;Nascent polypeptide-associated complex subunit alpha, muscle-specific form	NACA	3	1	1	1	7	7	7	23.384	0.001	3.983	1	0	1
Q13790	Q13790	1	1	1	Apolipoprotein F	APOF	1	1	1	1	4.3	4.3	4.3	35.399	0	4.9182	1	0	1
Q13813-3;Q13813;Q13813-2	Q13813-3;Q13813;Q13813-2	4;4;4	4;4;4	4;4;4	Spectrin alpha chain, non-erythrocytic 1	SPTAN1	3	4	4	4	2.6	2.6	2.6	282.28	0	11.633	5	3	2
Q13822;Q13822-3;Q13822-2	Q13822;Q13822-3;Q13822-2	27;27;27	27;27;27	27;27;27	Ectonucleotide pyrophosphatase/phosphodiesterase family member 2	ENPP2	3	27	27	27	33.3	33.3	33.3	98.993	0	221.61	30	15	15
Q13835-2;Q13835	Q13835-2;Q13835	4;4	4;4	4;4	Plakophilin-1	PKP1	2	4	4	4	7.9	7.9	7.9	80.496	0	56.384	9	4	5
Q13867	Q13867	8	8	8	Bleomycin hydrolase	BLMH	1	8	8	8	18.9	18.9	18.9	52.562	0	25.213	13	6	7
Q13873-2;Q13873	Q13873-2;Q13873	3;3	3;3	3;3	Bone morphogenetic protein receptor type-2	BMPR2	2	3	3	3	5.3	5.3	5.3	59.963	0	291.82	30	15	15
Q13938;Q13938-3	Q13938;Q13938-3	4;3	4;3	4;3	Calcyphosin	CAPS	2	4	4	4	27.5	27.5	27.5	20.967	0	12.161	12	4	8
Q14002	Q14002	4	4	4	Carcinoembryonic antigen-related cell adhesion molecule 7	CEACAM7	1	4	4	4	13.6	13.6	13.6	29.379	0	15.484	1	0	1
Q14019	Q14019	9	9	9	Coactosin-like protein	COTL1	1	9	9	9	63.4	63.4	63.4	15.945	0	94.084	27	12	15
Q14050	Q14050	5	5	5	Collagen alpha-3(IX) chain	COL9A3	1	5	5	5	8.2	8.2	8.2	63.615	0	25.218	27	13	14
Q14055	Q14055	1	1	1	Collagen alpha-2(IX) chain	COL9A2	1	1	1	1	3.8	3.8	3.8	65.13	0	61.37	5	2	3
Q14103-4;Q14103-3;Q14103-2;Q14103;O14979-3;O14979-2;O14979	Q14103-4;Q14103-3;Q14103-2;Q14103;O14979-3;O14979-2;O14979	2;2;2;2;1;1;1	2;2;2;2;1;1;1	2;2;2;2;1;1;1	Heterogeneous nuclear ribonucleoprotein D0;Heterogeneous nuclear ribonucleoprotein D-like	HNRNPD;HNRNPDL	7	2	2	2	7.7	7.7	7.7	30.672	0	6.3655	2	0	2
Q14108;Q14108-2	Q14108;Q14108-2	5;3	5;3	5;3	Lysosome membrane protein 2	SCARB2	2	5	5	5	15.9	15.9	15.9	54.29	0	14.609	16	10	6
Q14112-2;Q14112	Q14112-2;Q14112	8;8	8;8	8;8	Nidogen-2	NID2	2	8	8	8	9.1	9.1	9.1	140.86	0	32.285	12	5	7
Q14116-2;Q14116	Q14116-2;Q14116	3;3	3;3	3;3	Interleukin-18	IL18	2	3	3	3	15.3	15.3	15.3	21.896	0	4.9869	1	0	1
Q14117	Q14117	9	9	8	Dihydropyrimidinase	DPYS	1	9	9	8	27.7	27.7	26.4	56.629	0	25.383	22	8	14
Q14118	Q14118	18	18	18	Dystroglycan;Alpha-dystroglycan;Beta-dystroglycan	DAG1	1	18	18	18	27.5	27.5	27.5	97.44	0	323.31	30	15	15
Q14126	Q14126	17	17	17	Desmoglein-2	DSG2	1	17	17	17	17	17	17	122.29	0	71.373	30	15	15
Q14165	Q14165	7	7	7	Malectin	MLEC	1	7	7	7	28.8	28.8	28.8	32.233	0	24.384	18	10	8
Q14210	Q14210	2	2	2	Lymphocyte antigen 6D	LY6D	1	2	2	2	11.7	11.7	11.7	13.286	0	53.872	22	10	12
Q14240;Q14240-2;P60842;P60842-2;P38919	Q14240;Q14240-2;P60842;P60842-2	4;4;3;2;1	4;4;3;2;1	4;4;3;2;1	Eukaryotic initiation factor 4A-II;Eukaryotic initiation factor 4A-II, N-terminally processed;Eukaryotic initiation factor 4A-I	EIF4A2;EIF4A1	5	4	4	4	13.3	13.3	13.3	46.402	0	11.097	11	5	6
Q14247-3;Q14247;Q14247-2	Q14247-3;Q14247	6;6;2	6;6;2	6;6;2	Src substrate cortactin	CTTN	3	6	6	6	12.3	12.3	12.3	57.466	0	34.32	26	13	13
Q14254	Q14254	6	6	6	Flotillin-2	FLOT2	1	6	6	6	22.2	22.2	22.2	47.064	0	11.184	6	3	3
Q14264	Q14264	1	1	1	Endogenous retrovirus group 3 member 1 Env polyprotein;Surface protein;Transmembrane protein	ERV3-1	1	1	1	1	2.6	2.6	2.6	67.941	0	7.1734	1	0	1
Q14314	Q14314	11	11	11	Fibroleukin	FGL2	1	11	11	11	37.4	37.4	37.4	50.228	0	187.6	29	14	15
Q14315-2;Q14315	Q14315-2;Q14315	9;9	8;8	8;8	Filamin-C	FLNC	2	9	8	8	4.6	4.3	4.3	287.28	0	13.291	25	11	14
Q14353;Q14353-2	Q14353;Q14353-2	3;2	3;2	3;2	Guanidinoacetate N-methyltransferase	GAMT	2	3	3	3	22	22	22	26.318	0	17.295	5	2	3
Q14393-2;Q14393-3;Q14393;Q14393-5;Q14393-4	Q14393-2;Q14393-3;Q14393;Q14393-5;Q14393-4	28;26;26;16;16	28;26;26;16;16	28;26;26;16;16	Growth arrest-specific protein 6	GAS6	5	28	28	28	52.1	52.1	52.1	74.925	0	232.26	30	15	15
Q14410	Q14410	3	1	1	Glycerol kinase 2	GK2	1	3	1	1	5.8	2.2	2.2	60.593	0.00097324	3.539	1	0	1
Q14508;Q14508-2;Q14508-3;Q14508-4;Q14508-5	Q14508	5;2;2;1;1	5;2;2;1;1	5;2;2;1;1	WAP four-disulfide core domain protein 2	WFDC2	5	5	5	5	61.3	61.3	61.3	12.993	0	323.31	30	15	15
Q14515-2;Q14515	Q14515-2;Q14515	26;26	26;26	26;26	SPARC-like protein 1	SPARCL1	2	26	26	26	66.4	66.4	66.4	61.759	0	323.31	30	15	15
Q14520-2;Q14520	Q14520-2;Q14520	8;8	8;8	8;8	Hyaluronan-binding protein 2;Hyaluronan-binding protein 2 50 kDa heavy chain;Hyaluronan-binding protein 2 50 kDa heavy chain alternate form;Hyaluronan-binding protein 2 27 kDa light chain;Hyaluronan-binding protein 2 27 kDa light chain alternate form	HABP2	2	8	8	8	27.7	27.7	27.7	59.864	0	90.537	10	6	4
Q14574-2;Q14574	Q14574-2;Q14574	6;6	6;6	6;6	Desmocollin-3	DSC3	2	6	6	6	8.1	8.1	8.1	93.453	0	43.258	28	13	15
Q14623	Q14623	1	1	1	Indian hedgehog protein;Indian hedgehog protein N-product;Indian hedgehog protein C-product	IHH	1	1	1	1	6.1	6.1	6.1	45.25	0.00096899	3.4919	1	0	1
Q14624-2	Q14624-2	51	51	1	Inter-alpha-trypsin inhibitor heavy chain H4;70 kDa inter-alpha-trypsin inhibitor heavy chain H4;35 kDa inter-alpha-trypsin inhibitor heavy chain H4	ITIH4	1	51	51	1	50.5	50.5	2.8	101.24	0	323.31	30	15	15
Q14651	Q14651	5	2	2	Plastin-1	PLS1	1	5	2	2	9.2	3.7	3.7	70.253	0	8.3957	10	6	4
Q14697;Q14697-2	Q14697;Q14697-2	10;10	10;10	10;10	Neutral alpha-glucosidase AB	GANAB	2	10	10	10	16.7	16.7	16.7	106.87	0	30.827	27	13	14
Q14703	Q14703	5	5	5	Membrane-bound transcription factor site-1 protease	MBTPS1	1	5	5	5	7	7	7	117.75	0	17.567	24	11	13
Q14764	Q14764	3	3	3	Major vault protein	MVP	1	3	3	3	5.5	5.5	5.5	99.326	0	6.7572	2	0	2
Q14766-3;Q14766-2;Q14766-5;Q14766;Q14766-4	Q14766-3;Q14766-2;Q14766-5;Q14766;Q14766-4	17;17;17;17;17	17;17;17;17;17	17;17;17;17;17	Latent-transforming growth factor beta-binding protein 1	LTBP1	5	17	17	17	18.6	18.6	18.6	147.23	0	323.31	30	15	15
Q14767	Q14767	22	22	22	Latent-transforming growth factor beta-binding protein 2	LTBP2	1	22	22	22	17.2	17.2	17.2	195.05	0	101.09	30	15	15
Q14847;Q14847-2;Q14847-3	Q14847;Q14847-2	5;5;2	5;5;2	5;5;2	LIM and SH3 domain protein 1	LASP1	3	5	5	5	16.9	16.9	16.9	29.717	0	8.0255	4	1	3
Q14894	Q14894	8	8	8	Ketimine reductase mu-crystallin	CRYM	1	8	8	8	33.8	33.8	33.8	33.775	0	75.506	27	13	14
Q14914-2;Q14914	Q14914-2;Q14914	14;14	14;14	14;14	Prostaglandin reductase 1	PTGR1	2	14	14	14	58.1	58.1	58.1	32.895	0	185.04	30	15	15
Q14956-2;Q14956	Q14956-2;Q14956	3;3	3;3	3;3	Transmembrane glycoprotein NMB	GPNMB	2	3	3	3	7.5	7.5	7.5	62.642	0	8.3256	26	13	13
Q14964;P20340-4;Q9NRW1-2;Q9NRW1;P20340-2;P20340	Q14964;P20340-4;Q9NRW1-2;Q9NRW1;P20340-2;P20340	2;1;1;1;1;1	2;1;1;1;1;1	2;1;1;1;1;1	Ras-related protein Rab-39A;Ras-related protein Rab-6A;Ras-related protein Rab-6B	RAB39A;RAB6A;RAB6B	6	2	2	2	6	6	6	25.006	0	38.734	13	4	9
Q14974;Q14974-2	Q14974;Q14974-2	2;1	2;1	2;1	Importin subunit beta-1	KPNB1	2	2	2	2	3.2	3.2	3.2	97.169	0.0074074	2.2313	1	1	0
Q14982-3;Q14982-2;Q14982;Q14982-4	Q14982-3;Q14982-2;Q14982;Q14982-4	10;10;10;10	10;10;10;10	10;10;10;10	Opioid-binding protein/cell adhesion molecule	OPCML	4	10	10	10	34.5	34.5	34.5	33.574	0	323.31	30	15	15
Q14CN2;Q14CN2-2	Q14CN2	12;3	12;3	12;3	Calcium-activated chloride channel regulator 4;Calcium-activated chloride channel regulator 4, 110 kDa form;Calcium-activated chloride channel regulator 4, 30 kDa form	CLCA4	2	12	12	12	17.3	17.3	17.3	101.28	0	50.094	16	7	9
Q15019;Q15019-3;Q15019-2	Q15019;Q15019-3;Q15019-2	2;2;2	2;2;2	2;2;2	Septin-2	SEPTIN2	3	2	2	2	7.8	7.8	7.8	41.487	0.0049349	2.5091	1	0	1
Q15043-2;Q15043-3;Q15043	Q15043-2;Q15043-3;Q15043	2;2;2	2;2;2	2;2;2	Zinc transporter ZIP14	SLC39A14	3	2	2	2	6.9	6.9	6.9	52.838	0	34.393	24	11	13
Q15056-2;Q15056	Q15056-2;Q15056	1;1	1;1	1;1	Eukaryotic translation initiation factor 4H	EIF4H	2	1	1	1	10.1	10.1	10.1	25.2	0	16.154	1	0	1
Q15063-7;Q15063-6;Q15063-4;Q15063-2;Q15063-3;Q15063-5;Q15063	Q15063-7;Q15063-6;Q15063-4;Q15063-2;Q15063-3;Q15063-5;Q15063	1;1;1;1;1;1;1	1;1;1;1;1;1;1	1;1;1;1;1;1;1	Periostin	POSTN	7	1	1	1	1.9	1.9	1.9	80.356	0.0022707	2.6415	1	0	1
Q15084-3;Q15084;Q15084-4;Q15084-5;Q15084-2	Q15084-3;Q15084;Q15084-4;Q15084-5;Q15084-2	4;4;4;4;4	4;4;4;4;4	4;4;4;4;4	Protein disulfide-isomerase A6	PDIA6	5	4	4	4	14.2	14.2	14.2	47.837	0	8.7549	6	0	6
Q15109-3;Q15109-4;Q15109-10;Q15109-7;Q15109;Q15109-6	Q15109-3;Q15109-4;Q15109-10;Q15109-7;Q15109;Q15109-6	2;2;1;1;1;1	2;2;1;1;1;1	2;2;1;1;1;1	Advanced glycosylation end product-specific receptor	AGER	6	2	2	2	18.7	18.7	18.7	37.05	0	32.249	7	4	3
Q15113	Q15113	14	14	14	Procollagen C-endopeptidase enhancer 1	PCOLCE	1	14	14	14	42.8	42.8	42.8	47.972	0	323.31	30	15	15
Q15149-7;Q15149-8;Q15149-9;Q15149-5;Q15149-4;Q15149-6;Q15149-3;Q15149-2;Q15149	Q15149-7;Q15149-8;Q15149-9;Q15149-5;Q15149-4;Q15149-6;Q15149-3;Q15149-2;Q15149	3;3;3;3;3;3;3;3;3	3;3;3;3;3;3;3;3;3	3;3;3;3;3;3;3;3;3	Plectin	PLEC	9	3	3	3	1.2	1.2	1.2	512.6	0.0048932	2.4383	1	0	1
Q15181	Q15181	4	4	4	Inorganic pyrophosphatase	PPA1	1	4	4	4	21.5	21.5	21.5	32.66	0	8.969	5	2	3
Q15185-3;Q15185-4;Q15185	Q15185-3;Q15185-4;Q15185	1;1;1	1;1;1	1;1;1	Prostaglandin E synthase 3	PTGES3	3	1	1	1	13.1	13.1	13.1	14.958	0.0009828	3.6444	1	0	1
Q15223-3;Q15223-2;Q15223	Q15223-3;Q15223-2;Q15223	10;10;10	10;10;10	10;10;10	Nectin-1	PVRL1	3	10	10	10	39.2	39.2	39.2	39.149	0	323.31	30	15	15
Q15257-3;Q15257-2;Q15257	Q15257-3;Q15257-2;Q15257	2;2;2	2;2;2	2;2;2	Serine/threonine-protein phosphatase 2A activator	PPP2R4	3	2	2	2	7.8	7.8	7.8	33.467	0.0094421	2.0917	1	1	0
Q15262;Q15262-2;Q15262-3;Q15262-4	Q15262;Q15262-2;Q15262-3;Q15262-4	9;9;9;9	9;9;9;9	9;9;9;9	Receptor-type tyrosine-protein phosphatase kappa	PTPRK	4	9	9	9	9.4	9.4	9.4	162.1	0	65.079	30	15	15
Q15274	Q15274	7	7	7	Nicotinate-nucleotide pyrophosphorylase [carboxylating]	QPRT	1	7	7	7	42.4	42.4	42.4	30.845	0	83.328	30	15	15
Q15293-2;Q15293	Q15293-2;Q15293	3;3	3;3	3;3	Reticulocalbin-1	RCN1	2	3	3	3	15.4	15.4	15.4	33.026	0	5.6028	10	2	8
Q15303-4;Q15303-3;Q15303-2;Q15303	Q15303-4;Q15303-3;Q15303-2;Q15303	1;1;1;1	1;1;1;1	1;1;1;1	Receptor tyrosine-protein kinase erbB-4;ERBB4 intracellular domain	ERBB4	4	1	1	1	0.9	0.9	0.9	143.97	0	7.3325	1	1	0
Q15365	Q15365	2	2	2	Poly(rC)-binding protein 1	PCBP1	1	2	2	2	8.1	8.1	8.1	37.497	0	5.4763	1	0	1
Q15375-4;Q15375;Q15375-2;Q15375-3;Q15375-5;P54756-3;P54756-2;P54756	Q15375-4;Q15375;Q15375-2;Q15375-3;Q15375-5	14;14;13;10;10;1;1;1	14;14;13;10;10;1;1;1	12;12;11;8;8;1;1;1	Ephrin type-A receptor 7	EPHA7	8	14	14	12	20.6	20.6	18.7	111.62	0	323.31	30	15	15
Q15435-2;Q15435;Q15435-5;Q15435-4;Q15435-3	Q15435-2;Q15435;Q15435-5;Q15435-4;Q15435-3	3;3;2;2;2	3;3;2;2;2	3;3;2;2;2	Protein phosphatase 1 regulatory subunit 7	PPP1R7	5	3	3	3	12	12	12	36.837	0	9.092	5	1	4
Q15485-2;Q15485	Q15485-2;Q15485	7;7	7;7	7;7	Ficolin-2	FCN2	2	7	7	7	31.6	31.6	31.6	30.227	0	323.31	28	13	15
Q15493-2;Q15493	Q15493-2;Q15493	2;2	2;2	2;2	Regucalcin	RGN	2	2	2	2	14.1	14.1	14.1	24.967	0.000999	3.9519	1	0	1
Q15517	Q15517	2	2	2	Corneodesmosin	CDSN	1	2	2	2	4.9	4.9	4.9	51.522	0.00098912	3.7643	18	7	11
Q15582	Q15582	11	11	11	Transforming growth factor-beta-induced protein ig-h3	TGFBI	1	11	11	11	20.5	20.5	20.5	74.68	0	25.816	25	12	13
Q15599-2;Q15599;Q15599-3	Q15599-2;Q15599;Q15599-3	2;2;1	2;2;1	2;2;1	Na(+)/H(+) exchange regulatory cofactor NHE-RF2	SLC9A3R2	3	2	2	2	8.3	8.3	8.3	36.153	0	7.1149	1	1	0
Q15642-5;Q15642-4;Q15642-2;Q15642-3;Q15642	Q15642-5;Q15642-4;Q15642-2;Q15642-3;Q15642	1;1;1;1;1	1;1;1;1;1	1;1;1;1;1	Cdc42-interacting protein 4	TRIP10	5	1	1	1	6.2	6.2	6.2	39.583	0.0073849	2.1919	1	0	1
Q15746-10;Q15746-8;Q15746-9;Q15746-11;Q15746-7;Q15746-4;Q15746-5;Q15746-2;Q15746-3;Q15746-6;Q15746	Q15746-10;Q15746-8;Q15746-9;Q15746-11;Q15746-7;Q15746-4;Q15746-5;Q15746-2;Q15746-3;Q15746-6;Q15746	5;5;5;5;5;5;5;5;5;5;5	5;5;5;5;5;5;5;5;5;5;5	5;5;5;5;5;5;5;5;5;5;5	Myosin light chain kinase, smooth muscle;Myosin light chain kinase, smooth muscle, deglutamylated form	MYLK	11	5	5	5	24.2	24.2	24.2	16.84	0	97.771	30	15	15
Q15762	Q15762	1	1	1	CD226 antigen	CD226	1	1	1	1	6	6	6	38.614	0.0022727	2.6475	1	1	0
Q15828	Q15828	11	11	11	Cystatin-M	CST6	1	11	11	11	69.8	69.8	69.8	16.511	0	323.31	30	15	15
Q15833-2;Q15833;Q15833-3	Q15833-2;Q15833;Q15833-3	5;5;5	5;5;5	5;5;5	Syntaxin-binding protein 2	STXBP2	3	5	5	5	15.1	15.1	15.1	66.137	0	25.569	11	2	9
Q15843	Q15843	1	1	1	NEDD8	NEDD8	1	1	1	1	17.3	17.3	17.3	9.0714	0.0018365	2.8055	1	0	1
Q15846	Q15846	6	6	6	Clusterin-like protein 1	CLUL1	1	6	6	6	15.2	15.2	15.2	54.214	0	13.295	14	5	9
Q15847	Q15847	2	2	2	Adipogenesis regulatory factor	ADIRF	1	2	2	2	71.1	71.1	71.1	7.8547	0	104.66	19	9	10
Q15848	Q15848	3	3	3	Adiponectin	ADIPOQ	1	3	3	3	21.7	21.7	21.7	26.413	0	28.466	11	5	6
Q15904	Q15904	7	7	7	V-type proton ATPase subunit S1	ATP6AP1	1	7	7	7	17.4	17.4	17.4	52.025	0	115.24	30	15	15
Q16270;Q16270-2	Q16270;Q16270-2	19;18	19;18	19;18	Insulin-like growth factor-binding protein 7	IGFBP7	2	19	19	19	61	61	61	29.13	0	323.31	30	15	15
Q16348-2;Q16348	Q16348-2;Q16348	1;1	1;1	1;1	Solute carrier family 15 member 2	SLC15A2	2	1	1	1	1.1	1.1	1.1	78.526	0.0052585	2.2929	1	1	0
Q16363-2;Q16363	Q16363-2;Q16363	7;7	7;7	7;7	Laminin subunit alpha-4	LAMA4	2	7	7	7	5	5	5	201.77	0	32.475	27	13	14
Q16378	Q16378	3	3	3	Proline-rich protein 4	PRR4	1	3	3	3	21.6	21.6	21.6	15.097	0	8.7954	19	9	10
Q16531;Q16531-2	Q16531	9;2	9;2	9;2	DNA damage-binding protein 1	DDB1	2	9	9	9	11.6	11.6	11.6	126.97	0	16.277	19	8	11
Q16543	Q16543	2	2	2	Hsp90 co-chaperone Cdc37;Hsp90 co-chaperone Cdc37, N-terminally processed	CDC37	1	2	2	2	9.3	9.3	9.3	44.468	0	7.2135	1	0	1
Q16563-2;Q16563	Q16563-2;Q16563	1;1	1;1	1;1	Synaptophysin-like protein 1	SYPL1	2	1	1	1	4.6	4.6	4.6	26.411	0	18.449	1	0	1
Q16595-2;Q16595-3;Q16595	Q16595-2;Q16595-3;Q16595	1;1;1	1;1;1	1;1;1	Frataxin, mitochondrial;Frataxin intermediate form;Frataxin(56-210);Frataxin(78-210);Frataxin mature form	FXN	3	1	1	1	9.9	9.9	9.9	19.094	0.0052794	2.3175	1	0	1
Q16609	Q16609	3	2	2	Putative apolipoprotein(a)-like protein 2	LPAL2	1	3	2	2	31.1	19.7	19.7	14.886	0.0044903	2.5345	1	1	0
Q16610-2;Q16610-3	Q16610-2	15;6	2;0	2;0	Extracellular matrix protein 1	ECM1	2	15	2	2	53.7	4.3	4.3	46.099	0	28.398	6	2	4
Q16610;Q16610-4	Q16610;Q16610-4	19;19	19;19	6;6	Extracellular matrix protein 1	ECM1	2	19	19	6	51.1	51.1	13.1	60.673	0	318.5	27	13	14
Q16620-2;Q16620-3;Q16620-5;Q16620-6;Q16620;Q16620-4;Q16620-7	Q16620-2;Q16620-3;Q16620-5;Q16620-6;Q16620;Q16620-4;Q16620-7	3;3;3;3;3;3;2	3;3;3;3;3;3;2	3;3;3;3;3;3;2	BDNF/NT-3 growth factors receptor	NTRK2	7	3	3	3	11.9	11.9	11.9	53.051	0	17.616	29	15	14
Q16629-3;Q16629-2;Q16629-4;Q16629	Q16629-3;Q16629-2;Q16629-4;Q16629	2;2;2;2	2;2;2;2	2;2;2;2	Serine/arginine-rich splicing factor 7	SRSF7	4	2	2	2	28.8	28.8	28.8	15.257	0	4.6945	1	0	1
Q16651;Q16651-2	Q16651;Q16651-2	6;4	6;4	6;4	Prostasin;Prostasin light chain;Prostasin heavy chain	PRSS8	2	6	6	6	23.3	23.3	23.3	36.431	0	323.31	30	15	15
Q16653-10;Q16653-9;Q16653-8;Q16653-11;Q16653-2;Q16653-6;Q16653-3;Q16653-7;Q16653;Q16653-5;Q16653-13	Q16653-10;Q16653-9;Q16653-8;Q16653-11;Q16653-2;Q16653-6;Q16653-3;Q16653-7;Q16653;Q16653-5;Q16653-13	2;2;2;2;2;2;2;2;2;2;2	2;2;2;2;2;2;2;2;2;2;2	2;2;2;2;2;2;2;2;2;2;2	Myelin-oligodendrocyte glycoprotein	MOG	11	2	2	2	14	14	14	19.334	0	5.5491	1	1	0
Q16661	Q16661	3	3	3	Guanylate cyclase activator 2B;Guanylate cyclase C-activating peptide 2;Uroguanylin	GUCA2B	1	3	3	3	42.9	42.9	42.9	12.069	0	87.496	11	8	3
Q16698-2;Q16698	Q16698-2;Q16698	4;4	4;4	4;4	2,4-dienoyl-CoA reductase, mitochondrial	DECR1	2	4	4	4	16.3	16.3	16.3	34.994	0	30.197	1	0	1
Q16706	Q16706	27	27	26	Alpha-mannosidase 2	MAN2A1	1	27	27	26	30.7	30.7	29.9	131.14	0	138.89	30	15	15
Q16719;Q16719-2	Q16719;Q16719-2	2;1	2;1	2;1	Kynureninase	KYNU	2	2	2	2	6	6	6	52.351	0	4.4978	1	0	1
Q16769	Q16769	21	21	4	Glutaminyl-peptide cyclotransferase	QPCT	1	21	21	4	81.7	81.7	13.3	40.876	0	323.31	30	15	15
Q16773-3;Q16773-2;Q16773	Q16773-3;Q16773-2;Q16773	1;1;1	1;1;1	1;1;1	Kynurenine--oxoglutarate transaminase 1	CCBL1	3	1	1	1	6	6	6	27.42	0.0052609	2.298	1	0	1
Q16775-2;Q16775;Q16775-3	Q16775-2;Q16775	4;4;1	4;4;1	4;4;1	Hydroxyacylglutathione hydrolase, mitochondrial	HAGH	3	4	4	4	21.2	21.2	21.2	28.86	0	7.8532	9	3	6
Q16787-3;Q16787;Q16787-4;Q16787-1	Q16787-3;Q16787	4;4;1;1	3;3;1;1	3;3;1;1	Laminin subunit alpha-3	LAMA3	4	4	3	3	1.8	1.4	1.4	360.21	0	4.48	5	1	4
Q16819	Q16819	2	2	2	Meprin A subunit alpha	MEP1A	1	2	2	2	4.2	4.2	4.2	84.418	0.00098474	3.6555	1	1	0
Q16827-2;Q16827;Q16827-4;Q16827-3;Q16827-5	Q16827-2;Q16827	3;3;1;1;1	3;3;1;1;1	3;3;1;1;1	Receptor-type tyrosine-protein phosphatase O	PTPRO	5	3	3	3	3.8	3.8	3.8	134.94	0	8.0396	9	4	5
Q16832	Q16832	8	8	8	Discoidin domain-containing receptor 2	DDR2	1	8	8	8	10.5	10.5	10.5	96.735	0	91.142	29	15	14
Q16836;Q16836-3;Q16836-2	Q16836;Q16836-3;Q16836-2	2;2;2	2;2;2	2;2;2	Hydroxyacyl-coenzyme A dehydrogenase, mitochondrial	HADH	3	2	2	2	6.7	6.7	6.7	34.293	0.0048651	2.3984	1	0	1
Q16849-3;Q16849;Q16849-2	Q16849-3;Q16849;Q16849-2	4;4;3	4;4;3	4;4;3	Receptor-type tyrosine-protein phosphatase-like N	PTPRN	3	4	4	4	9	9	9	96.26	0	119.52	8	2	6
Q16851-2;Q16851	Q16851-2;Q16851	5;5	5;5	5;5	UTP--glucose-1-phosphate uridylyltransferase	UGP2	2	5	5	5	15.3	15.3	15.3	55.676	0	10.027	14	4	10
Q16881-5;Q16881-2;Q16881-4;Q16881-3;Q16881-6;Q16881	Q16881-5;Q16881-2;Q16881-4;Q16881-3;Q16881-6;Q16881	1;1;1;1;1;1	1;1;1;1;1;1	1;1;1;1;1;1	Thioredoxin reductase 1, cytoplasmic	TXNRD1	6	1	1	1	3	3	3	54.753	0.0074106	2.2325	1	1	0
Q1EHB4-2;Q1EHB4	Q1EHB4-2;Q1EHB4	1;1	1;1	1;1	Sodium-coupled monocarboxylate transporter 2	SLC5A12	2	1	1	1	3.3	3.3	3.3	44.076	0.00096246	3.3836	4	1	3
Q1L6U9	Q1L6U9	1	1	1	Prostate-associated microseminoprotein	MSMP	1	1	1	1	7.2	7.2	7.2	14.993	0	10.456	1	1	0
Q24JP5;Q24JP5-2;Q24JP5-4;Q24JP5-3	Q24JP5;Q24JP5-2;Q24JP5-4	16;16;11;5	16;16;11;5	16;16;11;5	Transmembrane protein 132A	TMEM132A	4	16	16	16	22.3	22.3	22.3	110.11	0	88.381	30	15	15
Q2TAA2-2;Q2TAA2	Q2TAA2-2;Q2TAA2	3;3	3;3	3;3	Isoamyl acetate-hydrolyzing esterase 1 homolog	IAH1	2	3	3	3	27.4	27.4	27.4	15.191	0	11.186	15	5	10
Q2UY09	Q2UY09	4	4	4	Collagen alpha-1(XXVIII) chain	COL28A1	1	4	4	4	4.8	4.8	4.8	116.66	0	105.67	30	15	15
Q2VIR3;P41091;Q2VIR3-2	Q2VIR3;P41091;Q2VIR3-2	2;2;1	2;2;1	2;2;1	Putative eukaryotic translation initiation factor 2 subunit 3-like protein;Eukaryotic translation initiation factor 2 subunit 3	EIF2S3L;EIF2S3	3	2	2	2	5.3	5.3	5.3	51.228	0.00096946	3.5017	1	0	1
Q3KP22;Q3KP22-3	Q3KP22;Q3KP22-3	1;1	1;1	1;1	Uncharacterized protein C11orf85	C11orf85	2	1	1	1	8	8	8	20.078	0.0049063	2.4572	1	1	0
Q3LXA3;Q3LXA3-2	Q3LXA3;Q3LXA3-2	19;18	19;18	19;18	Bifunctional ATP-dependent dihydroxyacetone kinase/FAD-AMP lyase (cyclizing);ATP-dependent dihydroxyacetone kinase;FAD-AMP lyase (cyclizing)	DAK	2	19	19	19	50.8	50.8	50.8	58.946	0	200.66	30	15	15
Q495W5-2;Q495W5	Q495W5-2;Q495W5	2;2	2;2	2;2	Alpha-(1,3)-fucosyltransferase 11	FUT11	2	2	2	2	8	8	8	53.509	0.0048998	2.4521	1	1	0
Q496F6	Q496F6	8	8	8	CMRF35-like molecule 2	CD300E	1	8	8	8	43.4	43.4	43.4	22.918	0	177.66	30	15	15
Q4KMG0-2;Q4KMG0	Q4KMG0-2;Q4KMG0	2;2	2;2	2;2	Cell adhesion molecule-related/down-regulated by oncogenes	CDON	2	2	2	2	2.5	2.5	2.5	136.53	0.0018282	2.742	1	0	1
Q4KMQ2-3;Q4KMQ2;Q4KMQ2-4;Q4KMQ2-2	Q4KMQ2-3;Q4KMQ2;Q4KMQ2-4;Q4KMQ2-2	4;4;4;4	4;4;4;4	4;4;4;4	Anoctamin-6	ANO6	4	4	4	4	7.8	7.8	7.8	103.96	0	9.7402	9	3	6
Q4LDE5;Q4LDE5-4;Q4LDE5-3	Q4LDE5	5;2;1	5;2;1	5;2;1	Sushi, von Willebrand factor type A, EGF and pentraxin domain-containing protein 1	SVEP1	3	5	5	5	2.3	2.3	2.3	390.17	0	7.1641	1	0	1
Q53FA7;Q53FA7-2	Q53FA7;Q53FA7-2	11;6	11;6	11;6	Quinone oxidoreductase PIG3	TP53I3	2	11	11	11	48.5	48.5	48.5	35.536	0	90.061	25	10	15
Q53GD3-3;Q53GD3	Q53GD3-3;Q53GD3	1;1	1;1	1;1	Choline transporter-like protein 4	SLC44A4	2	1	1	1	2.2	2.2	2.2	70.761	0	4.4456	1	0	1
Q53H76-4;Q53H76-3;Q53H76;Q53H76-2	Q53H76-4;Q53H76-3;Q53H76;Q53H76-2	2;2;2;1	2;2;2;1	2;2;2;1	Phospholipase A1 member A	PLA1A	4	2	2	2	10.6	10.6	10.6	31.285	0.00050916	4.288	1	1	0
Q53RD9-3;Q53RD9;Q53RD9-4;Q53RD9-2	Q53RD9-3;Q53RD9;Q53RD9-4;Q53RD9-2	8;8;7;7	8;8;7;7	8;8;7;7	Fibulin-7	FBLN7	4	8	8	8	32.2	32.2	32.2	40.98	0	235.48	30	15	15
Q56UN5-2;Q56UN5-3;Q56UN5;Q56UN5-7;Q56UN5-5	Q56UN5-2;Q56UN5-3;Q56UN5;Q56UN5-7;Q56UN5-5	2;2;2;1;1	2;2;2;1;1	2;2;2;1;1	Mitogen-activated protein kinase kinase kinase 19	MAP3K19	5	2	2	2	2.1	2.1	2.1	127.94	0.0014085	3.0796	26	14	12
Q58FF8	Q58FF8	7	2	2	Putative heat shock protein HSP 90-beta 2	HSP90AB2P	1	7	2	2	16.8	4.5	4.5	44.348	0.00095923	3.3569	2	0	2
Q5FWE3-3;Q5FWE3	Q5FWE3-3;Q5FWE3	1;1	1;1	1;1	Proline-rich transmembrane protein 3	PRRT3	2	1	1	1	3.3	3.3	3.3	44.108	0	4.8163	1	1	0
Q5H8C1	Q5H8C1	7	7	7	FRAS1-related extracellular matrix protein 1	FREM1	1	7	7	7	4.5	4.5	4.5	244.15	0	13.482	4	1	3
Q5IJ48;Q5IJ48-2;Q5IJ48-3	Q5IJ48;Q5IJ48-2;Q5IJ48-3	19;18;17	19;18;17	19;18;17	Protein crumbs homolog 2	CRB2	3	19	19	19	20.2	20.2	20.2	134.26	0	323.31	30	15	15
Q5JPE7-2;Q15155;P69849;Q5JPE7;Q5JPE7-3	Q5JPE7-2;Q15155;P69849;Q5JPE7;Q5JPE7-3	9;9;9;9;7	9;9;9;9;7	9;9;9;9;7	Nodal modulator 2;Nodal modulator 1;Nodal modulator 3	NOMO2;NOMO1;NOMO3	5	9	9	9	10.8	10.8	10.8	134.19	0	16.274	22	9	13
Q5JRA6-2;Q5JRA6;Q5JRA6-3	Q5JRA6-2;Q5JRA6;Q5JRA6-3	5;5;4	5;5;4	5;5;4	Melanoma inhibitory activity protein 3	MIA3	3	5	5	5	4	4	4	206.89	0	25.833	24	9	15
Q5JS37;Q5JS37-2	Q5JS37;Q5JS37-2	12;8	12;8	12;8	NHL repeat-containing protein 3	NHLRC3	2	12	12	12	30	30	30	38.282	0	323.31	29	15	14
Q5JWF2-2;Q5JWF2;P63092-3;P63092-2;P63092;P63092-4;Q5JWF2-3	Q5JWF2-2;Q5JWF2;P63092-3;P63092-2;P63092;P63092-4	9;9;8;8;8;8;1	9;9;8;8;8;8;1	8;8;7;7;7;7;1	Guanine nucleotide-binding protein G(s) subunit alpha isoforms XLas;Guanine nucleotide-binding protein G(s) subunit alpha isoforms short	GNAS	7	9	9	8	11.1	11.1	10.1	109.62	0	33.147	26	13	13
Q5JXA9;Q5JXA9-2;Q5JXA9-3	Q5JXA9	5;2;2	5;2;2	5;2;2	Signal-regulatory protein beta-2	SIRPB2	3	5	5	5	14.9	14.9	14.9	36.968	0	28.473	21	10	11
Q5JZY3-2;Q5JZY3-3;Q5JZY3	Q5JZY3-2;Q5JZY3-3;Q5JZY3	9;8;8	7;6;6	7;6;6	Ephrin type-A receptor 10	EPHA10	3	9	7	7	46.8	46.8	46.8	32.12	0	274.17	25	12	13
Q5KU26	Q5KU26	14	14	14	Collectin-12	COLEC12	1	14	14	14	9.3	9.3	9.3	81.514	0	323.31	30	15	15
Q5R3I4	Q5R3I4	8	8	8	Tetratricopeptide repeat protein 38	TTC38	1	8	8	8	21.1	21.1	21.1	52.787	0	16.961	18	6	12
Q5SGD2-4;Q5SGD2	Q5SGD2-4;Q5SGD2	1;1	1;1	1;1	Protein phosphatase 1L	PPM1L	2	1	1	1	6.7	6.7	6.7	22.474	0.0018332	2.7766	1	0	1
Q5SZK8;Q5SZK8-2	Q5SZK8;Q5SZK8-2	63;57	63;57	63;57	FRAS1-related extracellular matrix protein 2	FREM2	2	63	63	63	28.3	28.3	28.3	351.15	0	323.31	30	15	15
Q5T013-2;Q5T013-4;Q5T013-3;Q5T013	Q5T013-2;Q5T013-4;Q5T013-3;Q5T013	1;1;1;1	1;1;1;1	1;1;1;1	Putative hydroxypyruvate isomerase	HYI	4	1	1	1	11.5	11.5	11.5	19.084	0.0010076	4.1356	1	0	1
Q5T0Z8	Q5T0Z8	3	3	3	Uncharacterized protein C6orf132	C6orf132	1	3	3	3	3.8	3.8	3.8	124.03	0.0005123	4.3438	2	1	1
Q5T2W1;Q5T2W1-2;A8MUH7;A8MUH7-2	Q5T2W1;Q5T2W1-2;A8MUH7	14;10;9;6	14;10;9;6	14;10;9;6	Na(+)/H(+) exchange regulatory cofactor NHE-RF3;Putative PDZ domain-containing protein 1P	PDZK1;PDZK1P1	4	14	14	14	35.8	35.8	35.8	57.129	0	53.859	25	11	14
Q5T5C0-2;Q5T5C0	Q5T5C0-2;Q5T5C0	1;1	1;1	1;1	Syntaxin-binding protein 5	STXBP5	2	1	1	1	0.7	0.7	0.7	123.49	0.008218	2.1547	1	0	1
Q5T7N2	Q5T7N2	2	2	2	LINE-1 type transposase domain-containing protein 1	L1TD1	1	2	2	2	3.6	3.6	3.6	98.848	0.0018357	2.8039	1	1	0
Q5TDH0-2;Q5TDH0;Q5TDH0-3	Q5TDH0-2;Q5TDH0;Q5TDH0-3	1;1;1	1;1;1	1;1;1	Protein DDI1 homolog 2	DDI2	3	1	1	1	13.3	13.3	13.3	23.72	0.005277	2.3171	1	0	1
Q5TFQ8	Q5TFQ8	13	1	1	Signal-regulatory protein beta-1 isoform 3	SIRPB1	1	13	1	1	37.4	4	4	43.359	0.00098619	3.7259	17	8	9
Q5UCC4-2;Q5UCC4	Q5UCC4-2;Q5UCC4	3;3	3;3	3;3	ER membrane protein complex subunit 10	EMC10	2	3	3	3	11.4	11.4	11.4	26.806	0	123.19	25	12	13
Q5VT99	Q5VT99	2	2	2	Leucine-rich repeat-containing protein 38	LRRC38	1	2	2	2	9.9	9.9	9.9	32.081	0.00050968	4.3069	8	2	6
Q5VTE0;P68104;P68104-2;Q05639	Q5VTE0;P68104;P68104-2	11;11;9;5	11;11;9;5	11;11;9;5	Putative elongation factor 1-alpha-like 3;Elongation factor 1-alpha 1	EEF1A1P5;EEF1A1	4	11	11	11	30.7	30.7	30.7	50.184	0	89.047	30	15	15
Q5VU43-11;Q5VU43-10;Q5VU43-12;Q5VU43-8;Q5VU43-9;Q5VU43-6;Q5VU43-7;Q96SN8-4;Q96SN8-3;Q96SN8-2;Q96SN8;Q5VU43-3;Q5VU43;Q5VU43-4	Q5VU43-11;Q5VU43-10;Q5VU43-12;Q5VU43-8;Q5VU43-9;Q5VU43-6;Q5VU43-7;Q96SN8-4;Q96SN8-3;Q96SN8-2;Q96SN8;Q5VU43-3;Q5VU43;Q5VU43-4	1;1;1;1;1;1;1;1;1;1;1;1;1;1	1;1;1;1;1;1;1;1;1;1;1;1;1;1	1;1;1;1;1;1;1;1;1;1;1;1;1;1	Myomegalin;CDK5 regulatory subunit-associated protein 2	PDE4DIP;CDK5RAP2	14	1	1	1	4	4	4	20.685	0.00051387	4.4071	1	1	0
Q5VUB5	Q5VUB5	4	4	4	Protein FAM171A1	FAM171A1	1	4	4	4	6.5	6.5	6.5	97.853	0	8.966	18	9	9
Q5VW32;Q5VW32-2	Q5VW32;Q5VW32-2	10;9	10;9	10;9	BRO1 domain-containing protein BROX	BROX	2	10	10	10	36.3	36.3	36.3	46.476	0	58.256	29	14	15
Q5VY43	Q5VY43	7	7	7	Platelet endothelial aggregation receptor 1	PEAR1	1	7	7	7	12.8	12.8	12.8	110.67	0	24.797	29	14	15
Q5VYJ5	Q5VYJ5	3	3	3	MAM and LDL-receptor class A domain-containing protein 1	MALRD1	1	3	3	3	1.9	1.9	1.9	241.01	0.00095147	3.235	1	0	1
Q5Y7A7;P01912;P01911;Q9TQE0;Q30134;Q29974;P79483;P20039;P13761;P04229;Q9GIY3	Q5Y7A7;P01912;P01911;Q9TQE0;Q30134;Q29974;P79483;P20039;P13761;P04229;Q9GIY3	2;2;2;1;1;1;1;1;1;1;1	2;2;2;1;1;1;1;1;1;1;1	1;1;1;0;0;0;0;0;0;0;1	HLA class II histocompatibility antigen, DRB1-13 beta chain;HLA class II histocompatibility antigen, DRB1-3 chain;HLA class II histocompatibility antigen, DRB1-15 beta chain;HLA class II histocompatibility antigen, DRB1-9 beta chain;HLA class II histocompatibility antigen, DRB1-8 beta chain;HLA class II histocompatibility antigen, DRB1-16 beta chain;HLA class II histocompatibility antigen, DR bet…	HLA-DRB1;HLA-DRB3	11	2	2	1	14.3	14.3	4.9	30.008	0.0018323	2.7725	1	0	1
Q5ZPR3-3;Q5ZPR3-4;Q5ZPR3;Q5ZPR3-2	Q5ZPR3-3;Q5ZPR3-4;Q5ZPR3;Q5ZPR3-2	6;6;6;4	6;6;6;4	6;6;6;4	CD276 antigen	CD276	4	6	6	6	32.5	32.5	32.5	52.761	0	323.31	30	15	15
Q66K79-2;Q66K79;Q66K79-3	Q66K79-2;Q66K79;Q66K79-3	6;5;3	6;5;3	6;5;3	Carboxypeptidase Z	CPZ	3	6	6	6	9.5	9.5	9.5	72.533	0	85.092	30	15	15
Q68CJ9-4;Q68CJ9-2;Q68CJ9	Q68CJ9-4;Q68CJ9-2;Q68CJ9	1;1;1	1;1;1	1;1;1	Cyclic AMP-responsive element-binding protein 3-like protein 3;Processed cyclic AMP-responsive element-binding protein 3-like protein 3	CREB3L3	3	1	1	1	4.8	4.8	4.8	48.82	0.0014071	3.0496	1	1	0
Q68CK6;Q08AH3	Q68CK6;Q08AH3	3;2	3;2	3;2	Acyl-coenzyme A synthetase ACSM2B, mitochondrial;Acyl-coenzyme A synthetase ACSM2A, mitochondrial	ACSM2B;ACSM2A	2	3	3	3	7.3	7.3	7.3	64.271	0	5.6537	1	1	0
Q68D85	Q68D85	6	6	6	Natural cytotoxicity triggering receptor 3 ligand 1	NCR3LG1	1	6	6	6	17.6	17.6	17.6	50.827	0	212.24	30	15	15
Q68E01-2;Q68E01	Q68E01-2;Q68E01	2;2	2;2	2;2	Integrator complex subunit 3	INTS3	2	2	2	2	1.5	1.5	1.5	118.01	0.0056918	2.2827	2	1	1
Q695T7	Q695T7	2	2	2	Sodium-dependent neutral amino acid transporter B(0)AT1	SLC6A19	1	2	2	2	4.9	4.9	4.9	71.109	0	52.689	23	11	12
Q6B0K9	Q6B0K9	4	4	4	Hemoglobin subunit mu	HBM	1	4	4	4	43.3	43.3	43.3	15.618	0	17.657	7	4	3
Q6DKI7	Q6DKI7	1	1	1	Transmembrane protein PVRIG	PVRIG	1	1	1	1	3.7	3.7	3.7	34.344	0	59.879	9	4	5
Q6E0U4-16;Q6E0U4-2;CON__A3EZ82;Q6E0U4-5;Q6E0U4-6;Q6E0U4-4;Q6E0U4;Q6E0U4-13;Q6E0U4-11;Q6E0U4-14;Q6E0U4-12;Q6E0U4-10;Q6E0U4-9;Q6E0U4-8;Q6E0U4-7;Q6E0U4-3	Q6E0U4-16;Q6E0U4-2;CON__A3EZ82;Q6E0U4-5;Q6E0U4-6;Q6E0U4-4;Q6E0U4	3;3;2;2;2;2;2;1;1;1;1;1;1;1;1;1	3;3;2;2;2;2;2;1;1;1;1;1;1;1;1;1	2;2;1;2;2;1;1;0;0;0;0;0;0;0;1;1	Dermokine	DMKN	16	3	3	2	9.2	9.2	6	46.943	0	36.398	8	4	4	+
Q6EMK4	Q6EMK4	19	19	19	Vasorin	VASN	1	19	19	19	24.7	24.7	24.7	71.712	0	323.31	30	15	15
Q6FHJ7	Q6FHJ7	1	1	1	Secreted frizzled-related protein 4	SFRP4	1	1	1	1	6.9	6.9	6.9	39.826	0	26.818	16	6	10
Q6GTS8	Q6GTS8	4	4	4	Probable carboxypeptidase PM20D1	PM20D1	1	4	4	4	13.3	13.3	13.3	55.741	0	6.483	1	0	1
Q6GTX8-4;Q6GTX8-3;Q6GTX8-2;Q6GTX8	Q6GTX8-4;Q6GTX8-3;Q6GTX8-2;Q6GTX8	8;8;8;8	8;8;8;8	6;6;6;6	Leukocyte-associated immunoglobulin-like receptor 1	LAIR1	4	8	8	6	43.1	43.1	37.3	23.049	0	323.31	30	15	15
Q6H9L7-5;Q6H9L7-3;Q6H9L7	Q6H9L7-5;Q6H9L7-3;Q6H9L7	5;5;5	5;5;5	5;5;5	Isthmin-2	ISM2	3	5	5	5	19.6	19.6	19.6	54.996	0	12.004	8	0	8
Q6ISS4-2;Q6ISS4	Q6ISS4-2;Q6ISS4	4;4	2;2	2;2	Leukocyte-associated immunoglobulin-like receptor 2	LAIR2	2	4	2	2	35.6	26.7	26.7	14.721	0	90.909	14	8	6
Q6MZW2;Q6MZW2-3;Q6MZW2-2	Q6MZW2;Q6MZW2-3;Q6MZW2-2	4;3;3	4;3;3	4;3;3	Follistatin-related protein 4	FSTL4	3	4	4	4	7.4	7.4	7.4	93.095	0	11.877	2	1	1
Q6NUS6-2;Q6NUS6;Q6NUS6-3;Q6NUS6-4;Q6NUS6-5	Q6NUS6-2;Q6NUS6;Q6NUS6-3	3;3;2;1;1	3;3;2;1;1	3;3;2;1;1	Tectonic-3	TCTN3	5	3	3	3	7	7	7	47.984	0	10.056	18	10	8
Q6P1J6-2;Q6P1J6-4;Q6P1J6-3;Q6P1J6	Q6P1J6-2;Q6P1J6-4;Q6P1J6-3;Q6P1J6	2;2;2;2	2;2;2;2	2;2;2;2	Phospholipase B1, membrane-associated;Phospholipase A2;Lysophospholipase	PLB1	4	2	2	2	6.6	6.6	6.6	54.341	0.0048694	2.4006	1	0	1
Q6P4A8	Q6P4A8	6	6	6	Phospholipase B-like 1;Phospholipase B-like 1 chain A;Phospholipase B-like 1 chain B;Phospholipase B-like 1 chain C	PLBD1	1	6	6	6	16.5	16.5	16.5	63.254	0	24.128	9	6	3
Q6P4E1-2;Q6P4E1-5;Q6P4E1;Q6P4E1-4	Q6P4E1-2;Q6P4E1-5;Q6P4E1;Q6P4E1-4	1;1;1;1	1;1;1;1	1;1;1;1	Protein CASC4	CASC4	4	1	1	1	3.2	3.2	3.2	43.332	0.00097135	3.516	1	1	0
Q6P531-2;Q6P531	Q6P531-2;Q6P531	6;6	6;6	6;6	Gamma-glutamyltransferase 6;Gamma-glutamyltransferase 6 heavy chain;Gamma-glutamyltransferase 6 light chain	GGT6	2	6	6	6	21.3	21.3	21.3	47.489	0	323.31	30	15	15
Q6P5W5-2;Q6P5W5	Q6P5W5-2;Q6P5W5	2;2	2;2	2;2	Zinc transporter ZIP4	SLC39A4	2	2	2	2	5	5	5	66.161	0	4.5005	2	0	2
Q6P9A2;Q6P9A2-2	Q6P9A2	15;1	15;1	15;1	Polypeptide N-acetylgalactosaminyltransferase 18	GALNT18	2	15	15	15	38.2	38.2	38.2	69.56	0	118.94	30	15	15
Q6PCB0	Q6PCB0	8	8	8	von Willebrand factor A domain-containing protein 1	VWA1	1	8	8	8	30.8	30.8	30.8	46.804	0	247.2	28	14	14
Q6PCB0-2	Q6PCB0-2	1	1	1	von Willebrand factor A domain-containing protein 1	VWA1	1	1	1	1	6.9	6.9	6.9	24.473	0.00097752	3.5685	1	0	1
Q6PI73;Q6PI73-2	Q6PI73	5;1	5;1	4;1	Leukocyte immunoglobulin-like receptor subfamily A member 6	LILRA6	2	5	5	4	21.4	21.4	17.5	52.399	0	18.763	15	7	8
Q6PK18;Q6PK18-2	Q6PK18;Q6PK18-2	10;8	10;8	10;8	2-oxoglutarate and iron-dependent oxygenase domain-containing protein 3	OGFOD3	2	10	10	10	31.3	31.3	31.3	35.646	0	89.992	28	14	14
Q6PL18	Q6PL18	1	1	1	ATPase family AAA domain-containing protein 2	ATAD2	1	1	1	1	1.2	1.2	1.2	158.55	0.0049239	2.4931	1	1	0
Q6UVK1	Q6UVK1	36	36	36	Chondroitin sulfate proteoglycan 4	CSPG4	1	36	36	36	21.4	21.4	21.4	250.53	0	323.31	30	15	15
Q6UW32	Q6UW32	2	2	2	Insulin growth factor-like family member 1	IGFL1	1	2	2	2	30	30	30	12.362	0	7.6027	1	0	1
Q6UWH4-3;Q6UWH4;Q6UWH4-2	Q6UWH4-3;Q6UWH4;Q6UWH4-2	1;1;1	1;1;1	1;1;1	Protein FAM198B	FAM198B	3	1	1	1	5.1	5.1	5.1	36.151	0.0048845	2.4125	1	1	0
Q6UWI4	Q6UWI4	2	2	2	Protein shisa-2 homolog	SHISA2	1	2	2	2	8.1	8.1	8.1	31.375	0	80.261	11	4	7
Q6UWL2-3;Q6UWL2;Q6UWL2-2	Q6UWL2-3;Q6UWL2;Q6UWL2-2	5;5;5	5;5;5	5;5;5	Sushi domain-containing protein 1	SUSD1	3	5	5	5	10.4	10.4	10.4	82.964	0	15.323	4	0	4
Q6UWL6-2;Q6UWL6;Q6UWL6-3	Q6UWL6-2;Q6UWL6;Q6UWL6-3	8;8;7	8;8;7	8;8;7	Kin of IRRE-like protein 2	KIRREL2	3	8	8	8	21.2	21.2	21.2	67.126	0	38.79	16	4	12
Q6UWP2;Q6UWP2-2	Q6UWP2;Q6UWP2-2	2;1	2;1	2;1	Dehydrogenase/reductase SDR family member 11	DHRS11	2	2	2	2	11.2	11.2	11.2	28.308	0	6.5138	1	0	1
Q6UWP8;Q6UWP8-2	Q6UWP8	15;6	15;6	15;6	Suprabasin	SBSN	2	15	15	15	45.8	45.8	45.8	60.54	0	100.42	18	8	10
Q6UWR7	Q6UWR7	9	9	9	Ectonucleotide pyrophosphatase/phosphodiesterase family member 6	ENPP6	1	9	9	9	25	25	25	50.24	0	21.112	28	14	14
Q6UWV6	Q6UWV6	11	11	10	Ectonucleotide pyrophosphatase/phosphodiesterase family member 7	ENPP7	1	11	11	10	36.2	36.2	34.1	51.493	0	88.63	28	14	14
Q6UX06	Q6UX06	18	18	18	Olfactomedin-4	OLFM4	1	18	18	18	37.8	37.8	37.8	57.279	0	228.43	30	15	15
Q6UX15;Q6UX15-2	Q6UX15;Q6UX15-2	6;5	6;5	6;5	Layilin	LAYN	2	6	6	6	14.4	14.4	14.4	43.108	0	97.715	23	11	12
Q6UX71;Q6UX71-2	Q6UX71;Q6UX71-2	11;9	11;9	11;9	Plexin domain-containing protein 2	PLXDC2	2	11	11	11	27	27	27	59.582	0	45.624	30	15	15
Q6UX73-2;Q6UX73	Q6UX73-2;Q6UX73	15;15	15;15	15;15	UPF0764 protein C16orf89	C16orf89	2	15	15	15	42.7	42.7	42.7	40.612	0	305.91	29	15	14
Q6UXB3	Q6UXB3	1	1	1	Ly6/PLAUR domain-containing protein 2	LYPD2	1	1	1	1	11.2	11.2	11.2	13.115	0	8.0645	7	3	4
Q6UXB4	Q6UXB4	6	6	6	C-type lectin domain family 4 member G	CLEC4G	1	6	6	6	23.5	23.5	23.5	32.561	0	323.31	26	14	12
Q6UXB8;Q6UXB8-2	Q6UXB8;Q6UXB8-2	15;13	15;13	15;13	Peptidase inhibitor 16	PI16	2	15	15	15	28.5	28.5	28.5	49.471	0	271.09	30	15	15
Q6UXD5-3;Q6UXD5-5;Q6UXD5-6;Q6UXD5-2;Q6UXD5;Q6UXD5-4	Q6UXD5-3;Q6UXD5-5;Q6UXD5-6;Q6UXD5-2;Q6UXD5;Q6UXD5-4	13;13;12;12;12;9	13;13;12;12;12;9	13;13;12;12;12;9	Seizure 6-like protein 2	SEZ6L2	6	13	13	13	25.4	25.4	25.4	92.454	0	100.26	30	15	15
Q6UXE8-2;Q6UXE8	Q6UXE8-2;Q6UXE8	4;4	4;4	4;4	Butyrophilin-like protein 3	BTNL3	2	4	4	4	7.6	7.6	7.6	48.373	0	33.898	20	10	10
Q6UXG3-5;Q6UXG3-4;Q6UXG3;Q6UXG3-3;Q6UXG3-2	Q6UXG3-5;Q6UXG3-4;Q6UXG3;Q6UXG3-3;Q6UXG3-2	8;6;6;4;4	8;6;6;4;4	8;6;6;4;4	CMRF35-like molecule 9	CD300LG	5	8	8	8	30	30	30	29.965	0	323.31	30	15	15
Q6UXG8-2;Q6UXG8-3;Q6UXG8	Q6UXG8-2;Q6UXG8-3;Q6UXG8	1;1;1	1;1;1	1;1;1	Butyrophilin-like protein 9	BTNL9	3	1	1	1	6	6	6	35.093	0	26.835	1	1	0
Q6UXH9-3;Q6UXH9;Q6UXH9-2	Q6UXH9-3;Q6UXH9;Q6UXH9-2	2;2;2	2;2;2	2;2;2	Inactive serine protease PAMR1	PAMR1	3	2	2	2	4.4	4.4	4.4	67.541	0	11.853	4	3	1
Q6UXK5	Q6UXK5	3	3	3	Leucine-rich repeat neuronal protein 1	LRRN1	1	3	3	3	5	5	5	80.716	0	4.7728	11	4	7
Q6UXN8	Q6UXN8	1	1	1	C-type lectin domain family 9 member A	CLEC9A	1	1	1	1	7.5	7.5	7.5	27.324	0	17.466	1	1	0
Q6UY11;Q6UY11-2	Q6UY11	5;2	5;2	5;2	Protein delta homolog 2	DLK2	2	5	5	5	18.8	18.8	18.8	40.547	0	50.839	30	15	15
Q6UY14-2;Q6UY14;Q6UY14-3	Q6UY14-2;Q6UY14;Q6UY14-3	10;10;10	10;10;10	10;10;10	ADAMTS-like protein 4	ADAMTSL4	3	10	10	10	11.7	11.7	11.7	95.131	0	59.689	25	12	13
Q6V0I7-3;Q6V0I7;Q6V0I7-2	Q6V0I7-3;Q6V0I7;Q6V0I7-2	52;52;29	52;52;29	52;52;29	Protocadherin Fat 4	FAT4	3	52	52	52	14.9	14.9	14.9	542.61	0	298.02	30	15	15
Q6W4X9	Q6W4X9	14	14	14	Mucin-6	MUC6	1	14	14	14	11.4	11.4	11.4	257.05	0	106.18	25	13	12
Q6WN34-4;Q6WN34;Q6WN34-2	Q6WN34-4;Q6WN34;Q6WN34-2	1;1;1	1;1;1	1;1;1	Chordin-like protein 2	CHRDL2	3	1	1	1	14.8	14.8	14.8	15.921	0.0027162	2.6126	1	0	1
Q6XQN6;Q6XQN6-2;Q6XQN6-3	Q6XQN6;Q6XQN6-2;Q6XQN6-3	11;10;9	11;10;9	11;10;9	Nicotinate phosphoribosyltransferase	NAPRT	3	11	11	11	29	29	29	57.578	0	250.43	22	9	13
Q6YHK3;Q6YHK3-4;Q6YHK3-2;Q6YHK3-3	Q6YHK3;Q6YHK3-4;Q6YHK3-2;Q6YHK3-3	11;10;9;8	11;10;9;8	11;10;9;8	CD109 antigen	CD109	4	11	11	11	11.7	11.7	11.7	161.69	0	31.695	20	9	11
Q6ZMI3-2;Q6ZMI3	Q6ZMI3-2;Q6ZMI3	2;2	2;2	2;2	Gliomedin	GLDN	2	2	2	2	4.9	4.9	4.9	45.822	0.00271	2.5878	1	1	0
Q6ZMJ2-3;Q6ZMJ2-2;Q6ZMJ2	Q6ZMJ2-3;Q6ZMJ2-2;Q6ZMJ2	3;3;3	3;3;3	3;3;3	Scavenger receptor class A member 5	SCARA5	3	3	3	3	7.6	7.6	7.6	38.701	0	7.0788	3	1	2
Q6ZQN7	Q6ZQN7	1	1	1	Solute carrier organic anion transporter family member 4C1	SLCO4C1	1	1	1	1	3.9	3.9	3.9	78.948	0	5.5634	1	0	1
Q6ZVM7-5;Q6ZVM7;Q6ZVM7-4;Q6ZVM7-2;Q6ZVM7-3	Q6ZVM7-5;Q6ZVM7;Q6ZVM7-4;Q6ZVM7-2;Q6ZVM7-3	2;2;1;1;1	2;2;1;1;1	2;2;1;1;1	TOM1-like protein 2	TOM1L2	5	2	2	2	4.1	4.1	4.1	53.368	0.00099651	3.9013	1	0	1
Q6ZVX7	Q6ZVX7	5	5	5	F-box only protein 50	NCCRP1	1	5	5	5	26.5	26.5	26.5	30.847	0	39.419	5	2	3
Q70SY1	Q70SY1	1	1	1	Cyclic AMP-responsive element-binding protein 3-like protein 2;Processed cyclic AMP-responsive element-binding protein 3-like protein 2	CREB3L2	1	1	1	1	2.7	2.7	2.7	57.414	0	6.3723	8	2	6
Q7KYR7-6;Q7KYR7-4;Q7KYR7;Q7KYR7-1;Q8WVV5-3;Q7KYR7-5	Q7KYR7-6;Q7KYR7-4;Q7KYR7;Q7KYR7-1;Q8WVV5-3;Q7KYR7-5	9;9;9;9;8;8	9;9;9;9;8;8	1;1;1;1;0;1	Butyrophilin subfamily 2 member A1;Butyrophilin subfamily 2 member A2	BTN2A1;BTN2A2	6	9	9	1	17.9	17.9	3	37.24	0	142.3	30	15	15
Q7L1Q6-2;Q7L1Q6;Q7L1Q6-4;Q7L1Q6-3	Q7L1Q6-2;Q7L1Q6;Q7L1Q6-4;Q7L1Q6-3	1;1;1;1	1;1;1;1	1;1;1;1	Basic leucine zipper and W2 domain-containing protein 1	BZW1	4	1	1	1	7.4	7.4	7.4	40.538	0.00051282	4.3816	1	0	1
Q7L266;Q7L266-2	Q7L266;Q7L266-2	5;3	5;3	5;3	Isoaspartyl peptidase/L-asparaginase;Isoaspartyl peptidase/L-asparaginase alpha chain;Isoaspartyl peptidase/L-asparaginase beta chain	ASRGL1	2	5	5	5	31.2	31.2	31.2	32.054	0	15.356	2	0	2
Q7L5L3;Q7L5L3-1	Q7L5L3;Q7L5L3-1	4;3	4;3	4;3	Glycerophosphodiester phosphodiesterase domain-containing protein 3	GDPD3	2	4	4	4	19.2	19.2	19.2	36.596	0	8.4291	3	3	0
Q7L5Y1-7;Q7L5Y1-6;Q7L5Y1-2;Q7L5Y1;Q7L5Y1-4;Q7L5Y1-5	Q7L5Y1-7;Q7L5Y1-6;Q7L5Y1-2;Q7L5Y1;Q7L5Y1-4;Q7L5Y1-5	3;3;3;3;2;2	3;3;3;3;2;2	3;3;3;3;2;2	Mitochondrial enolase superfamily member 1	ENOSF1	6	3	3	3	19.2	19.2	19.2	24.284	0	5.7412	4	1	3
Q7LBR1	Q7LBR1	1	1	1	Charged multivesicular body protein 1b	CHMP1B	1	1	1	1	4	4	4	22.109	0.0082358	2.1679	1	0	1
Q7LGC8	Q7LGC8	2	2	2	Carbohydrate sulfotransferase 3	CHST3	1	2	2	2	5	5	5	54.705	0.0018399	2.85	1	0	1
Q7Z2Z1-2;Q7Z2Z1	Q7Z2Z1-2;Q7Z2Z1	4;4	4;4	4;4	Treslin	TICRR	2	4	4	4	2.5	2.5	2.5	210.78	0.0049041	2.4571	1	1	0
Q7Z304;Q7Z304-2	Q7Z304	5;1	5;1	5;1	MAM domain-containing protein 2	MAMDC2	2	5	5	5	10.2	10.2	10.2	77.555	0	13.654	6	2	4
Q7Z3B1;Q7Z3B1-2	Q7Z3B1;Q7Z3B1-2	15;11	15;11	15;11	Neuronal growth regulator 1	NEGR1	2	15	15	15	44.9	44.9	44.9	38.719	0	323.31	30	15	15
Q7Z3S9;Q7Z3S9-3	Q7Z3S9;Q7Z3S9-3	3;3	1;1	1;1	Notch homolog 2 N-terminal-like protein	NOTCH2NL	2	3	1	1	20.8	7.2	7.2	25.835	0	6.363	1	0	1
Q7Z406;Q7Z406-6;Q7Z406-2;Q7Z406-4;Q7Z406-5;P35749-4;P35749-3;P35749;P35749-2;P35580;P35580-5;P35580-2;P35580-3;P35580-4	Q7Z406;Q7Z406-6;Q7Z406-2;Q7Z406-4	7;7;7;5;3;3;3;3;3;1;1;1;1;1	4;4;4;3;1;0;0;0;0;0;0;0;0;0	4;4;4;3;1;0;0;0;0;0;0;0;0;0	Myosin-14	MYH14	14	7	4	4	4.6	2.8	2.8	227.87	0	6.7905	4	1	3
Q7Z4F1-2;Q7Z4F1	Q7Z4F1-2;Q7Z4F1	1;1	1;1	1;1	Low-density lipoprotein receptor-related protein 10	LRP10	2	1	1	1	5	5	5	60.213	0	5.1936	1	1	0
Q7Z4R8	Q7Z4R8	3	3	3	UPF0669 protein C6orf120	C6orf120	1	3	3	3	46.6	46.6	46.6	20.772	0	141.18	30	15	15
Q7Z4W1	Q7Z4W1	8	8	8	L-xylulose reductase	DCXR	1	8	8	8	42.6	42.6	42.6	25.913	0	59.125	20	10	10
Q7Z5L0;Q7Z5L0-3;Q7Z5L0-4	Q7Z5L0	7;1;1	7;1;1	7;1;1	Vitelline membrane outer layer protein 1 homolog	VMO1	3	7	7	7	55.9	55.9	55.9	21.534	0	323.31	30	15	15
Q7Z5N4-3;Q7Z5N4	Q7Z5N4-3;Q7Z5N4	15;15	15;15	15;15	Protein sidekick-1	SDK1	2	15	15	15	8.5	8.5	8.5	240.02	0	153.17	30	15	15
Q7Z6A9;Q7Z6A9-2	Q7Z6A9;Q7Z6A9-2	4;3	4;3	4;3	B- and T-lymphocyte attenuator	BTLA	2	4	4	4	19	19	19	32.834	0	323.31	29	15	14
Q7Z6M3-2;Q7Z6M3	Q7Z6M3-2;Q7Z6M3	2;2	2;2	2;2	Allergin-1	MILR1	2	2	2	2	8.9	8.9	8.9	27.959	0.0098333	2.0742	1	0	1
Q7Z7D3;Q7Z7D3-4;Q7Z7D3-2	Q7Z7D3;Q7Z7D3-4;Q7Z7D3-2	4;3;2	4;3;2	4;3;2	V-set domain-containing T-cell activation inhibitor 1	VTCN1	3	4	4	4	13.1	13.1	13.1	30.878	0	109.49	29	15	14
Q7Z7G0;Q7Z7G0-2;Q7Z7G0-3;Q7Z7G0-4	Q7Z7G0;Q7Z7G0-2;Q7Z7G0-3;Q7Z7G0-4	12;10;10;10	12;10;10;10	12;10;10;10	Target of Nesh-SH3	ABI3BP	4	12	12	12	14	14	14	118.64	0	323.31	30	15	15
Q7Z7M0;Q7Z7M0-2	Q7Z7M0;Q7Z7M0-2	48;45	48;45	48;45	Multiple epidermal growth factor-like domains protein 8	MEGF8	2	48	48	48	27.1	27.1	27.1	303.1	0	323.31	30	15	15
Q7Z7M8	Q7Z7M8	6	6	6	UDP-GlcNAc:betaGal beta-1,3-N-acetylglucosaminyltransferase 8	B3GNT8	1	6	6	6	21.9	21.9	21.9	43.395	0	10.756	19	8	11
Q86SF2	Q86SF2	4	4	4	N-acetylgalactosaminyltransferase 7	GALNT7	1	4	4	4	7.2	7.2	7.2	75.388	0	8.3736	9	1	8
Q86SJ2	Q86SJ2	1	1	1	Amphoterin-induced protein 2	AMIGO2	1	1	1	1	2.9	2.9	2.9	57.933	0.0022758	2.6579	1	1	0
Q86SJ6;Q86SJ6-2	Q86SJ6;Q86SJ6-2	1;1	1;1	1;1	Desmoglein-4	DSG4	2	1	1	1	1.4	1.4	1.4	113.82	0.0013986	2.9899	1	0	1
Q86SQ4-2;Q86SQ4;Q86SQ4-4;Q86SQ4-3	Q86SQ4-2;Q86SQ4;Q86SQ4-4;Q86SQ4-3	8;8;8;8	8;8;8;8	8;8;8;8	G-protein coupled receptor 126	GPR126	4	8	8	8	9.7	9.7	9.7	133.67	0	44.24	27	12	15
Q86T13	Q86T13	19	19	19	C-type lectin domain family 14 member A	CLEC14A	1	19	19	19	43.1	43.1	43.1	51.635	0	323.31	30	15	15
Q86T26	Q86T26	2	2	2	Transmembrane protease serine 11B	TMPRSS11B	1	2	2	2	6.5	6.5	6.5	46.337	0.0005071	4.2515	1	1	0
Q86TH1	Q86TH1	19	19	19	ADAMTS-like protein 2	ADAMTSL2	1	19	19	19	31.3	31.3	31.3	104.62	0	198.04	28	15	13
Q86UD1	Q86UD1	6	6	6	Out at first protein homolog	OAF	1	6	6	6	38.1	38.1	38.1	30.688	0	31.797	30	15	15
Q86UN2	Q86UN2	5	5	5	Reticulon-4 receptor-like 1	RTN4RL1	1	5	5	5	12	12	12	49.065	0	9.8206	20	7	13
Q86UN3;Q86UN3-2	Q86UN3	14;5	14;5	14;5	Reticulon-4 receptor-like 2	RTN4RL2	2	14	14	14	28.3	28.3	28.3	46.105	0	216.47	30	15	15
Q86UX2-3;Q86UX2;Q86UX2-2;Q86UX2-4	Q86UX2-3;Q86UX2;Q86UX2-2	5;5;4;2	5;5;4;2	5;5;4;2	Inter-alpha-trypsin inhibitor heavy chain H5	ITIH5	4	5	5	5	9.5	9.5	9.5	80.663	0	12.596	14	6	8
Q86V85	Q86V85	5	5	5	Integral membrane protein GPR180	GPR180	1	5	5	5	12.5	12.5	12.5	49.395	0	70.746	28	14	14
Q86VB7-3;Q86VB7-4;Q86VB7;Q86VB7-2	Q86VB7-3;Q86VB7-4;Q86VB7;Q86VB7-2	5;5;5;5	5;5;5;5	5;5;5;5	Scavenger receptor cysteine-rich type 1 protein M130;Soluble CD163	CD163	4	5	5	5	7.7	7.7	7.7	121.61	0	93.401	27	13	14
Q86VN1-2;Q86VN1	Q86VN1-2;Q86VN1	2;2	2;2	2;2	Vacuolar protein-sorting-associated protein 36	VPS36	2	2	2	2	7	7	7	36.957	0	4.9098	1	0	1
Q86VP6-2;Q86VP6;O75155-2;O75155	Q86VP6-2;Q86VP6	5;5;1;1	5;5;1;1	5;5;1;1	Cullin-associated NEDD8-dissociated protein 1	CAND1	4	5	5	5	6.5	6.5	6.5	117.89	0	6.5562	9	5	4
Q86VZ4;Q86VZ4-2	Q86VZ4;Q86VZ4-2	4;3	4;3	4;3	Low-density lipoprotein receptor-related protein 11	LRP11	2	4	4	4	11.8	11.8	11.8	53.311	0	9.3802	5	1	4
Q86X76-2;Q86X76-5;Q86X76-4;Q86X76;Q86X76-3	Q86X76-2;Q86X76-5;Q86X76-4;Q86X76;Q86X76-3	2;1;1;1;1	2;1;1;1;1	2;1;1;1;1	Nitrilase homolog 1	NIT1	5	2	2	2	13.1	13.1	13.1	31.858	0	4.8857	2	0	2
Q86XR7-2;Q9Y3B3-2;Q9Y3B3	Q86XR7-2;Q9Y3B3-2;Q9Y3B3	4;4;4	4;4;4	4;4;4	Transmembrane emp24 domain-containing protein 7	TMED7	3	4	4	4	11.6	11.6	11.6	46.172	0	26.998	28	14	14
Q86XS8-2;Q86XS8	Q86XS8-2;Q86XS8	1;1	1;1	1;1	E3 ubiquitin-protein ligase RNF130	RNF130	2	1	1	1	4.4	4.4	4.4	42.456	0.0022779	2.6592	1	1	0
Q86XT2	Q86XT2	4	4	4	Vacuolar protein sorting-associated protein 37D	VPS37D	1	4	4	4	18.7	18.7	18.7	27.729	0	7.6636	20	8	12
Q86XX4;Q86XX4-2;Q86XX4-5	Q86XX4;Q86XX4-2;Q86XX4-5	3;3;2	3;3;2	3;3;2	Extracellular matrix protein FRAS1	FRAS1	3	3	3	3	0.9	0.9	0.9	443.21	0	5.6111	1	0	1
Q86Y38	Q86Y38	2	2	2	Xylosyltransferase 1	XYLT1	1	2	2	2	2	2	2	107.57	0	7.8226	27	13	14
Q86YD3-5;Q86YD3-2;Q86YD3-4;Q86YD3	Q86YD3-5;Q86YD3-2;Q86YD3-4;Q86YD3	2;2;2;2	2;2;2;2	2;2;2;2	Transmembrane protein 25	TMEM25	4	2	2	2	12.4	12.4	12.4	33.011	0	39.198	8	4	4
Q86YD5;Q86YD5-2	Q86YD5;Q86YD5-2	3;2	3;2	3;2	Low-density lipoprotein receptor class A domain-containing protein 3	LDLRAD3	2	3	3	3	13	13	13	37.418	0	30.729	2	1	1
Q86YQ8;Q86YQ8-2;Q8IYJ1;Q9HCH3;Q8IYJ1-2	Q86YQ8;Q86YQ8-2	6;4;2;2;1	5;3;1;1;1	5;3;1;1;1	Copine-8	CPNE8	5	6	5	5	15.8	14.2	14.2	63.107	0	9.6268	4	3	1
Q86YT9-3;Q86YT9-4;Q86YT9-2;Q86YT9	Q86YT9-3;Q86YT9-4;Q86YT9-2;Q86YT9	3;3;3;3	3;3;3;3	3;3;3;3	Junctional adhesion molecule-like	AMICA1	4	3	3	3	15.4	15.4	15.4	29.422	0	22.886	13	6	7
Q8IUK5;Q8IUK5-3;Q8IUK5-2;Q8IUK5-4	Q8IUK5;Q8IUK5-3;Q8IUK5-2;Q8IUK5-4	9;8;8;8	9;8;8;8	9;8;8;8	Plexin domain-containing protein 1	PLXDC1	4	9	9	9	24	24	24	55.76	0	81.614	30	15	15
Q8IUL8	Q8IUL8	35	35	35	Cartilage intermediate layer protein 2;Cartilage intermediate layer protein 2 C1;Cartilage intermediate layer protein 2 C2	CILP2	1	35	35	35	27.1	27.1	27.1	126.29	0	323.31	30	15	15
Q8IUN9-2;Q8IUN9	Q8IUN9-2;Q8IUN9	1;1	1;1	1;1	C-type lectin domain family 10 member A	CLEC10A	2	1	1	1	8.9	8.9	8.9	32.883	0	4.4856	1	1	0
Q8IUX7;Q8IUX7-2	Q8IUX7;Q8IUX7-2	2;1	2;1	2;1	Adipocyte enhancer-binding protein 1	AEBP1	2	2	2	2	1.6	1.6	1.6	130.93	0	4.7329	3	1	2
Q8IV08	Q8IV08	11	11	11	Phospholipase D3	PLD3	1	11	11	11	29	29	29	54.705	0	89.376	30	15	15
Q8IVG5-2;Q8IVG5	Q8IVG5-2;Q8IVG5	2;2	2;2	2;2	Sterile alpha motif domain-containing protein 9-like	SAMD9L	2	2	2	2	5.9	5.9	5.9	46.851	0.0074268	2.2546	2	1	1
Q8IW52	Q8IW52	5	5	5	SLIT and NTRK-like protein 4	SLITRK4	1	5	5	5	6.6	6.6	6.6	94.33	0	16.384	13	6	7
Q8IWA5-3;Q8IWA5;Q8IWA5-2	Q8IWA5-3;Q8IWA5;Q8IWA5-2	6;6;6	6;6;6	6;6;6	Choline transporter-like protein 2	SLC44A2	3	6	6	6	10.5	10.5	10.5	79.845	0	24.248	18	8	10
Q8IWT0-2;Q8IWT0	Q8IWT0-2;Q8IWT0	1;1	1;1	1;1	Protein archease	ZBTB8OS	2	1	1	1	7.4	7.4	7.4	15.709	0.00097656	3.5591	1	1	0
Q8IWU5-2;Q8IWU5	Q8IWU5-2;Q8IWU5	3;3	3;3	3;3	Extracellular sulfatase Sulf-2	SULF2	2	3	3	3	4.3	4.3	4.3	100.16	0	17.402	30	15	15
Q8IWV2;Q8IWV2-3;Q8IWV2-4	Q8IWV2	3;1;1	3;1;1	2;1;1	Contactin-4	CNTN4	3	3	3	2	3.5	3.5	2.2	113.45	0	6.2681	12	3	9
Q8IWY4	Q8IWY4	3	3	3	Signal peptide, CUB and EGF-like domain-containing protein 1	SCUBE1	1	3	3	3	4.1	4.1	4.1	107.91	0	6.4603	12	7	5
Q8IX04-6;Q8IX04;Q8IX04-3;Q8IX04-2;Q8IX04-7;Q8IX04-4;Q8IX04-5	Q8IX04-6;Q8IX04;Q8IX04-3;Q8IX04-2;Q8IX04-7;Q8IX04-4	5;5;4;4;3;3;2	5;5;4;4;3;3;2	5;5;4;4;3;3;2	Ubiquitin-conjugating enzyme E2 variant 3	UEVLD	7	5	5	5	13.4	13.4	13.4	49.75	0	7.6551	17	8	9
Q8IY17-3;Q8IY17;Q8IY17-4	Q8IY17-3;Q8IY17;Q8IY17-4	1;1;1	1;1;1	1;1;1	Neuropathy target esterase	PNPLA6	3	1	1	1	1.5	1.5	1.5	149.92	0.0053004	2.3842	1	0	1
Q8IY95-2;Q8IY95	Q8IY95-2;Q8IY95	2;2	2;2	2;2	Transmembrane protein 192	TMEM192	2	2	2	2	9.7	9.7	9.7	30.549	0	14.186	5	0	5
Q8IYS5-4;Q8IYS5-5;Q8IYS5;Q8IYS5-7;Q8IYS5-6;Q8IYS5-2;Q8IYS5-3	Q8IYS5-4;Q8IYS5-5;Q8IYS5;Q8IYS5-7;Q8IYS5-6;Q8IYS5-2;Q8IYS5-3	8;8;8;8;7;7;7	8;8;8;8;7;7;7	8;8;8;8;7;7;7	Osteoclast-associated immunoglobulin-like receptor	OSCAR	7	8	8	8	39.9	39.9	39.9	29.277	0	323.31	30	15	15
Q8IZA0-2;Q8IZA0	Q8IZA0-2;Q8IZA0	4;4	4;4	4;4	Dyslexia-associated protein KIAA0319-like protein	KIAA0319L	2	4	4	4	7	7	7	109.75	0	14.681	11	8	3
Q8IZF2-2;Q8IZF2;Q8IZF2-3	Q8IZF2-2;Q8IZF2;Q8IZF2-3	22;22;15	22;22;15	22;22;15	Probable G-protein coupled receptor 116	GPR116	3	22	22	22	16.2	16.2	16.2	144.6	0	119.56	30	15	15
Q8IZJ3-2;Q8IZJ3	Q8IZJ3-2;Q8IZJ3	7;7	7;7	7;7	C3 and PZP-like alpha-2-macroglobulin domain-containing protein 8	CPAMD8	2	7	7	7	6.6	6.6	6.6	199.17	0	13.944	8	3	5
Q8IZP9-10;Q8IZP9-9;Q8IZP9-8;Q8IZP9-7;Q8IZP9-5;Q8IZP9-6;Q8IZP9-3;Q8IZP9-4;Q8IZP9-2;Q8IZP9	Q8IZP9-10;Q8IZP9-9;Q8IZP9-8;Q8IZP9-7;Q8IZP9-5;Q8IZP9-6;Q8IZP9-3;Q8IZP9-4;Q8IZP9-2;Q8IZP9	1;1;1;1;1;1;1;1;1;1	1;1;1;1;1;1;1;1;1;1	1;1;1;1;1;1;1;1;1;1	G-protein coupled receptor 64	GPR64	10	1	1	1	1.7	1.7	1.7	98.719	0.0014198	3.1543	1	0	1
Q8N0V4	Q8N0V4	5	5	5	Leucine-rich repeat LGI family member 2	LGI2	1	5	5	5	9.9	9.9	9.9	62.298	0	7.2515	2	2	0
Q8N0V5;Q8N0V5-3;Q8N0V5-2	Q8N0V5	8;2;1	8;2;1	8;2;1	N-acetyllactosaminide beta-1,6-N-acetylglucosaminyl-transferase, isoform A	GCNT2	3	8	8	8	24.9	24.9	24.9	45.873	0	17.287	18	6	12
Q8N114-2;Q8N114;Q8N114-5	Q8N114-2;Q8N114;Q8N114-5	4;4;2	4;4;2	4;4;2	Protein shisa-5	SHISA5	3	4	4	4	17.2	17.2	17.2	22.367	0	123.8	30	15	15
Q8N126;Q8N126-2;Q8N126-3	Q8N126;Q8N126-2;Q8N126-3	9;9;7	9;9;7	9;9;7	Cell adhesion molecule 3	CADM3	3	9	9	9	25.4	25.4	25.4	43.299	0	189.01	28	14	14
Q8N149-3;Q8N149-4;Q8N149-2;Q8N149	Q8N149-3;Q8N149-4;Q8N149-2;Q8N149	2;2;2;2	2;2;2;2	2;2;2;2	Leukocyte immunoglobulin-like receptor subfamily A member 2	LILRA2	4	2	2	2	4	4	4	46.805	0	5.0405	3	2	1
Q8N1N4;CON__Q8N1N4-2;CON__Q7RTT2;Q8N1N4-2	Q8N1N4;CON__Q8N1N4-2;CON__Q7RTT2;Q8N1N4-2	7;6;6;6	7;6;6;6	7;6;6;6	Keratin, type II cytoskeletal 78	KRT78	4	7	7	7	15.2	15.2	15.2	56.865	0	17.725	10	3	7	+
Q8N271;Q8N271-2;Q8N271-3	Q8N271;Q8N271-2;Q8N271-3	16;12;9	16;12;9	16;12;9	Prominin-2	PROM2	3	16	16	16	26.6	26.6	26.6	91.882	0	102.09	30	15	15
Q8N2G4-4;Q8N2G4;Q8N2G4-3;Q8N2G4-2	Q8N2G4-4;Q8N2G4;Q8N2G4-3;Q8N2G4-2	2;2;2;2	2;2;2;2	2;2;2;2	Ly6/PLAUR domain-containing protein 1	LYPD1	4	2	2	2	36	36	36	9.4231	0	96.135	10	4	6
Q8N2S1-2;Q8N2S1-3;Q8N2S1;Q8N2S1-4	Q8N2S1-2;Q8N2S1-3;Q8N2S1	27;26;26;12	27;26;26;12	27;26;26;12	Latent-transforming growth factor beta-binding protein 4	LTBP4	4	27	27	27	25.5	25.5	25.5	165.74	0	272.57	30	15	15
Q8N2U0	Q8N2U0	2	2	2	Transmembrane protein 256	TMEM256	1	2	2	2	32.7	32.7	32.7	11.741	0	4.9065	1	0	1
Q8N307-3;Q8N307	Q8N307-3;Q8N307	8;8	8;8	8;8	Mucin-20	MUC20	2	8	8	8	43	43	43	68.308	0	72.763	29	14	15
Q8N335	Q8N335	3	3	3	Glycerol-3-phosphate dehydrogenase 1-like protein	GPD1L	1	3	3	3	8.5	8.5	8.5	38.418	0.0013806	2.859	2	0	2
Q8N386	Q8N386	4	4	4	Leucine-rich repeat-containing protein 25	LRRC25	1	4	4	4	18.4	18.4	18.4	33.178	0	18.705	29	14	15
Q8N3J6-2;Q8N3J6;Q8N3J6-3;Q8N3J6-4;Q8N3J6-5	Q8N3J6-2;Q8N3J6;Q8N3J6-3;Q8N3J6-4;Q8N3J6-5	8;8;8;6;6	8;8;8;6;6	8;8;8;6;6	Cell adhesion molecule 2	CADM2	5	8	8	8	32.2	32.2	32.2	44.423	0	64.67	29	14	15
Q8N3R9-2;Q8N3R9	Q8N3R9-2;Q8N3R9	3;3	3;3	3;3	MAGUK p55 subfamily member 5	MPP5	2	3	3	3	7.5	7.5	7.5	73.421	0.00050994	4.3171	6	1	5
Q8N3Z0	Q8N3Z0	1	1	1	Inactive serine protease 35	PRSS35	1	1	1	1	3.4	3.4	3.4	47.097	0.00051203	4.3328	1	1	0
Q8N436	Q8N436	4	4	4	Inactive carboxypeptidase-like protein X2	CPXM2	1	4	4	4	7.4	7.4	7.4	85.869	0	6.075	10	2	8
Q8N474	Q8N474	5	5	5	Secreted frizzled-related protein 1	SFRP1	1	5	5	5	24.8	24.8	24.8	35.385	0	22.787	27	12	15
Q8N4F0	Q8N4F0	9	9	9	BPI fold-containing family B member 2	BPIFB2	1	9	9	9	25.5	25.5	25.5	49.172	0	224.22	17	8	9
Q8N6Q3;Q8N6Q3-2;Q8N6Q3-3	Q8N6Q3;Q8N6Q3-2	7;4;1	7;4;1	7;4;1	CD177 antigen	CD177	3	7	7	7	24.7	24.7	24.7	46.363	0	303.56	29	14	15
Q8N8N7;Q8N8N7-2	Q8N8N7	3;1	3;1	3;1	Prostaglandin reductase 2	PTGR2	2	3	3	3	10.3	10.3	10.3	38.499	0	9.1176	13	6	7
Q8N8Z6-2;Q8N8Z6	Q8N8Z6-2;Q8N8Z6	1;1	1;1	1;1	Discoidin, CUB and LCCL domain-containing protein 1	DCBLD1	2	1	1	1	3.7	3.7	3.7	59.195	0	7.7618	1	1	0
Q8NAC3-4;Q8NAC3-6;Q8NAC3-7;Q8NAC3-8;Q8NAC3-3;Q8NAC3-5;Q8NAC3-2	Q8NAC3-4;Q8NAC3-6;Q8NAC3-7;Q8NAC3-8;Q8NAC3-3;Q8NAC3-5;Q8NAC3-2	1;1;1;1;1;1;1	1;1;1;1;1;1;1	1;1;1;1;1;1;1	Interleukin-17 receptor C	IL17RC	7	1	1	1	3.2	3.2	3.2	59.099	0.001001	3.9996	1	1	0
Q8NBJ4-2;Q8NBJ4	Q8NBJ4-2;Q8NBJ4	31;31	31;31	31;31	Golgi membrane protein 1	GOLM1	2	31	31	31	56.3	56.3	56.3	44.272	0	323.31	30	15	15
Q8NBJ7-2;Q8NBJ7;Q8NBJ7-5;Q8NBJ7-3	Q8NBJ7-2;Q8NBJ7;Q8NBJ7-5;Q8NBJ7-3	2;2;1;1	2;2;1;1	2;2;1;1	Sulfatase-modifying factor 2	SUMF2	4	2	2	2	11.7	11.7	11.7	24.117	0.00097182	3.5181	1	0	1
Q8NBK3-2;Q8NBK3-5;Q8NBK3;Q8NBK3-3	Q8NBK3-2;Q8NBK3-5;Q8NBK3;Q8NBK3-3	1;1;1;1	1;1;1;1	1;1;1;1	Sulfatase-modifying factor 1	SUMF1	4	1	1	1	6	6	6	31.9	0.00095877	3.3355	14	5	9
Q8NBS9;Q8NBS9-2	Q8NBS9;Q8NBS9-2	11;10	11;10	11;10	Thioredoxin domain-containing protein 5	TXNDC5	2	11	11	11	32.9	32.9	32.9	47.628	0	86.815	26	12	14
Q8NC42	Q8NC42	8	8	8	E3 ubiquitin-protein ligase RNF149	RNF149	1	8	8	8	22.5	22.5	22.5	43.164	0	91.727	30	15	15
Q8NCC3;Q8NCC3-2	Q8NCC3;Q8NCC3-2	13;7	13;7	13;7	Group XV phospholipase A2	PLA2G15	2	13	13	13	37.6	37.6	37.6	46.657	0	80.521	30	15	15
Q8NCL4	Q8NCL4	2	2	2	Polypeptide N-acetylgalactosaminyltransferase 6	GALNT6	1	2	2	2	4.8	4.8	4.8	71.158	0.0052632	2.2989	12	5	7
Q8NCW5-2;Q8NCW5	Q8NCW5-2;Q8NCW5	6;6	6;6	6;6	NAD(P)H-hydrate epimerase	APOA1BP	2	6	6	6	55.7	55.7	55.7	20.43	0	26.601	24	13	11
Q8NDA2;Q8NDA2-2;Q8NDA2-4	Q8NDA2;Q8NDA2-2;Q8NDA2-4	39;31;21	39;31;21	39;31;21	Hemicentin-2	HMCN2	3	39	39	39	9.7	9.7	9.7	541.97	0	283.78	29	14	15
Q8NDC0	Q8NDC0	1	1	1	MAPK-interacting and spindle-stabilizing protein-like	MAPK1IP1L	1	1	1	1	6.9	6.9	6.9	24.269	0	170.91	1	1	0
Q8NES3-3;Q8NES3	Q8NES3-3;Q8NES3	1;1	1;1	1;1	Beta-1,3-N-acetylglucosaminyltransferase lunatic fringe	LFNG	2	1	1	1	7.2	7.2	7.2	39.587	0	87.346	23	10	13
Q8NEU8-2;Q8NEU8;Q8NEU8-3	Q8NEU8-2;Q8NEU8;Q8NEU8-3	2;2;2	2;2;2	2;2;2	DCC-interacting protein 13-beta	APPL2	3	2	2	2	5	5	5	69.745	0.000962	3.3831	1	1	0
Q8NEZ4-2;Q8NEZ4;Q8NEZ4-3	Q8NEZ4-2;Q8NEZ4;Q8NEZ4-3	1;1;1	1;1;1	1;1;1	Histone-lysine N-methyltransferase 2C	KMT2C	3	1	1	1	0.2	0.2	0.2	443.53	0.0040486	2.5379	1	1	0
Q8NFJ5	Q8NFJ5	2	2	2	Retinoic acid-induced protein 3	GPRC5A	1	2	2	2	4.2	4.2	4.2	40.251	0.0049085	2.4633	1	1	0
Q8NFP4;Q8NFP4-2	Q8NFP4;Q8NFP4-2	2;2	2;2	2;2	MAM domain-containing glycosylphosphatidylinositol anchor protein 1	MDGA1	2	2	2	2	3.5	3.5	3.5	105.79	0	5.0879	1	0	1
Q8NFQ8	Q8NFQ8	3	3	3	Torsin-1A-interacting protein 2	TOR1AIP2	1	3	3	3	11.9	11.9	11.9	51.263	0	4.9575	9	5	4
Q8NFT8	Q8NFT8	8	8	8	Delta and Notch-like epidermal growth factor-related receptor	DNER	1	8	8	8	11.9	11.9	11.9	78.474	0	233.33	30	15	15
Q8NFY4-8;Q8NFY4-3;Q8NFY4-2;Q8NFY4-4;Q8NFY4-5;Q8NFY4-6;Q8NFY4;Q8NFY4-7	Q8NFY4-8;Q8NFY4-3;Q8NFY4-2;Q8NFY4-4;Q8NFY4-5;Q8NFY4-6;Q8NFY4;Q8NFY4-7	4;4;4;4;4;4;4;3	4;4;4;4;4;4;4;3	4;4;4;4;4;4;4;3	Semaphorin-6D	SEMA6D	8	4	4	4	9.4	9.4	9.4	67.537	0.00051414	4.4078	2	1	1
Q8NFZ8	Q8NFZ8	17	17	17	Cell adhesion molecule 4	CADM4	1	17	17	17	48.7	48.7	48.7	42.785	0	323.31	30	15	15
Q8NHJ6-2;Q8NHJ6;Q8NHJ6-3	Q8NHJ6-2;Q8NHJ6;Q8NHJ6-3	7;7;7	7;7;7	7;7;7	Leukocyte immunoglobulin-like receptor subfamily B member 4	LILRB4	3	7	7	7	29.5	29.5	29.5	49.227	0	41.745	24	12	12
Q8NHL6-5;Q8NHL6;Q8NHL6-4;Q8NHL6-2;Q8NHL6-3	Q8NHL6-5;Q8NHL6;Q8NHL6-4;Q8NHL6-2;Q8NHL6-3	7;7;7;7;7	7;7;7;7;7	4;4;4;4;4	Leukocyte immunoglobulin-like receptor subfamily B member 1	LILRB1	5	7	7	4	18.6	18.6	14.3	49.356	0	87.209	19	7	12
Q8NHP1	Q8NHP1	4	1	0	Aflatoxin B1 aldehyde reductase member 4	AKR7L	1	4	1	0	15.1	4.5	0	36.963	0.0014091	3.0825	1	1	0
Q8NHP8;Q8NHP8-2	Q8NHP8;Q8NHP8-2	15;11	15;11	15;11	Putative phospholipase B-like 2;Putative phospholipase B-like 2 32 kDa form;Putative phospholipase B-like 2 45 kDa form	PLBD2	2	15	15	15	28.9	28.9	28.9	65.471	0	269	29	15	14
Q8NI32;Q8NI32-2	Q8NI32;Q8NI32-2	2;2	2;2	2;2	Ly6/PLAUR domain-containing protein 6B	LYPD6B	2	2	2	2	21.9	21.9	21.9	20.655	0	13.314	11	4	7
Q8NI99	Q8NI99	8	6	6	Angiopoietin-related protein 6	ANGPTL6	1	8	6	6	24.5	21.7	21.7	51.694	0	26.778	10	6	4
Q8TAB3-3;Q8TAB3-2;Q8TAB3	Q8TAB3-3;Q8TAB3-2;Q8TAB3	10;10;10	10;10;10	10;10;10	Protocadherin-19	PCDH19	3	10	10	10	10.8	10.8	10.8	121.01	0	25.302	28	14	14
Q8TAG5;Q8TAG5-2	Q8TAG5;Q8TAG5-2	2;2	2;2	2;2	V-set and transmembrane domain-containing protein 2A	VSTM2A	2	2	2	2	18.2	18.2	18.2	25.833	0	19.223	3	0	3
Q8TB96	Q8TB96	14	14	14	T-cell immunomodulatory protein	ITFG1	1	14	14	14	27.1	27.1	27.1	68.107	0	172.82	30	15	15
Q8TCC7-5;Q8TCC7-4;Q8TCC7;Q8TCC7-2	Q8TCC7-5;Q8TCC7-4;Q8TCC7;Q8TCC7-2	1;1;1;1	1;1;1;1	1;1;1;1	Solute carrier family 22 member 8	SLC22A8	4	1	1	1	3.1	3.1	3.1	46.12	0	8.8651	1	1	0
Q8TCD5;Q8TCD5-2	Q8TCD5	11;5	11;5	11;5	5(3)-deoxyribonucleotidase, cytosolic type	NT5C	2	11	11	11	71.6	71.6	71.6	23.382	0	36.296	29	14	15
Q8TCG1-2;Q8TCG1	Q8TCG1-2;Q8TCG1	2;2	2;2	2;2	Protein CIP2A	KIAA1524	2	2	2	2	3.9	3.9	3.9	84.578	0.00099157	3.8019	16	7	9
Q8TCT8	Q8TCT8	4	4	4	Signal peptide peptidase-like 2A	SPPL2A	1	4	4	4	5.4	5.4	5.4	58.143	0	12.486	27	14	13
Q8TD46;Q8TD46-4;Q8TD46-3;Q8TD46-2;Q6Q8B3-2;Q6Q8B3	Q8TD46;Q8TD46-4;Q8TD46-3;Q8TD46-2	3;3;2;2;1;1	3;3;2;2;1;1	3;3;2;2;1;1	Cell surface glycoprotein CD200 receptor 1	CD200R1	6	3	3	3	15.1	15.1	15.1	36.62	0	6.0265	1	0	1
Q8TDL5;Q8TDL5-2	Q8TDL5	7;1	7;1	7;1	BPI fold-containing family B member 1	BPIFB1	2	7	7	7	25.2	25.2	25.2	52.441	0	51.823	3	1	2
Q8TDQ0;Q8TDQ0-2	Q8TDQ0;Q8TDQ0-2	11;10	11;10	11;10	Hepatitis A virus cellular receptor 2	HAVCR2	2	11	11	11	30.6	30.6	30.6	33.394	0	196.46	30	15	15
Q8TDQ1-3;Q8TDQ1-4;Q8TDQ1-2;Q8TDQ1-5;Q8TDQ1;Q8TDQ1-6	Q8TDQ1-3;Q8TDQ1-4;Q8TDQ1-2;Q8TDQ1-5;Q8TDQ1;Q8TDQ1-6	4;4;4;4;4;4	4;4;4;4;4;4	4;4;4;4;4;4	CMRF35-like molecule 1	CD300LF	6	4	4	4	24.8	24.8	24.8	18.684	0	31.358	22	10	12
Q8TDX5-2;Q8TDX5	Q8TDX5-2;Q8TDX5	1;1	1;1	1;1	2-amino-3-carboxymuconate-6-semialdehyde decarboxylase	ACMSD	2	1	1	1	4.3	4.3	4.3	31.213	0.00096154	3.3826	1	1	0
Q8TDY8;Q8TDY8-2	Q8TDY8	9;2	9;2	9;2	Immunoglobulin superfamily DCC subclass member 4	IGDCC4	2	9	9	9	12	12	12	134.21	0	83.602	29	14	15
Q8TE68;Q8TE68-4;Q8TE68-3;Q8TE68-2	Q8TE68;Q8TE68-4;Q8TE68-3;Q8TE68-2	2;1;1;1	2;1;1;1	2;1;1;1	Epidermal growth factor receptor kinase substrate 8-like protein 1	EPS8L1	4	2	2	2	6.2	6.2	6.2	80.25	0.0098207	2.0689	1	0	1
Q8TER0-5;Q8TER0-3;Q8TER0-4;Q8TER0	Q8TER0-5;Q8TER0-3;Q8TER0-4;Q8TER0	3;3;3;3	3;3;3;3	3;3;3;3	Sushi, nidogen and EGF-like domain-containing protein 1	SNED1	4	3	3	3	3.5	3.5	3.5	142.07	0	8.7967	4	1	3
Q8TEX9;Q8TEX9-2	Q8TEX9;Q8TEX9-2	1;1	1;1	1;1	Importin-4	IPO4	2	1	1	1	1	1	1	118.71	0.0073817	2.1914	1	0	1
Q8TF65	Q8TF65	2	2	2	PDZ domain-containing protein GIPC2	GIPC2	1	2	2	2	13	13	13	34.354	0.0009985	3.9445	3	1	2
Q8TF66;Q8TF66-2	Q8TF66;Q8TF66-2	19;19	19;19	19;19	Leucine-rich repeat-containing protein 15	LRRC15	2	19	19	19	45.3	45.3	45.3	64.365	0	323.31	30	15	15
Q8WU39;Q8WU39-3	Q8WU39	5;2	5;2	5;2	Marginal zone B- and B1-cell-specific protein	MZB1	2	5	5	5	38.6	38.6	38.6	20.694	0	162.15	28	14	14
Q8WUM4;Q8WUM4-2;Q8WUM4-3	Q8WUM4;Q8WUM4-2	38;38;9	38;38;9	38;38;9	Programmed cell death 6-interacting protein	PDCD6IP	3	38	38	38	50.5	50.5	50.5	96.022	0	323.31	30	15	15
Q8WUT4	Q8WUT4	7	7	7	Leucine-rich repeat neuronal protein 4	LRRN4	1	7	7	7	12.3	12.3	12.3	78.842	0	40.226	30	15	15
Q8WV41	Q8WV41	1	1	1	Sorting nexin-33	SNX33	1	1	1	1	2.6	2.6	2.6	65.264	0.00095831	3.3348	1	0	1
Q8WV92	Q8WV92	4	4	4	MIT domain-containing protein 1	MITD1	1	4	4	4	18.9	18.9	18.9	29.314	0	96.706	19	7	12
Q8WVN6	Q8WVN6	5	5	5	Secreted and transmembrane protein 1	SECTM1	1	5	5	5	23	23	23	27.039	0	323.31	30	15	15
Q8WVQ1-3;Q8WVQ1;Q8WVQ1-2	Q8WVQ1-3;Q8WVQ1	21;21;7	21;21;7	21;21;7	Soluble calcium-activated nucleotidase 1	CANT1	3	21	21	21	69.4	69.4	69.4	38.945	0	321.4	30	15	15
Q8WW52;Q8WW52-2	Q8WW52;Q8WW52-2	10;8	10;8	10;8	Protein FAM151A	FAM151A	2	10	10	10	21	21	21	64.027	0	113.75	30	15	15
Q8WWA0;Q8WWU7-2;Q8WWU7	Q8WWA0	14;3;3	14;3;3	14;3;3	Intelectin-1	ITLN1	3	14	14	14	52.7	52.7	52.7	34.961	0	323.31	26	12	14
Q8WWB7-2;Q8WWB7	Q8WWB7-2;Q8WWB7	1;1	1;1	1;1	Glycosylated lysosomal membrane protein	GLMP	2	1	1	1	8	8	8	34.99	0	12.432	1	0	1
Q8WWQ8	Q8WWQ8	3	3	3	Stabilin-2;190 kDa form stabilin-2	STAB2	1	3	3	3	1.8	1.8	1.8	276.99	0.00098765	3.7563	10	7	3
Q8WWV6-4;Q8WWV6;Q8WWV6-3;Q8WWV6-2	Q8WWV6-4;Q8WWV6;Q8WWV6-3;Q8WWV6-2	6;6;6;5	6;6;6;5	6;6;6;5	High affinity immunoglobulin alpha and immunoglobulin mu Fc receptor	FCAMR	4	6	6	6	17.3	17.3	17.3	46.748	0	13.203	19	8	11
Q8WWZ8;Q8WWZ8-2	Q8WWZ8	9;3	9;3	9;3	Oncoprotein-induced transcript 3 protein	OIT3	2	9	9	9	18	18	18	60.021	0	40.374	23	11	12
Q8WXG9;Q8WXG9-4;Q8WXG9-3	Q8WXG9;Q8WXG9-4;Q8WXG9-3	2;1;1	2;1;1	2;1;1	G-protein coupled receptor 98	GPR98	3	2	2	2	0.4	0.4	0.4	693.06	0.0013941	2.9745	1	0	1
Q8WXI7	Q8WXI7	3	3	3	Mucin-16	MUC16	1	3	3	3	0.3	0.3	0.3	1519.2	0.0049195	2.4823	1	1	0
Q8WY91-2;Q8WY91	Q8WY91-2;Q8WY91	3;3	3;3	3;3	THAP domain-containing protein 4	THAP4	2	3	3	3	26.7	26.7	26.7	18.627	0	8.0457	5	3	2
Q8WYP5;Q8WYP5-3;Q8WYP5-2	Q8WYP5;Q8WYP5-3;Q8WYP5-2	4;4;4	4;4;4	4;4;4	Protein ELYS	AHCTF1	3	4	4	4	2.3	2.3	2.3	252.5	0.0052887	2.3588	1	1	0
Q8WZ42-8;Q8WZ42-12;Q8WZ42-10;Q8WZ42-5;Q8WZ42-11;Q8WZ42-4;Q8WZ42-7;Q8WZ42-2;Q8WZ42;Q8WZ42-13;Q8WZ42-3;Q8WZ42-9;Q8WZ42-6	Q8WZ42-8;Q8WZ42-12;Q8WZ42-10;Q8WZ42-5;Q8WZ42-11;Q8WZ42-4;Q8WZ42-7;Q8WZ42-2;Q8WZ42;Q8WZ42-13;Q8WZ42-3;Q8WZ42-9	20;20;19;19;19;19;19;19;19;19;18;18;4	20;20;19;19;19;19;19;19;19;19;18;18;4	20;20;19;19;19;19;19;19;19;19;18;18;4	Titin	TTN	13	20	20	20	0.9	0.9	0.9	3829.8	0	46.355	25	13	12
Q8WZ75-2;Q8WZ75;Q8WZ75-3	Q8WZ75-2;Q8WZ75;Q8WZ75-3	18;18;14	18;18;14	18;18;14	Roundabout homolog 4	ROBO4	3	18	18	18	21.1	21.1	21.1	98.993	0	323.31	30	15	15
Q8WZA1;Q8WZA1-2	Q8WZA1;Q8WZA1-2	6;6	6;6	6;6	Protein O-linked-mannose beta-1,2-N-acetylglucosaminyltransferase 1	POMGNT1	2	6	6	6	13.9	13.9	13.9	75.251	0	9.9328	2	1	1
Q92484;Q92484-2	Q92484;Q92484-2	8;7	8;7	8;7	Acid sphingomyelinase-like phosphodiesterase 3a	SMPDL3A	2	8	8	8	21.9	21.9	21.9	51.26	0	49.636	28	14	14
Q92485-2;Q92485	Q92485-2;Q92485	4;4	4;4	4;4	Acid sphingomyelinase-like phosphodiesterase 3b	SMPDL3B	2	4	4	4	16.4	16.4	16.4	41.689	0	8.8189	10	4	6
Q92496-2;Q92496;Q92496-3	Q92496-2;Q92496	4;4;1	4;4;1	4;4;1	Complement factor H-related protein 4	CFHR4	3	4	4	4	10.1	10.1	10.1	65.221	0	11.977	21	12	9
Q92520	Q92520	14	14	14	Protein FAM3C	FAM3C	1	14	14	14	58.1	58.1	58.1	24.68	0	243.94	30	15	15
Q92542-2;Q92542	Q92542-2;Q92542	5;5	5;5	5;5	Nicastrin	NCSTN	2	5	5	5	7.4	7.4	7.4	76.743	0	10.583	18	6	12
Q92563;Q92563-2	Q92563	8;2	8;2	8;2	Testican-2	SPOCK2	2	8	8	8	28.3	28.3	28.3	46.779	0	20.406	17	7	10
Q92597;Q92597-3;Q92597-2	Q92597;Q92597-3;Q92597-2	3;2;2	3;2;2	3;2;2	Protein NDRG1	NDRG1	3	3	3	3	14.7	14.7	14.7	42.835	0	27.868	11	3	8
Q92626;Q92626-2	Q92626;Q92626-2	3;2	3;2	3;2	Peroxidasin homolog	PXDN	2	3	3	3	3.9	3.9	3.9	165.27	0	11.08	8	3	5
Q92673	Q92673	53	53	53	Sortilin-related receptor	SORL1	1	53	53	53	30.5	30.5	30.5	248.42	0	300.87	30	15	15
Q92692-2;Q92692	Q92692-2;Q92692	12;12	12;12	12;12	Nectin-2	PVRL2	2	12	12	12	30.5	30.5	30.5	51.359	0	323.31	30	15	15
Q92743	Q92743	3	3	3	Serine protease HTRA1	HTRA1	1	3	3	3	8.5	8.5	8.5	51.286	0.0027113	2.5912	2	1	1
Q92747;Q92747-2	Q92747	3;1	3;1	2;0	Actin-related protein 2/3 complex subunit 1A	ARPC1A	2	3	3	2	13.5	13.5	7.3	41.569	0	82.988	4	1	3
Q92752-2;Q92752	Q92752-2;Q92752	7;7	7;7	7;7	Tenascin-R	TNR	2	7	7	7	8	8	8	139.69	0	128.48	26	12	14
Q92765	Q92765	2	2	2	Secreted frizzled-related protein 3	FRZB	1	2	2	2	5.8	5.8	5.8	36.254	0	72.344	4	3	1
Q92817	Q92817	9	9	9	Envoplakin	EVPL	1	9	9	9	6.1	6.1	6.1	231.6	0	104.36	10	5	5
Q92820	Q92820	19	19	19	Gamma-glutamyl hydrolase	GGH	1	19	19	19	46.2	46.2	46.2	35.964	0	323.31	30	15	15
Q92823-3;Q92823-4;Q92823-6;Q92823-2;Q92823;Q92823-5	Q92823-3;Q92823-4;Q92823-6;Q92823-2;Q92823;Q92823-5	14;14;14;14;14;14	14;14;14;14;14;14	14;14;14;14;14;14	Neuronal cell adhesion molecule	NRCAM	6	14	14	14	20.4	20.4	20.4	130.67	0	150.59	30	15	15
Q92832-2;Q92832	Q92832-2;Q92832	2;2	2;2	2;2	Protein kinase C-binding protein NELL1	NELL1	2	2	2	2	3.8	3.8	3.8	84.377	0.0052562	2.2872	1	0	1
Q92859-3;Q92859-2;Q92859-4;Q92859	Q92859-3;Q92859-2;Q92859-4;Q92859	24;24;24;24	24;24;24;24	24;24;24;24	Neogenin	NEO1	4	24	24	24	25.2	25.2	25.2	154.3	0	323.31	30	15	15
Q92876;Q92876-2	Q92876;Q92876-2	9;7	9;7	9;7	Kallikrein-6	KLK6	2	9	9	9	48.4	48.4	48.4	26.855	0	113.77	15	7	8
Q92887	Q92887	1	1	1	Canalicular multispecific organic anion transporter 1	ABCC2	1	1	1	1	0.6	0.6	0.6	174.21	0.00095193	3.2568	1	0	1
Q92890-3;Q92890;Q92890-1	Q92890-3;Q92890;Q92890-1	4;4;4	4;4;4	4;4;4	Ubiquitin fusion degradation protein 1 homolog	UFD1L	3	4	4	4	19.2	19.2	19.2	29.901	0	5.5932	3	1	2
Q92896;Q92896-3;Q92896-2	Q92896;Q92896-3;Q92896-2	29;29;29	29;29;29	29;29;29	Golgi apparatus protein 1	GLG1	3	29	29	29	30.1	30.1	30.1	134.55	0	323.31	30	15	15
Q92930	Q92930	2	1	1	Ras-related protein Rab-8B	RAB8B	1	2	1	1	12.1	6.8	6.8	23.584	0.00098184	3.6287	1	1	0
Q92954-5;Q92954-4;Q92954-3;Q92954-6;Q92954-2;Q92954	Q92954-5;Q92954-4;Q92954-3;Q92954-6;Q92954-2;Q92954	1;1;1;1;1;1	1;1;1;1;1;1	1;1;1;1;1;1	Proteoglycan 4;Proteoglycan 4 C-terminal part	PRG4	6	1	1	1	0.8	0.8	0.8	102.51	0.0073945	2.2249	1	1	0
Q92956;Q92956-2	Q92956	5;1	5;1	5;1	Tumor necrosis factor receptor superfamily member 14	TNFRSF14	2	5	5	5	29.3	29.3	29.3	30.391	0	323.31	30	15	15
Q93070	Q93070	1	1	1	Ecto-ADP-ribosyltransferase 4	ART4	1	1	1	1	3.5	3.5	3.5	35.877	0.0098039	2.0604	1	1	0
Q93088	Q93088	32	32	27	Betaine--homocysteine S-methyltransferase 1	BHMT	1	32	32	27	71.9	71.9	61.8	44.998	0	323.31	30	15	15
Q93091	Q93091	4	4	4	Ribonuclease K6	RNASE6	1	4	4	4	46.7	46.7	46.7	17.196	0	8.8489	14	7	7
Q93099	Q93099	15	15	15	Homogentisate 1,2-dioxygenase	HGD	1	15	15	15	56	56	56	49.963	0	76.594	25	11	14
Q969E1	Q969E1	2	2	2	Liver-expressed antimicrobial peptide 2	LEAP2	1	2	2	2	26	26	26	8.8135	0	323.31	29	14	15
Q969H8	Q969H8	4	4	4	Myeloid-derived growth factor	MYDGF	1	4	4	4	30.1	30.1	30.1	18.795	0	27.166	20	11	9
Q969I3;Q969I3-2	Q969I3;Q969I3-2	1;1	1;1	1;1	Glycine N-acyltransferase-like protein 1	GLYATL1	2	1	1	1	3.6	3.6	3.6	35.101	0.0049305	2.503	1	0	1
Q969P0-3;Q969P0	Q969P0-3;Q969P0	11;11	11;11	11;11	Immunoglobulin superfamily member 8	IGSF8	2	11	11	11	24.5	24.5	24.5	55.807	0	194.72	30	15	15
Q969Z4	Q969Z4	5	5	5	Tumor necrosis factor receptor superfamily member 19L	RELT	1	5	5	5	15.3	15.3	15.3	46.091	0	168.8	30	15	15
Q96A22	Q96A22	3	3	3	Uncharacterized protein C11orf52	C11orf52	1	3	3	3	43.9	43.9	43.9	13.92	0	43.082	3	0	3
Q96AM1	Q96AM1	1	1	1	Mas-related G-protein coupled receptor member F	MRGPRF	1	1	1	1	4.1	4.1	4.1	38.171	0	5.0397	1	1	0
Q96AP7;Q96AP7-2	Q96AP7	8;1	8;1	8;1	Endothelial cell-selective adhesion molecule	ESAM	2	8	8	8	29.7	29.7	29.7	41.176	0	323.31	30	15	15
Q96AT9-4;Q96AT9-2;Q96AT9;Q96AT9-5;Q96AT9-3;Q2QD12	Q96AT9-4;Q96AT9-2;Q96AT9;Q96AT9-5;Q96AT9-3;Q2QD12	2;2;2;1;1;1	2;2;2;1;1;1	2;2;2;1;1;1	Ribulose-phosphate 3-epimerase;Ribulose-phosphate 3-epimerase-like protein 1	RPE;RPEL1	6	2	2	2	13.1	13.1	13.1	21.739	0	5.6461	1	1	0
Q96B86-3;Q96B86;Q96B86-4	Q96B86-3;Q96B86;Q96B86-4	4;4;4	4;4;4	4;4;4	Repulsive guidance molecule A	RGMA	3	4	4	4	21	21	21	47.511	0	136.36	3	1	2
Q96BF3-2;Q96BF3	Q96BF3-2;Q96BF3	1;1	1;1	1;1	Transmembrane and immunoglobulin domain-containing protein 2	TMIGD2	2	1	1	1	6.8	6.8	6.8	30.319	0	25.665	1	0	1
Q96BW5-2;Q96BW5	Q96BW5-2;Q96BW5	10;10	10;10	10;10	Phosphotriesterase-related protein	PTER	2	10	10	10	45.4	45.4	45.4	33.435	0	26.734	22	9	13
Q96C23	Q96C23	12	12	12	Aldose 1-epimerase	GALM	1	12	12	12	51.5	51.5	51.5	37.765	0	48.241	30	15	15
Q96C90	Q96C90	1	1	1	Protein phosphatase 1 regulatory subunit 14B	PPP1R14B	1	1	1	1	17	17	17	15.911	0.00050659	4.2364	1	0	1
Q96CG8-3;Q96CG8;Q96CG8-2	Q96CG8-3;Q96CG8;Q96CG8-2	4;4;3	4;4;3	4;4;3	Collagen triple helix repeat-containing protein 1	CTHRC1	3	4	4	4	18.8	18.8	18.8	24.77	0	15.052	25	12	13
Q96CN7	Q96CN7	3	3	3	Isochorismatase domain-containing protein 1	ISOC1	1	3	3	3	15.1	15.1	15.1	32.236	0	7.6596	12	4	8
Q96CX2	Q96CX2	6	6	6	BTB/POZ domain-containing protein KCTD12	KCTD12	1	6	6	6	19.1	19.1	19.1	35.7	0	27.017	9	3	6
Q96D15	Q96D15	8	8	8	Reticulocalbin-3	RCN3	1	8	8	8	35.4	35.4	35.4	37.493	0	139.77	25	11	14
Q96D42	Q96D42	2	2	2	Hepatitis A virus cellular receptor 1	HAVCR1	1	2	2	2	13.1	13.1	13.1	38.72	0	7.0364	1	0	1
Q96DA0	Q96DA0	7	7	7	Zymogen granule protein 16 homolog B	ZG16B	1	7	7	7	38.5	38.5	38.5	22.739	0	323.31	30	15	15
Q96DG6	Q96DG6	8	8	8	Carboxymethylenebutenolidase homolog	CMBL	1	8	8	8	31.4	31.4	31.4	28.048	0	34.872	30	15	15
Q96DR8	Q96DR8	1	1	1	Mucin-like protein 1	MUCL1	1	1	1	1	10	10	10	9.0391	0.0014144	3.1088	1	1	0
Q96EE4	Q96EE4	1	1	1	Coiled-coil domain-containing protein 126	CCDC126	1	1	1	1	8.6	8.6	8.6	15.668	0.0014058	3.0448	1	1	0
Q96EG1	Q96EG1	2	2	2	Arylsulfatase G	ARSG	1	2	2	2	6.5	6.5	6.5	57.06	0	7.1559	8	5	3
Q96EK6	Q96EK6	1	1	1	Glucosamine 6-phosphate N-acetyltransferase	GNPNAT1	1	1	1	1	6	6	6	20.749	0.005284	2.3345	1	1	0
Q96EY5;Q96EY5-2;Q96EY5-3	Q96EY5;Q96EY5-2;Q96EY5-3	4;3;3	4;3;3	4;3;3	Multivesicular body subunit 12A	MVB12A	3	4	4	4	22.3	22.3	22.3	28.783	0	52.618	17	8	9
Q96F07-2;Q96F07;Q7L576;Q7L576-3;Q7L576-2	Q96F07-2;Q96F07;Q7L576;Q7L576-3;Q7L576-2	4;4;3;2;2	4;4;3;2;2	4;4;3;2;2	Cytoplasmic FMR1-interacting protein 2;Cytoplasmic FMR1-interacting protein 1	CYFIP2;CYFIP1	5	4	4	4	3.4	3.4	3.4	145.67	0.00099256	3.8329	19	11	8
Q96F10	Q96F10	5	5	5	Diamine acetyltransferase 2	SAT2	1	5	5	5	42.9	42.9	42.9	19.155	0	11.119	10	5	5
Q96F46-2;Q96F46	Q96F46-2;Q96F46	2;2	2;2	2;2	Interleukin-17 receptor A	IL17RA	2	2	2	2	3.5	3.5	3.5	92.152	0	5.5681	4	1	3
Q96F63	Q96F63	1	1	1	Coiled-coil domain-containing protein 97	CCDC97	1	1	1	1	4.1	4.1	4.1	38.946	0.0022769	2.6584	1	1	0
Q96FE7-4;Q96FE7-2;Q96FE7;Q96FE7-5	Q96FE7-4;Q96FE7-2;Q96FE7	7;6;6;1	7;6;6;1	7;6;6;1	Phosphoinositide-3-kinase-interacting protein 1	PIK3IP1	4	7	7	7	37	37	37	18.491	0	195.39	30	15	15
Q96FJ2;P63167	Q96FJ2;P63167	1;1	1;1	1;1	Dynein light chain 2, cytoplasmic;Dynein light chain 1, cytoplasmic	DYNLL2;DYNLL1	2	1	1	1	12.4	12.4	12.4	10.35	0.0014138	3.1079	1	0	1
Q96FN5	Q96FN5	10	10	10	Kinesin-like protein KIF12	KIF12	1	10	10	10	18	18	18	70.659	0	37.096	26	11	15
Q96FQ6	Q96FQ6	2	2	2	Protein S100-A16	S100A16	1	2	2	2	26.2	26.2	26.2	11.801	0.0044924	2.5351	2	0	2
Q96FV2-2;Q96FV2	Q96FV2-2;Q96FV2	4;4	4;4	4;4	Secernin-2	SCRN2	2	4	4	4	23.3	23.3	23.3	41.294	0	25.623	13	5	8
Q96FW1;Q96FW1-2	Q96FW1;Q96FW1-2	5;3	5;3	5;3	Ubiquitin thioesterase OTUB1	OTUB1	2	5	5	5	25.1	25.1	25.1	31.284	0	13.908	11	3	8
Q96FZ7	Q96FZ7	3	3	3	Charged multivesicular body protein 6	CHMP6	1	3	3	3	19.4	19.4	19.4	23.485	0	10.892	10	3	7
Q96G03;Q96G03-2	Q96G03	3;1	3;1	3;1	Phosphoglucomutase-2	PGM2	2	3	3	3	8.2	8.2	8.2	68.283	0	5.4992	1	0	1
Q96GA7	Q96GA7	2	2	2	Serine dehydratase-like	SDSL	1	2	2	2	13.1	13.1	13.1	34.674	0.00096293	3.3846	1	0	1
Q96GP6-2;Q96GP6	Q96GP6-2;Q96GP6	2;2	2;2	2;2	Scavenger receptor class F member 2	SCARF2	2	2	2	2	4.3	4.3	4.3	91.815	0	6.2071	1	0	1
Q96GW7-2;Q96GW7	Q96GW7-2;Q96GW7	4;4	4;4	4;4	Brevican core protein	BCAN	2	4	4	4	6.3	6.3	6.3	71.67	0	36.141	2	1	1
Q96HA4-2;Q96HA4-3;Q96HA4-4;Q96HA4	Q96HA4-2;Q96HA4-3;Q96HA4-4;Q96HA4	1;1;1;1	1;1;1;1	1;1;1;1	Uncharacterized protein C1orf159	C1orf159	4	1	1	1	5.9	5.9	5.9	19.097	0.0018298	2.7643	1	1	0
Q96HD1-2;Q96HD1	Q96HD1-2;Q96HD1	7;6	7;6	7;6	Cysteine-rich with EGF-like domain protein 1	CRELD1	2	7	7	7	19	19	19	45.941	0	20.613	26	14	12
Q96HD9	Q96HD9	11	11	11	N-acyl-aromatic-L-amino acid amidohydrolase (carboxylate-forming)	ACY3	1	11	11	11	49.5	49.5	49.5	35.241	0	99.697	29	14	15
Q96HE7	Q96HE7	17	17	16	ERO1-like protein alpha	ERO1L	1	17	17	16	42.1	42.1	39.7	54.392	0	70.002	8	4	4
Q96HR9	Q96HR9	1	1	1	Receptor expression-enhancing protein 6	REEP6	1	1	1	1	7.1	7.1	7.1	20.733	0.00050556	4.219	1	0	1
Q96I82;Q96I82-2	Q96I82;Q96I82-2	4;3	4;3	4;3	Kazal-type serine protease inhibitor domain-containing protein 1	KAZALD1	2	4	4	4	25.7	25.7	25.7	32.945	0	84.889	30	15	15
Q96ID5	Q96ID5	1	1	1	Immunoglobulin superfamily member 21	IGSF21	1	1	1	1	2.4	2.4	2.4	51.835	0.0013819	2.8714	1	1	0
Q96IQ7-2;Q96IQ7	Q96IQ7-2;Q96IQ7	2;2	2;2	2;2	V-set and immunoglobulin domain-containing protein 2	VSIG2	2	2	2	2	9.9	9.9	9.9	29.829	0	5.3901	3	0	3
Q96IU4;Q96IU4-2	Q96IU4	6;2	6;2	6;2	Alpha/beta hydrolase domain-containing protein 14B	ABHD14B	2	6	6	6	47.1	47.1	47.1	22.345	0	268.82	30	15	15
Q96IY4;Q96IY4-2	Q96IY4;Q96IY4-2	8;5	8;5	8;5	Carboxypeptidase B2	CPB2	2	8	8	8	32.9	32.9	32.9	48.424	0	74.081	23	9	14
Q96J42-2;Q96J42	Q96J42-2;Q96J42	2;2	2;2	2;2	Thioredoxin domain-containing protein 15	TXNDC15	2	2	2	2	9.9	9.9	9.9	38.066	0	7.9941	1	0	1
Q96J84;Q96J84-2;Q96J84-3	Q96J84;Q96J84-2;Q96J84-3	17;16;10	17;16;10	17;16;10	Kin of IRRE-like protein 1	KIRREL	3	17	17	17	29.2	29.2	29.2	83.535	0	323.31	30	15	15
Q96JP9;Q96JP9-2	Q96JP9;Q96JP9-2	4;3	4;3	4;3	Cadherin-related family member 1	CDHR1	2	4	4	4	6.8	6.8	6.8	93.594	0	9.8966	19	9	10
Q96JQ0	Q96JQ0	23	23	23	Protocadherin-16	DCHS1	1	23	23	23	9.6	9.6	9.6	346.18	0	323.31	30	15	15
Q96KN2	Q96KN2	9	9	9	Beta-Ala-His dipeptidase	CNDP1	1	9	9	9	27.4	27.4	27.4	56.705	0	62.379	25	14	11
Q96KP4;Q96KP4-2	Q96KP4;Q96KP4-2	23;19	23;19	23;19	Cytosolic non-specific dipeptidase	CNDP2	2	23	23	23	51.8	51.8	51.8	52.878	0	140.8	30	15	15
Q96L46	Q96L46	2	1	1	Calpain small subunit 2	CAPNS2	1	2	1	1	8.1	5.2	5.2	27.66	0.009434	2.0884	1	1	0
Q96LA6-3;Q96LA6-2;Q96LA6;Q96LA6-4	Q96LA6-3;Q96LA6-2;Q96LA6;Q96LA6-4	2;2;2;1	2;2;2;1	2;2;2;1	Fc receptor-like protein 1	FCRL1	4	2	2	2	7.9	7.9	7.9	40.434	0	18.832	20	9	11
Q96MG2	Q96MG2	2	2	2	Junctional sarcoplasmic reticulum protein 1	JSRP1	1	2	2	2	10.3	10.3	10.3	36.318	0	5.9311	17	10	7
Q96MM7-2;Q96MM7-3;Q96MM7;Q96MM7-4	Q96MM7-2;Q96MM7-3;Q96MM7;Q96MM7-4	5;5;5;5	5;5;5;5	5;5;5;5	Heparan-sulfate 6-O-sulfotransferase 2	HS6ST2	4	5	5	5	13.5	13.5	13.5	53.436	0	20.157	22	9	13
Q96MU8-3;Q96MU8;Q96MU8-2	Q96MU8-3;Q96MU8;Q96MU8-2	6;6;6	6;6;6	6;6;6	Kremen protein 1	KREMEN1	3	6	6	6	19.9	19.9	19.9	50.176	0	145.59	27	12	15
Q96NY7-2;Q96NY7;Q9NZA1-3;Q9NZA1-2;Q9NZA1;O15247	Q96NY7-2;Q96NY7	5;5;2;2;2;1	5;5;2;2;2;1	4;4;1;1;1;0	Chloride intracellular channel protein 6	CLIC6	6	5	5	4	11.1	11.1	9.9	70.995	0	7.9703	2	0	2
Q96NY8;Q96NY8-2	Q96NY8	17;4	17;4	17;4	Nectin-4;Processed poliovirus receptor-related protein 4	PVRL4	2	17	17	17	41.4	41.4	41.4	55.454	0	323.31	30	15	15
Q96NZ9-4;Q96NZ9;Q96NZ9-3;Q96NZ9-2	Q96NZ9-4;Q96NZ9;Q96NZ9-3;Q96NZ9-2	3;3;3;2	3;3;3;2	3;3;3;2	Proline-rich acidic protein 1	PRAP1	4	3	3	3	31.7	31.7	31.7	16.331	0	12.525	20	8	12
Q96P63-2;Q96P63	Q96P63-2;Q96P63	21;18	21;18	21;18	Serpin B12	SERPINB12	2	21	21	21	57.9	57.9	57.9	48.445	0	291.57	19	8	11
Q96PC5;Q96PC5-2	Q96PC5;Q96PC5-2	3;3	3;3	3;3	Melanoma inhibitory activity protein 2	MIA2	2	3	3	3	5.9	5.9	5.9	61.77	0	6.6303	11	9	2
Q96PD2;Q96PD2-2	Q96PD2;Q96PD2-2	6;6	6;6	6;6	Discoidin, CUB and LCCL domain-containing protein 2	DCBLD2	2	6	6	6	10.3	10.3	10.3	85.034	0	12.742	29	14	15
Q96PD5;Q96PD5-2;CON__ENSEMBL:ENSBTAP00000016285	Q96PD5;Q96PD5-2	31;30;3	31;30;3	31;30;3	N-acetylmuramoyl-L-alanine amidase	PGLYRP2	3	31	31	31	64.4	64.4	64.4	62.216	0	323.31	30	15	15
Q96PE1-2;Q96PE1	Q96PE1-2;Q96PE1	2;2	2;2	2;2	G-protein coupled receptor 124	GPR124	2	2	2	2	2.4	2.4	2.4	119.86	0.00095602	3.3134	1	1	0
Q96PX8	Q96PX8	6	6	6	SLIT and NTRK-like protein 1	SLITRK1	1	6	6	6	9.6	9.6	9.6	77.734	0	82.797	30	15	15
Q96QE2	Q96QE2	1	1	1	Proton myo-inositol cotransporter	SLC2A13	1	1	1	1	2	2	2	70.37	0.0052957	2.3704	1	1	0
Q96QR1	Q96QR1	2	2	2	Secretoglobin family 3A member 1	SCGB3A1	1	2	2	2	31.7	31.7	31.7	10.1	0	5.0959	1	1	0
Q96RF0-3;Q96RF0-2;Q96RF0	Q96RF0-3;Q96RF0-2;Q96RF0	1;1;1	1;1;1	1;1;1	Sorting nexin-18	SNX18	3	1	1	1	2	2	2	64.751	0.0013902	2.9421	1	0	1
Q96RM1	Q96RM1	3	2	2	Small proline-rich protein 2F	SPRR2F	1	3	2	2	79.2	61.1	61.1	7.8052	0	6.3224	1	1	0
Q96RW7-2;Q96RW7	Q96RW7-2;Q96RW7	12;12	12;12	12;12	Hemicentin-1	HMCN1	2	12	12	12	2.4	2.4	2.4	600.09	0	323.31	30	15	15
Q96S96	Q96S96	11	11	11	Phosphatidylethanolamine-binding protein 4	PEBP4	1	11	11	11	50.2	50.2	50.2	25.733	0	232.36	28	14	14
Q96SM3	Q96SM3	4	4	4	Probable carboxypeptidase X1	CPXM1	1	4	4	4	7.5	7.5	7.5	81.667	0	14.124	19	9	10
Q96TA1-2;Q96TA1	Q96TA1-2;Q96TA1	4;4	4;4	4;4	Niban-like protein 1	FAM129B	2	4	4	4	9.3	9.3	9.3	82.682	0	5.6857	2	1	1
Q99062-2;Q99062-4;Q99062;Q99062-3	Q99062-2;Q99062-4;Q99062;Q99062-3	1;1;1;1	1;1;1;1	1;1;1;1	Granulocyte colony-stimulating factor receptor	CSF3R	4	1	1	1	1.3	1.3	1.3	85.12	0.0049107	2.4729	1	0	1
Q99075	Q99075	1	1	1	Proheparin-binding EGF-like growth factor;Heparin-binding EGF-like growth factor	HBEGF	1	1	1	1	5.3	5.3	5.3	23.067	0	10.251	1	0	1
Q99102-10;Q99102;Q99102-3;Q99102-17;Q99102-12;Q99102-13;Q99102-9;Q99102-2;Q99102-15;Q99102-11;Q99102-8;Q99102-7;Q99102-5;Q99102-16	Q99102-10;Q99102;Q99102-3;Q99102-17;Q99102-12;Q99102-13	5;5;4;4;3;3;2;2;2;2;2;2;2;2	5;5;4;4;3;3;2;2;2;2;2;2;2;2	5;5;4;4;3;3;2;2;2;2;2;2;2;2	Mucin-4;Mucin-4 alpha chain;Mucin-4 beta chain	MUC4	14	5	5	5	5.1	5.1	5.1	225.43	0	9.742	5	3	2
Q99459	Q99459	2	2	2	Cell division cycle 5-like protein	CDC5L	1	2	2	2	3.9	3.9	3.9	92.25	0.0014238	3.2075	20	10	10
Q99466;Q99466-3	Q99466;Q99466-3	2;1	2;1	2;1	Neurogenic locus notch homolog protein 4;Notch 4 extracellular truncation;Notch 4 intracellular domain	NOTCH4	2	2	2	2	1.2	1.2	1.2	209.62	0	6.9252	5	2	3
Q99497	Q99497	9	9	9	Protein deglycase DJ-1	PARK7	1	9	9	9	57.7	57.7	57.7	19.891	0	118.01	30	15	15
Q99519	Q99519	16	16	16	Sialidase-1	NEU1	1	16	16	16	42.4	42.4	42.4	45.467	0	323.31	29	15	14
Q99523;Q99523-2	Q99523;Q99523-2	13;11	13;11	13;11	Sortilin	SORT1	2	13	13	13	23.1	23.1	23.1	92.067	0	124.8	30	15	15
Q99536;Q99536-3;Q99536-2	Q99536;Q99536-3;Q99536-2	6;4;3	6;4;3	6;4;3	Synaptic vesicle membrane protein VAT-1 homolog	VAT1	3	6	6	6	21.6	21.6	21.6	41.92	0	17.833	21	9	12
Q99538;Q99538-2;Q99538-3	Q99538;Q99538-2;Q99538-3	11;8;6	11;8;6	11;8;6	Legumain	LGMN	3	11	11	11	32.8	32.8	32.8	49.411	0	60.212	28	15	13
Q99571;Q99571-2;Q99571-3	Q99571;Q99571-2;Q99571-3	3;3;2	3;3;2	3;3;2	P2X purinoceptor 4	P2RX4	3	3	3	3	11.6	11.6	11.6	43.369	0	9.0525	7	1	6
Q99574	Q99574	12	12	12	Neuroserpin	SERPINI1	1	12	12	12	33.9	33.9	33.9	46.426	0	55.721	29	14	15
Q99611	Q99611	2	2	2	Selenide, water dikinase 2	SEPHS2	1	2	2	2	7.8	7.8	7.8	47.305	0.0027137	2.5969	2	0	2
Q99650-2;Q99650	Q99650-2;Q99650	5;5	5;5	5;5	Oncostatin-M-specific receptor subunit beta	OSMR	2	5	5	5	22.8	22.8	22.8	39.503	0	57.474	22	12	10
Q99674;Q99674-4;Q99674-5	Q99674;Q99674-4;Q99674-5	1;1;1	1;1;1	1;1;1	Cell growth regulator with EF hand domain protein 1	CGREF1	3	1	1	1	8	8	8	31.905	0.0014025	3.0324	1	1	0
Q99715-4;Q99715;Q99715-2	Q99715-4;Q99715;Q99715-2	52;52;26	52;52;26	52;52;26	Collagen alpha-1(XII) chain	COL12A1	3	52	52	52	23.3	23.3	23.3	324.57	0	323.31	30	15	15
Q99729-3;Q99729-4;Q99729-2;Q99729	Q99729-3;Q99729-4;Q99729-2;Q99729	1;1;1;1	1;1;1;1	1;1;1;1	Heterogeneous nuclear ribonucleoprotein A/B	HNRNPAB	4	1	1	1	7.4	7.4	7.4	30.588	0.0086356	2.1327	1	1	0
Q99733;Q99733-2	Q99733;Q99733-2	1;1	1;1	1;1	Nucleosome assembly protein 1-like 4	NAP1L4	2	1	1	1	4.8	4.8	4.8	42.823	0	25.374	1	1	0
Q99759;Q99759-2	Q99759;Q99759-2	2;2	2;2	1;1	Mitogen-activated protein kinase kinase kinase 3	MAP3K3	2	2	2	1	2.7	2.7	1.3	70.897	0	4.5943	2	0	2
Q99784-5;Q99784-3;Q99784	Q99784-5;Q99784-3;Q99784	4;4;4	4;4;4	4;4;4	Noelin	OLFM1	3	4	4	4	13.1	13.1	13.1	52.814	0	10.836	5	4	1
Q99795	Q99795	2	2	2	Cell surface A33 antigen	GPA33	1	2	2	2	7.5	7.5	7.5	35.632	0.0005144	4.4128	5	2	3
Q99816;Q99816-2	Q99816;Q99816-2	9;5	9;5	9;5	Tumor susceptibility gene 101 protein	TSG101	2	9	9	9	25.6	25.6	25.6	43.944	0	117.36	27	12	15
Q99832-3;Q99832;Q99832-4;Q99832-2	Q99832-3;Q99832;Q99832-4;Q99832-2	5;5;4;3	5;5;4;3	5;5;4;3	T-complex protein 1 subunit eta	CCT7	4	5	5	5	20	20	20	54.804	0	14.203	13	4	9
Q99835	Q99835	3	3	3	Smoothened homolog	SMO	1	3	3	3	3.9	3.9	3.9	86.396	0	7.262	21	10	11
Q99878;Q96KK5;Q9BTM1;Q16777;Q6FI13;P20671;P0C0S8;Q9BTM1-2;Q93077;Q7L7L0;P04908;Q96QV6;P16104;Q71UI9-5;Q71UI9-2;Q71UI9;P0C0S5;Q8IUE6	Q99878;Q96KK5;Q9BTM1;Q16777;Q6FI13;P20671;P0C0S8;Q9BTM1-2;Q93077;Q7L7L0;P04908	5;5;5;5;5;5;5;4;3;3;3;2;2;1;1;1;1;1	5;5;5;5;5;5;5;4;3;3;3;2;2;1;1;1;1;1	5;5;5;5;5;5;5;4;3;3;3;2;2;1;1;1;1;1	Histone H2A type 1-J;Histone H2A type 1-H;Histone H2A.J;Histone H2A type 2-C;Histone H2A type 2-A;Histone H2A type 1-D;Histone H2A type 1;Histone H2A type 1-C;Histone H2A type 3;Histone H2A type 1-B/E	HIST1H2AJ;HIST1H2AH;H2AFJ;HIST2H2AC;HIST2H2AA3;HIST1H2AD;HIST1H2AG;HIST1H2AC;HIST3H2A;HIST1H2AB	18	5	5	5	35.9	35.9	35.9	13.936	0	25.075	21	8	13
Q99880;Q99879;Q99877;Q93079;Q5QNW6;P62807;P58876;P57053;O60814;Q5QNW6-2;Q96A08	Q99880;Q99879;Q99877;Q93079;Q5QNW6;P62807;P58876;P57053;O60814;Q5QNW6-2	4;4;4;4;4;4;4;4;4;4;1	4;4;4;4;4;4;4;4;4;4;1	2;2;2;2;2;2;2;2;2;2;0	Histone H2B type 1-L;Histone H2B type 1-M;Histone H2B type 1-N;Histone H2B type 1-H;Histone H2B type 2-F;Histone H2B type 1-C/E/F/G/I;Histone H2B type 1-D;Histone H2B type F-S;Histone H2B type 1-K	HIST1H2BL;HIST1H2BM;HIST1H2BN;HIST1H2BH;HIST2H2BF;HIST1H2BC;HIST1H2BD;H2BFS;HIST1H2BK	11	4	4	2	27	27	7.9	13.952	0	9.0321	23	10	13
Q99895	Q99895	3	3	3	Chymotrypsin-C	CTRC	1	3	3	3	16.4	16.4	16.4	29.483	0	7.6258	1	0	1
Q99941-2;Q99941	Q99941-2;Q99941	2;2	2;2	2;2	Cyclic AMP-dependent transcription factor ATF-6 beta;Processed cyclic AMP-dependent transcription factor ATF-6 beta	ATF6B	2	2	2	2	3.3	3.3	3.3	76.411	0	52.319	18	7	11
Q99962;Q99961-3;Q99961	Q99962;Q99961-3;Q99961	2;1;1	2;1;1	2;1;1	Endophilin-A1;Endophilin-A2	SH3GL2;SH3GL1	3	2	2	2	6.8	6.8	6.8	39.962	0	4.8039	1	0	1
Q99969	Q99969	4	4	4	Retinoic acid receptor responder protein 2	RARRES2	1	4	4	4	32.5	32.5	32.5	18.617	0	11.614	27	13	14
Q99972	Q99972	13	13	13	Myocilin;Myocilin, N-terminal fragment;Myocilin, C-terminal fragment	MYOC	1	13	13	13	24.2	24.2	24.2	56.971	0	79.896	12	7	5
Q99983	Q99983	11	11	11	Osteomodulin	OMD	1	11	11	11	30.9	30.9	30.9	49.492	0	112.63	30	15	15
Q99985;Q99985-2	Q99985;Q99985-2	2;1	2;1	2;1	Semaphorin-3C	SEMA3C	2	2	2	2	4.1	4.1	4.1	85.206	0	5.2443	1	0	1
Q99988	Q99988	5	5	5	Growth/differentiation factor 15	GDF15	1	5	5	5	25	25	25	34.14	0	282.59	30	15	15
Q99999	Q99999	1	1	1	Galactosylceramide sulfotransferase	GAL3ST1	1	1	1	1	2.8	2.8	2.8	48.764	0.00096339	3.3979	1	1	0
Q9BQ16-9;Q9BQ16-7;Q9BQ16-2;Q9BQ16-6;Q9BQ16-4;Q9BQ16-1;Q9BQ16;Q9BQ16-5;Q9BQ16-8	Q9BQ16-9;Q9BQ16-7;Q9BQ16-2;Q9BQ16-6;Q9BQ16-4;Q9BQ16-1;Q9BQ16;Q9BQ16-5;Q9BQ16-8	2;2;2;2;2;2;2;1;1	1;1;1;1;1;1;1;0;1	1;1;1;1;1;1;1;0;1	Testican-3	SPOCK3	9	2	1	1	10.5	7.3	7.3	35.592	0	4.943	1	0	1
Q9BQ51;Q9BQ51-3;Q9BQ51-2	Q9BQ51;Q9BQ51-3;Q9BQ51-2	3;2;2	3;2;2	3;2;2	Programmed cell death 1 ligand 2	PDCD1LG2	3	3	3	3	13.2	13.2	13.2	30.957	0	102.97	30	15	15
Q9BQE3;Q9H853	Q9BQE3	12;1	1;0	0;0	Tubulin alpha-1C chain	TUBA1C	2	12	1	0	37	2.9	0	49.895	0	4.7718	1	1	0
Q9BQG1	Q9BQG1	1	1	1	Synaptotagmin-3	SYT3	1	1	1	1	1.9	1.9	1.9	63.303	0.0013857	2.9081	1	1	0
Q9BQR3	Q9BQR3	6	6	6	Serine protease 27	PRSS27	1	6	6	6	28.3	28.3	28.3	31.939	0	24.78	11	5	6
Q9BQT9;Q9BQT9-2	Q9BQT9;Q9BQT9-2	3;3	3;3	3;3	Calsyntenin-3	CLSTN3	2	3	3	3	5.1	5.1	5.1	106.1	0.005291	2.3692	1	0	1
Q9BR76	Q9BR76	2	2	2	Coronin-1B	CORO1B	1	2	2	2	5.1	5.1	5.1	54.234	0.0086207	2.1192	1	0	1
Q9BRA2	Q9BRA2	4	4	4	Thioredoxin domain-containing protein 17	TXNDC17	1	4	4	4	38.2	38.2	38.2	13.941	0	13.16	27	13	14
Q9BRF8;Q9BRF8-2;Q9BRF8-3	Q9BRF8;Q9BRF8-2	7;4;3	7;4;3	7;4;3	Serine/threonine-protein phosphatase CPPED1	CPPED1	3	7	7	7	31.5	31.5	31.5	35.548	0	40.327	14	3	11
Q9BRG1	Q9BRG1	2	2	2	Vacuolar protein-sorting-associated protein 25	VPS25	1	2	2	2	15.9	15.9	15.9	20.747	0.004902	2.4546	1	1	0
Q9BRK3-3;Q9BRK3;Q9BRK3-2;Q9BRK3-4	Q9BRK3-3;Q9BRK3;Q9BRK3-2;Q9BRK3-4	27;27;27;20	27;27;27;20	27;27;27;20	Matrix-remodeling-associated protein 8	MXRA8	4	27	27	27	49.4	49.4	49.4	47.971	0	323.31	30	15	15
Q9BRK5;Q9BRK5-6;Q9BRK5-4;Q9BRK5-3;Q9BRK5-2;Q9BRK5-5	Q9BRK5;Q9BRK5-6;Q9BRK5-4;Q9BRK5-3;Q9BRK5-2	18;15;12;12;11;4	18;15;12;12;11;4	18;15;12;12;11;4	45 kDa calcium-binding protein	SDF4	6	18	18	18	69.6	69.6	69.6	41.806	0	266.52	30	15	15
Q9BRT3	Q9BRT3	6	6	6	Migration and invasion enhancer 1	MIEN1	1	6	6	6	45.2	45.2	45.2	12.403	0	23.766	27	12	15
Q9BS26	Q9BS26	6	6	6	Endoplasmic reticulum resident protein 44	ERP44	1	6	6	6	17.5	17.5	17.5	46.971	0	17.125	24	12	12
Q9BS40	Q9BS40	1	1	1	Latexin	LXN	1	1	1	1	8.1	8.1	8.1	25.75	0.005298	2.3747	1	0	1
Q9BSE5	Q9BSE5	3	3	3	Agmatinase, mitochondrial	AGMAT	1	3	3	3	14.5	14.5	14.5	37.66	0	53.259	1	0	1
Q9BSG0	Q9BSG0	3	3	3	Protease-associated domain-containing protein 1	PRADC1	1	3	3	3	24.5	24.5	24.5	21.042	0	9.6485	21	10	11
Q9BTY2;Q9BTY2-2	Q9BTY2	12;3	12;3	12;3	Plasma alpha-L-fucosidase	FUCA2	2	12	12	12	34	34	34	54.066	0	174.1	30	15	15
Q9BUH6	Q9BUH6	3	3	3	Protein PAXX	C9orf142	1	3	3	3	27	27	27	21.639	0	7.8783	2	0	2
Q9BUJ0	Q9BUJ0	4	4	4	Alpha/beta hydrolase domain-containing protein 14A	ABHD14A	1	4	4	4	29.2	29.2	29.2	29.764	0	6.8371	13	6	7
Q9BUN1-2;Q9BUN1	Q9BUN1-2;Q9BUN1	1;1	1;1	1;1	Protein MENT	MENT	2	1	1	1	8.5	8.5	8.5	18.583	0	30.007	1	0	1
Q9BUT1;Q9BUT1-2;Q9BUT1-3	Q9BUT1;Q9BUT1-2	8;6;3	8;6;3	8;6;3	3-hydroxybutyrate dehydrogenase type 2	BDH2	3	8	8	8	40.4	40.4	40.4	26.724	0	112.89	29	14	15
Q9BVK6;Q7Z7H5-2	Q9BVK6;Q7Z7H5-2	2;1	2;1	1;0	Transmembrane emp24 domain-containing protein 9;Transmembrane emp24 domain-containing protein 4	TMED9;TMED4	2	2	2	1	11.5	11.5	4.3	27.277	0	37.477	10	4	6
Q9BVM4	Q9BVM4	8	8	8	Gamma-glutamylaminecyclotransferase	GGACT	1	8	8	8	76.5	76.5	76.5	17.328	0	124.98	30	15	15
Q9BW04-2;Q9BW04	Q9BW04-2;Q9BW04	4;4	4;4	4;4	Specifically androgen-regulated gene protein	SARG	2	4	4	4	24.8	24.8	24.8	37.523	0	9.8035	2	0	2
Q9BWD1;Q9BWD1-2	Q9BWD1;Q9BWD1-2	2;2	2;2	2;2	Acetyl-CoA acetyltransferase, cytosolic	ACAT2	2	2	2	2	9.6	9.6	9.6	41.35	0	13.682	3	1	2
Q9BX67;Q9BX67-2	Q9BX67;Q9BX67-2	7;6	7;6	7;6	Junctional adhesion molecule C	JAM3	2	7	7	7	33.2	33.2	33.2	35.02	0	118.81	29	14	15
Q9BXJ0	Q9BXJ0	2	2	2	Complement C1q tumor necrosis factor-related protein 5	C1QTNF5	1	2	2	2	11.5	11.5	11.5	25.298	0	8.8098	18	8	10
Q9BXJ7	Q9BXJ7	4	4	4	Protein amnionless	AMN	1	4	4	4	14.8	14.8	14.8	47.754	0	13.938	16	5	11
Q9BXN2-5;Q9BXN2-2;Q9BXN2;Q9BXN2-6;Q9BXN2-7;Q9BXN2-3;Q9BXN2-4	Q9BXN2-5;Q9BXN2-2;Q9BXN2;Q9BXN2-6;Q9BXN2-7;Q9BXN2-3;Q9BXN2-4	5;5;5;3;3;3;3	5;5;5;3;3;3;3	5;5;5;3;3;3;3	C-type lectin domain family 7 member A	CLEC7A	7	5	5	5	47	47	47	19.217	0	25.663	29	14	15
Q9BXP8;Q9BXP8-2	Q9BXP8	44;19	44;19	44;19	Pappalysin-2	PAPPA2	2	44	44	44	38.1	38.1	38.1	198.54	0	323.31	30	15	15
Q9BXS4	Q9BXS4	1	1	1	Transmembrane protein 59	TMEM59	1	1	1	1	6.8	6.8	6.8	36.223	0	20.438	1	0	1
[truncated: 315 more rows]
