# Supplementary material for: Urinary proteomics links keratan sulfate degradation and lysosomal enzymes to early type 1 diabetes
Source: PLoS One. 2020 May 26;15(5):e0233639. doi: 10.1371/journal.pone.0233639 (PMC7250451; doi:10.1371/journal.pone.0233639)
Supplement: S2 Table — (XLSX) [file pone.0233639.s002.xlsx]

## Sheet: S2
Supplemental Table S2. List of the 576 urinary proteins found in every urine sample from the discovery cohort.
neg log P	P	Log2FC	Protein IDs	Majority protein IDs	Protein names	Gene names	Type	Uniprot
3.88014	0.000131785	1.00008	P07686	P07686	Beta-hexosaminidase subunit beta;Beta-hexosaminidase subunit beta chain B;Beta-hexosaminidase subunit beta chain A	HEXB	BH	P07686
4.78889	1.62596e-05	1.58633	P17050	P17050	Alpha-N-acetylgalactosaminidase	NAGA	BH	P17050
2.98552	0.00103389	1.10635	P07858	P07858	Cathepsin B;Cathepsin B light chain;Cathepsin B heavy chain	CTSB	BH	P07858
2.72409	0.00188761	0.921871	P04066	P04066	Tissue alpha-L-fucosidase	FUCA1	BH	P04066
6.26038	5.49057e-07	1.86639	O00754-2;O00754	O00754-2;O00754	Lysosomal alpha-mannosidase;Lysosomal alpha-mannosidase A peptide;Lysosomal alpha-mannosidase B peptide;Lysosomal alpha-mannosidase C peptide;Lysosomal alpha-mannosidase D peptide;Lysosomal alpha-mannosidase E peptide	MAN2B1	BH	O00754
3.53905	0.000289034	1.14247	Q92820	Q92820	Gamma-glutamyl hydrolase	GGH	BH	Q92820
2.78417	0.00164373	0.716409	P06865;P06865-2	P06865	Beta-hexosaminidase subunit alpha	HEXA	BH	P06865
3.52819	0.000296353	0.862403	P07339	P07339	Cathepsin D;Cathepsin D light chain;Cathepsin D heavy chain	CTSD	BH	P07339
3.46348	0.000343967	0.980391	P15586;P15586-2	P15586;P15586-2	N-acetylglucosamine-6-sulfatase	GNS	BH	P15586
3.56279	0.000273657	1.00105	P16278-3;P16278;P16278-2;Q6UWU2-2;Q6UWU2	P16278-3;P16278;P16278-2	Beta-galactosidase	GLB1	BH	P16278
3.90878	0.000123373	1.04078	P10619-2;P10619	P10619-2;P10619	Lysosomal protective protein;Lysosomal protective protein 32 kDa chain;Lysosomal protective protein 20 kDa chain	CTSA	BH	P10619
3.10654	0.000782449	0.656581	Q13510;Q13510-2;Q13510-3	Q13510;Q13510-2;Q13510-3	Acid ceramidase;Acid ceramidase subunit alpha;Acid ceramidase subunit beta	ASAH1	BH	Q13510
4.39254	4.05007e-05	0.884785	P15848;P15848-2	P15848;P15848-2	Arylsulfatase B	ARSB	BH	P15848
4.11896	7.60402e-05	1.17809	P34059	P34059	N-acetylgalactosamine-6-sulfatase	GALNS	BH	P34059
3.52106	0.000301261	1.21631	Q9Y2E5;Q9Y2E5-2	Q9Y2E5;Q9Y2E5-2	Epididymis-specific alpha-mannosidase	MAN2B2	BH	Q9Y2E5
2.93513	0.0011611	1.31563	P19320;P19320-2;P19320-3	P19320;P19320-2;P19320-3	Vascular cell adhesion protein 1	VCAM1	BH	P19320
4.77168	1.69169e-05	1.2185	Q9Y646	Q9Y646	Carboxypeptidase Q	CPQ	BH	Q9Y646
2.58773	0.00258389	-0.921136	P60174-1;P60174;P60174-4	P60174-1;P60174;P60174-4	Triosephosphate isomerase	TPI1	BH	P60174
2.78181	0.0016527	1.2176	P08571	P08571	Monocyte differentiation antigen CD14;Monocyte differentiation antigen CD14, urinary form;Monocyte differentiation antigen CD14, membrane-bound form	CD14	BH	P08571
3.04289	0.000905969	0.932116	O00584;O00584-2	O00584	Ribonuclease T2	RNASET2	BH	O00584
3.17399	0.000669899	-0.937989	P16035	P16035	Metalloproteinase inhibitor 2	TIMP2	BH	P16035
4.49062	3.23134e-05	-1.19836	Q03154;Q03154-4;Q03154-2;Q03154-3	Q03154;Q03154-4;Q03154-2;Q03154-3	Aminoacylase-1	ACY1	BH	Q03154
3.07567	0.000840104	-0.8732	Q12841;Q12841-2	Q12841;Q12841-2	Follistatin-related protein 1	FSTL1	BH	Q12841
3.03245	0.000928001	0.955592	P01011;P01011-2;P01011-3	P01011	Alpha-1-antichymotrypsin;Alpha-1-antichymotrypsin His-Pro-less	SERPINA3	BH	P01011
4.2368	5.79693e-05	2.19485	P02750	P02750	Leucine-rich alpha-2-glycoprotein	LRG1	BH	P02750
2.60668	0.00247354	1.10874	P51884;Q05443	P51884	Lumican	LUM	BH	P51884
3.18069	0.00065964	-0.744996	Q02818	Q02818	Nucleobindin-1	NUCB1	BH	Q02818
2.62891	0.00235011	-0.789076	P00352;O94788-4;O94788-2;O94788-3;O94788	P00352	Retinal dehydrogenase 1	ALDH1A1	BH	P00352
2.5555	0.0027829	-1.06797	P34896-2;P34896;P34896-3;P34896-4;P34897-3;P34897-2;P34897	P34896-2;P34896;P34896-3;P34896-4	Serine hydroxymethyltransferase, cytosolic	SHMT1	BH	P34896
3.26949	0.000537657	1.12354	P01610;P80362	P01610;P80362	Ig kappa chain V-I region WEA;Ig kappa chain V-I region WAT		BH	P01610
2.79623	0.00159872	1.17777	P01617	P01617	Ig kappa chain V-II region TEW		BH	P01617
2.98724	0.00102982	1.01892	P04433	P04433	Ig kappa chain V-III region VG		BH	P04433
3.0666	0.000857833	0.97882	P09668	P09668	Pro-cathepsin H;Cathepsin H mini chain;Cathepsin H;Cathepsin H heavy chain;Cathepsin H light chain	CTSH	BH	P09668
4.3559	4.40658e-05	1.33169	P53634;P53634-2;P53634-3	P53634	Dipeptidyl peptidase 1;Dipeptidyl peptidase 1 exclusion domain chain;Dipeptidyl peptidase 1 heavy chain;Dipeptidyl peptidase 1 light chain	CTSC	BH	P53634
1.73057	0.0185963	1.25577	P17900	P17900	Ganglioside GM2 activator;Ganglioside GM2 activator isoform short	GM2A	T	P17900
2.27937	0.00525575	0.54429	P06280	P06280	Alpha-galactosidase A	GLA	T	P06280
1.80691	0.0155987	0.51236	P50897;P50897-2	P50897;P50897-2	Palmitoyl-protein thioesterase 1	PPT1	T	P50897
1.43137	0.0370364	0.489155	O14773;O14773-2	O14773	Tripeptidyl-peptidase 1	TPP1	T	O14773
1.58432	0.0260423	0.689758	Q01459	Q01459	Di-N-acetylchitobiase	CTBS	T	Q01459
1.98977	0.0102384	0.700713	Q8NCC3;Q8NCC3-2	Q8NCC3;Q8NCC3-2	Group XV phospholipase A2	PLA2G15	T	Q8NCC3
2.47852	0.00332261	0.971033	P15289;P15289-2	P15289;P15289-2	Arylsulfatase A;Arylsulfatase A component B;Arylsulfatase A component C	ARSA	T	P15289
1.95621	0.011061	0.649821	P54802	P54802	Alpha-N-acetylglucosaminidase;Alpha-N-acetylglucosaminidase 82 kDa form;Alpha-N-acetylglucosaminidase 77 kDa form	NAGLU	T	P54802
1.98794	0.0102816	0.700045	Q9UBR2	Q9UBR2	Cathepsin Z	CTSZ	T	Q9UBR2
1.53419	0.0292291	-0.966205	P15309;P15309-2;P15309-3	P15309;P15309-2;P15309-3	Prostatic acid phosphatase;PAPf39	ACPP	T	P15309
2.43614	0.00366317	1.26166	Q07075	Q07075	Glutamyl aminopeptidase	ENPEP	T	Q07075
1.7864	0.0163531	0.854921	Q9BYF1;Q9BYF1-2	Q9BYF1;Q9BYF1-2	Angiotensin-converting enzyme 2;Processed angiotensin-converting enzyme 2	ACE2	T	Q9BYF1
1.60618	0.0247641	0.778076	P00748	P00748	Coagulation factor XII;Coagulation factor XIIa heavy chain;Beta-factor XIIa part 1;Coagulation factor XIIa light chain	F12	T	P00748
1.32738	0.0470567	-0.740987	P00749-2;P00749	P00749-2;P00749	Urokinase-type plasminogen activator;Urokinase-type plasminogen activator long chain A;Urokinase-type plasminogen activator short chain A;Urokinase-type plasminogen activator chain B	PLAU	T	P00749
1.72701	0.0187493	-0.567426	P04746;P04746-2	P04746;P04746-2	Pancreatic alpha-amylase	AMY2A	T	P04746
1.34847	0.0448261	-0.552313	P30086	P30086	Phosphatidylethanolamine-binding protein 1;Hippocampal cholinergic neurostimulating peptide	PEBP1	T	P30086
1.55572	0.0278151	-0.575314	P06733;P06733-2;P13929-3;P09104-2;P13929-2;P13929;P09104	P06733;P06733-2	Alpha-enolase	ENO1	T	P06733
1.38692	0.0410282	-0.671413	P09467	P09467	Fructose-1,6-bisphosphatase 1	FBP1	T	P09467
2.46614	0.00341871	0.806703	Q9BTY2;Q9BTY2-2	Q9BTY2	Plasma alpha-L-fucosidase	FUCA2	T	Q9BTY2
1.50596	0.0311921	-0.420903	P05067-7;P05067-11;P05067-8;P05067-9;P05067;P05067-3;P05067-4;P05067-5;P05067-6;P05067-10;P05067-2	P05067-7;P05067-11;P05067-8;P05067-9;P05067;P05067-3;P05067-4;P05067-5;P05067-6;P05067-10	Amyloid beta A4 protein;N-APP;Soluble APP-alpha;Soluble APP-beta;C99;Beta-amyloid protein 42;Beta-amyloid protein 40;C83;P3(42);P3(40);C80;Gamma-secretase C-terminal fragment 59;Gamma-secretase C-terminal fragment 57;Gamma-secretase C-terminal fragment 50;C31	APP	T	P05067
1.39414	0.0403513	-0.471932	P16444	P16444	Dipeptidase 1	DPEP1	T	P16444
1.7654	0.0171633	0.49773	Q9HB40;Q9HB40-2	Q9HB40;Q9HB40-2	Retinoid-inducible serine carboxypeptidase	SCPEP1	T	Q9HB40
1.69107	0.0203671	-0.709166	O43451;Q2M2H8;P14410	O43451	Maltase-glucoamylase, intestinal;Maltase;Glucoamylase	MGAM	T	O43451
1.41091	0.0388232	-0.522761	P07996;P07996-2;Q28194	P07996;P07996-2;Q28194	Thrombospondin-1	THBS1	T	P07996
1.69381	0.020239	-0.548425	P10451-5;P10451-2	P10451-5;P10451-2	Osteopontin	SPP1	T	P10451
1.53561	0.0291334	-0.749836	P14550	P14550	Alcohol dehydrogenase [NADP(+)]	AKR1A1	T	P14550
1.57117	0.0268432	-0.735461	P21695-2;P21695	P21695-2;P21695	Glycerol-3-phosphate dehydrogenase [NAD(+)], cytoplasmic	GPD1	T	P21695
1.99446	0.0101283	1.08505	Q9Y5Y7	Q9Y5Y7	Lymphatic vessel endothelial hyaluronic acid receptor 1	LYVE1	T	Q9Y5Y7
1.95682	0.0110453	2.52268	P00738;P00738-2	P00738;P00738-2	Haptoglobin;Haptoglobin alpha chain;Haptoglobin beta chain	HP	T	P00738
1.93177	0.0117011	-0.428589	Q13822;Q13822-3;Q13822-2	Q13822;Q13822-3;Q13822-2	Ectonucleotide pyrophosphatase/phosphodiesterase family member 2	ENPP2	T	Q13822
1.96075	0.0109459	0.53216	P08195-2;P08195-3;P08195;P08195-4	P08195-2;P08195-3;P08195;P08195-4	4F2 cell-surface antigen heavy chain	SLC3A2	T	P08195
1.63511	0.0231681	-0.580017	Q96C23	Q96C23	Aldose 1-epimerase	GALM	T	Q96C23
1.39196	0.0405545	-0.53264	O43155	O43155	Leucine-rich repeat transmembrane protein FLRT2	FLRT2	T	O43155
1.58919	0.0257517	-0.536824	O75487;O75487-2	O75487;O75487-2	Glypican-4;Secreted glypican-4	GPC4	T	O75487
1.78749	0.0163122	0.955152	P04217;P04217-2;Q2KJF1	P04217;P04217-2	Alpha-1B-glycoprotein	A1BG	T	P04217
1.40831	0.039056	-0.579402	P15941-7;P15941-17;P15941-11;P15941-8;P15941-4;P15941-3;P15941;P15941-2;P15941-15;P15941-6;P15941-12;P15941-16;P15941-9;P15941-10	P15941-7;P15941-17;P15941-11;P15941-8;P15941-4;P15941-3;P15941;P15941-2;P15941-15;P15941-6	Mucin-1;Mucin-1 subunit alpha;Mucin-1 subunit beta	MUC1	T	P15941
1.43319	0.0368813	0.523795	P23142-4	P23142-4	Fibulin-1	FBLN1	T	P23142
1.40332	0.0395071	0.916027	P25311	P25311	Zinc-alpha-2-glycoprotein	AZGP1	T	P25311
1.40902	0.0389921	-0.730834	P02461;P02461-2	P02461;P02461-2	Collagen alpha-1(III) chain	COL3A1	T	P02461
1.86328	0.0137001	1.16602	P02765;P12763	P02765	Alpha-2-HS-glycoprotein;Alpha-2-HS-glycoprotein chain A;Alpha-2-HS-glycoprotein chain B	AHSG	T	P02765
1.42962	0.0371858	0.671197	P06396;P06396-2;P06396-4;P06396-3	P06396;P06396-2;P06396-4;P06396-3	Gelsolin	GSN	T	P06396
1.61307	0.0243744	1.03345	P12830;P12830-2	P12830;P12830-2	Cadherin-1;E-Cad/CTF1;E-Cad/CTF2;E-Cad/CTF3	CDH1	T	P12830
1.40454	0.0393967	-0.552772	P15311	P15311	Ezrin	EZR	T	P15311
1.63047	0.0234172	-0.537432	P18827	P18827	Syndecan-1	SDC1	T	P18827
2.06788	0.00855302	-0.936892	P63104;P63104-2	P63104	14-3-3 protein zeta/delta	YWHAZ	T	P63104
1.91886	0.0120542	0.471071	O14498	O14498	Immunoglobulin superfamily containing leucine-rich repeat protein	ISLR	T	O14498
1.40976	0.0389262	-0.734695	O95998;O95998-4;O95998-3	O95998;O95998-4	Interleukin-18-binding protein	IL18BP	T	O95998
1.99282	0.0101668	0.808304	P00450;ENSEMBL:ENSBTAP00000031900	P00450	Ceruloplasmin	CP	T	P00450
1.72625	0.0187822	0.727657	P02760	P02760	Protein AMBP;Alpha-1-microglobulin;Inter-alpha-trypsin inhibitor light chain;Trypstatin	AMBP	T	P02760
1.65055	0.0223588	0.532327	P05543;Q9TT36	P05543	Thyroxine-binding globulin	SERPINA7	T	P05543
1.63933	0.0229443	-0.431361	P13489	P13489	Ribonuclease inhibitor	RNH1	T	P13489
1.87882	0.0132186	0.644528	P14151;P14151-2	P14151;P14151-2	L-selectin	SELL	T	P14151
1.46895	0.0339667	1.02331	P31025;Q5VSP4	P31025	Lipocalin-1	LCN1	T	P31025
1.45594	0.034999	0.661927	P41222	P41222	Prostaglandin-H2 D-isomerase	PTGDS	T	P41222
1.3498	0.0446894	-0.288287	Q08345;Q08345-5;Q08345-2;Q08345-6;Q08345-4	Q08345;Q08345-5;Q08345-2;Q08345-6;Q08345-4	Epithelial discoidin domain-containing receptor 1	DDR1	T	Q08345
1.48474	0.0327537	-0.583703	Q8TB96	Q8TB96	T-cell immunomodulatory protein	ITFG1	T	Q8TB96
1.64856	0.0224618	-0.450858	Q8WVQ1-3;Q8WVQ1;Q8WVQ1-2	Q8WVQ1-3;Q8WVQ1	Soluble calcium-activated nucleotidase 1	CANT1	T	Q8WVQ1
2.00247	0.00994333	-0.964304	Q9BRK5;Q9BRK5-6;Q9BRK5-4;Q9BRK5-3;Q9BRK5-2;Q9BRK5-5	Q9BRK5;Q9BRK5-6;Q9BRK5-4;Q9BRK5-3;Q9BRK5-2	45 kDa calcium-binding protein	SDF4	T	Q9BRK5
1.55773	0.0276864	-0.766219	Q9H0W9;Q9H0W9-2;Q9H0W9-4;Q9H0W9-3	Q9H0W9;Q9H0W9-2;Q9H0W9-4;Q9H0W9-3	Ester hydrolase C11orf54	C11orf54	T	Q9H0W9
1.39435	0.0403323	-1.75474	P02538;P02538	P02538;P02538	Keratin, type II cytoskeletal 6A	KRT6A	T	P02538
1.60922	0.024591	-0.752141	P13645;P13645;Q7Z3Y7;Q7Z3Y7;Q148H6;Q7Z3Z0;Q7Z3Y8;Q2M2I5;Q7Z3Z0;Q7Z3Y8;Q2M2I5;Q14532;A2AB72;O76015;Q7Z3Y9;O76014;Q14532;O76014;O76015;Q7Z3Y9	P13645;P13645	Keratin, type I cytoskeletal 10	KRT10	T	P13645
1.35831	0.0438213	-0.516633	P35908;P35908;Q5XKE5;Q5XKE5;Q01546;Q01546;REFSEQ:XP_932229	P35908;P35908	Keratin, type II cytoskeletal 2 epidermal	KRT2	T	P35908
2.33643	0.00460864	0.460514	P43121;P43121-2	P43121;P43121-2	Cell surface glycoprotein MUC18	MCAM	T	P43121
1.3876	0.0409641	-0.602735	P49189;P49189-2	P49189;P49189-2	4-trimethylaminobutyraldehyde dehydrogenase	ALDH9A1	T	P49189
2.27618	0.00529439	1.52814	P55287-2;P55287;Q9ULB5;P55289-2;P55289	P55287-2;P55287	Cadherin-11	CDH11	T	P55287
1.59725	0.0252787	0.676825	Q02487-2;Q02487	Q02487-2;Q02487	Desmocollin-2	DSC2	T	Q02487
2.08928	0.00814177	-0.49015	Q12860;Q12860-2;Q12860-3	Q12860;Q12860-2	Contactin-1	CNTN1	T	Q12860
1.38853	0.0408758	-0.506571	Q13591;Q9P283-2;Q9P283-3;Q9P283;Q9P283-4	Q13591	Semaphorin-5A	SEMA5A	T	Q13591
1.75728	0.0174872	-0.512647	Q6UX71;Q6UX71-2	Q6UX71;Q6UX71-2	Plexin domain-containing protein 2	PLXDC2	T	Q6UX71
1.62061	0.0239545	-0.524685	Q6UY11;Q6UY11-2	Q6UY11	Protein delta homolog 2	DLK2	T	Q6UY11
1.70661	0.0196514	-0.661436	Q8NFT8	Q8NFT8	Delta and Notch-like epidermal growth factor-related receptor	DNER	T	Q8NFT8
1.67702	0.0210371	-0.707854	Q92896;Q92896-3;Q92896-2	Q92896;Q92896-3;Q92896-2	Golgi apparatus protein 1	GLG1	T	Q92896
1.58598	0.0259429	-0.7324	Q93088	Q93088	Betaine--homocysteine S-methyltransferase 1	BHMT	T	Q93088
2.13861	0.00726753	0.882268	B9A064;P0CG04	B9A064;P0CG04	Immunoglobulin lambda-like polypeptide 5;Ig lambda-1 chain C regions	IGLL5;IGLC1	T	B9A064
1.34506	0.0451792	0.568764	P01609;P01599	P01609	Ig kappa chain V-I region Scw		T	P01609
1.31259	0.0486866	0.895558	P01611	P01611	Ig kappa chain V-I region Wes		T	P01611
1.69773	0.020057	0.766524	P01613	P01613	Ig kappa chain V-I region Ni		T	P01613
2.36296	0.00433548	0.914473	P01623	P01623	Ig kappa chain V-III region WOL		T	P01623
1.71105	0.0194515	0.690607	P01625	P01625	Ig kappa chain V-IV region Len		T	P01625
2.06	0.00870954	1.00494	P01766;P01777	P01766	Ig heavy chain V-III region BRO		T	P01766
1.53649	0.029074	1.07127	P01779;P01776;P01774	P01779;P01776;P01774	Ig heavy chain V-III region TUR;Ig heavy chain V-III region WAS;Ig heavy chain V-III region POM		T	P01779
2.41386	0.00385606	0.719665	P01834	P01834	Ig kappa chain C region	IGKC	T	P01834
1.79695	0.0159607	0.5218	P01859	P01859	Ig gamma-2 chain C region	IGHG2	T	P01859
1.88463	0.0130428	-0.937178	P05154	P05154	Plasma serine protease inhibitor	SERPINA5	T	P05154
1.45454	0.0351121	0.853354	P06331	P06331	Ig heavy chain V-II region ARH-77		T	P06331
1.64197	0.0228051	-0.602711	P07195;Q6ZMR3	P07195	L-lactate dehydrogenase B chain	LDHB	T	P07195
1.88819	0.0129364	0.796777	P0CG05	P0CG05	Ig lambda-2 chain C regions	IGLC2	T	P0CG05
2.09491	0.00803697	0.802426	P18135;P18136	P18135;P18136	Ig kappa chain V-III region HAH;Ig kappa chain V-III region HIC		T	P18135
2.17427	0.00669461	0.960403	Q13421-4;Q13421-3;Q13421-2;Q13421	Q13421-4;Q13421-3;Q13421-2;Q13421	Mesothelin;Megakaryocyte-potentiating factor;Mesothelin, cleaved form	MSLN	T	Q13421
0.435905	0.366518	-0.173177	A6NI73-2;A6NI73;A6NI73-4;A6NI73-3	A6NI73-2;A6NI73;A6NI73-4;A6NI73-3	Leukocyte immunoglobulin-like receptor subfamily A member 5	LILRA5	NS	A6NI73
0.650862	0.223428	0.349693	O00115-2;O00115	O00115-2;O00115	Deoxyribonuclease-2-alpha	DNASE2	NS	O00115
0.000360599	0.99917	-0.000557582	O00187-2;O00187	O00187-2;O00187	Mannan-binding lectin serine protease 2;Mannan-binding lectin serine protease 2 A chain;Mannan-binding lectin serine protease 2 B chain	MASP2	NS	O00187
0.259814	0.549776	0.22706	O00241;O00241-2	O00241	Signal-regulatory protein beta-1	SIRPB1	NS	O00241
0.0747489	0.841882	-0.0436455	O00391;O00391-2	O00391;O00391-2	Sulfhydryl oxidase 1	QSOX1	NS	O00391
0.102032	0.79062	0.0485491	O00462	O00462	Beta-mannosidase	MANBA	NS	O00462
0.250192	0.562093	-0.0924749	O00468-6;O00468-3;O00468-7;O00468-5;O00468-4;O00468;O00468-2	O00468-6;O00468-3;O00468-7;O00468-5;O00468-4;O00468;O00468-2	Agrin;Agrin N-terminal 110 kDa subunit;Agrin C-terminal 110 kDa subunit;Agrin C-terminal 90 kDa fragment;Agrin C-terminal 22 kDa fragment	AGRN	NS	O00468
0.611287	0.244745	-0.321032	O00533;O00533-2	O00533;O00533-2	Neural cell adhesion molecule L1-like protein;Processed neural cell adhesion molecule L1-like protein	CHL1	NS	O00533
0.144837	0.716413	-0.128789	O00560;O00560-3	O00560;O00560-3	Syntenin-1	SDCBP	NS	O00560
0.56997	0.269172	-0.369186	O14745;O14745-2	O14745;O14745-2	Na(+)/H(+) exchange regulatory cofactor NHE-RF1	SLC9A3R1	NS	O14745
0.0106614	0.97575	-0.00635096	O14786-3;O14786-2;O14786	O14786-3;O14786-2;O14786	Neuropilin-1	NRP1	NS	O14786
0.710149	0.194917	-0.420703	O15230;O15230-2	O15230	Laminin subunit alpha-5	LAMA5	NS	O15230
0.0716296	0.84795	0.0425138	O43278-2;O43278	O43278-2;O43278	Kunitz-type protease inhibitor 1	SPINT1	NS	O43278
0.00623518	0.985746	0.00659879	O43490-5;O43490-3;O43490-4;O43490-6;O43490-7;O43490-2;O43490	O43490-5;O43490-3;O43490-4;O43490-6;O43490-7;O43490-2;O43490	Prominin-1	PROM1	NS	O43490
0.214988	0.609554	0.110446	O43505	O43505	Beta-1,4-glucuronyltransferase 1	B4GAT1	NS	O43505
0.210393	0.616038	-0.117815	O43567;O43567-2	O43567	E3 ubiquitin-protein ligase RNF13	RNF13	NS	O43567
0.0761703	0.839131	0.0599706	O43570-2;O43570	O43570-2;O43570	Carbonic anhydrase 12	CA12	NS	O43570
1.25618	0.0554391	-0.845355	O43707;O43707-2;O43707-3;Q08043;Q9H254-2	O43707;O43707-2;O43707-3	Alpha-actinin-4	ACTN4	NS	O43707
0.000397386	0.999085	-0.000310898	O43895	O43895	Xaa-Pro aminopeptidase 2	XPNPEP2	NS	O43895
0.309001	0.490906	-0.143156	O60494	O60494	Cubilin	CUBN	NS	O60494
0.787143	0.163252	-0.296757	O75144;O75144-2;O75144-3	O75144;O75144-2	ICOS ligand	ICOSLG	NS	O75144
0.572458	0.267634	0.196558	O75309;O75309-2;O75309-4;O75309-3	O75309;O75309-2;O75309-4;O75309-3	Cadherin-16	CDH16	NS	O75309
0.0683185	0.85444	0.0400712	O75339	O75339	Cartilage intermediate layer protein 1;Cartilage intermediate layer protein 1 C1;Cartilage intermediate layer protein 1 C2	CILP	NS	O75339
0.443177	0.360432	-0.304598	O75351;Q6PIW4-2;Q6PIW4	O75351	Vacuolar protein sorting-associated protein 4B	VPS4B	NS	O75351
0.349647	0.447047	-0.221967	O75369-2;O75369-9;O75369;O75369-8;O75369-7;O75369-6;O75369-3;O75369-5;O75369-4	O75369-2;O75369-9;O75369;O75369-8;O75369-7;O75369-6;O75369-3;O75369-5;O75369-4	Filamin-B	FLNB	NS	O75369
1.16367	0.0686007	0.541342	O75503	O75503	Ceroid-lipofuscinosis neuronal protein 5	CLN5	NS	O75503
0.138471	0.726991	0.0882446	O75594	O75594	Peptidoglycan recognition protein 1	PGLYRP1	NS	O75594
0.316719	0.48226	-0.13162	O75882-3;O75882-2;O75882	O75882-3;O75882-2;O75882	Attractin	ATRN	NS	O75882
0.417597	0.382299	0.293204	O76076;O76076-2	O76076	WNT1-inducible-signaling pathway protein 2	WISP2	NS	O76076
0.827425	0.14879	-0.255995	O94910	O94910	Latrophilin-1	LPHN1	NS	O94910
1.09348	0.0806346	0.63208	O94919	O94919	Endonuclease domain-containing 1 protein	ENDOD1	NS	O94919
0.00094176	0.997834	-0.000459798	O95336	O95336	6-phosphogluconolactonase	PGLS	NS	O95336
0.470595	0.33838	0.297227	O95445-2;O95445	O95445-2;O95445	Apolipoprotein M	APOM	NS	O95445
1.17917	0.0661955	-0.982908	O95460-3;O95460-4;O95460-2;O95460	O95460-3;O95460-4;O95460-2;O95460	Matrilin-4	MATN4	NS	O95460
0.767032	0.170989	0.443687	O95865	O95865	N(G),N(G)-dimethylarginine dimethylaminohydrolase 2	DDAH2	NS	O95865
0.648047	0.224881	0.256956	O95967	O95967	EGF-containing fibulin-like extracellular matrix protein 2	EFEMP2	NS	O95967
1.26184	0.0547213	0.607275	O96009	O96009	Napsin-A	NAPSA	NS	O96009
0.622308	0.238612	-0.377421	P00338;P00338-3;P00338-5;P00338-2	P00338;P00338-3;P00338-5;P00338-2	L-lactate dehydrogenase A chain	LDHA	NS	P00338
0.997641	0.100545	-0.44956	P00441	P00441	Superoxide dismutase [Cu-Zn]	SOD1	NS	P00441
0.582824	0.261322	-0.273081	P00558;P00558-2;P07205	P00558;P00558-2	Phosphoglycerate kinase 1	PGK1	NS	P00558
0.416912	0.382902	0.180366	P00734	P00734	Prothrombin;Activation peptide fragment 1;Activation peptide fragment 2;Thrombin light chain;Thrombin heavy chain	F2	NS	P00734
0.530598	0.294715	0.263446	P00736	P00736	Complement C1r subcomponent;Complement C1r subcomponent heavy chain;Complement C1r subcomponent light chain	C1R	NS	P00736
0.833059	0.146873	0.476079	P00747;P06868;Q02325	P00747	Plasminogen;Plasmin heavy chain A;Activation peptide;Angiostatin;Plasmin heavy chain A, short form;Plasmin light chain B	PLG	NS	P00747
0.587769	0.258364	0.458286	P00751;P00751-2	P00751;P00751-2	Complement factor B;Complement factor B Ba fragment;Complement factor B Bb fragment	CFB	NS	P00751
0.370013	0.426567	-0.302436	P00918	P00918	Carbonic anhydrase 2	CA2	NS	P00918
0.747866	0.178704	-0.459184	P00966	P00966	Argininosuccinate synthase	ASS1	NS	P00966
0.923702	0.119206	0.621206	P01008;P41361	P01008	Antithrombin-III	SERPINC1	NS	P01008
0.726071	0.187901	0.385736	P01009;P01009-2;P01009-3	P01009;P01009-2;P01009-3	Alpha-1-antitrypsin;Short peptide from AAT	SERPINA1	NS	P01009
1.26453	0.0543834	0.699873	P01019	P01019	Angiotensinogen;Angiotensin-1;Angiotensin-2;Angiotensin-3;Angiotensin-4;Angiotensin 1-9;Angiotensin 1-7;Angiotensin 1-5;Angiotensin 1-4	AGT	NS	P01019
0.728031	0.187055	0.893142	P01023	P01023	Alpha-2-macroglobulin	A2M	NS	P01023
0.134844	0.733088	0.21823	P01024	P01024	Complement C3;Complement C3 beta chain;C3-beta-c;Complement C3 alpha chain;C3a anaphylatoxin;Acylation stimulating protein;Complement C3b alpha chain;Complement C3c alpha chain fragment 1;Complement C3dg fragment;Complement C3g fragment;Complement C3d fragment;Complement C3f fragment;Complement C3c alpha chain fragment 2	C3	NS	P01024
0.000360758	0.99917	0.000650787	P01031	P01031	Complement C5;Complement C5 beta chain;Complement C5 alpha chain;C5a anaphylatoxin;Complement C5 alpha chain	C5	NS	P01031
0.144931	0.716258	0.0962479	P01034	P01034	Cystatin-C	CST3	NS	P01034
1.12692	0.0746582	-0.343112	P01042-2;P01042-3	P01042-2;P01042-3	Kininogen-1;Kininogen-1 heavy chain;T-kinin;Bradykinin;Lysyl-bradykinin;Kininogen-1 light chain;Low molecular weight growth-promoting factor	KNG1	NS	P01042
0.339885	0.45721	-0.191279	P01130-3;P01130-5;P01130;P01130-6;P01130-4;P01130-2	P01130-3;P01130-5;P01130;P01130-6;P01130-4;P01130-2	Low-density lipoprotein receptor	LDLR	NS	P01130
0.746199	0.179391	-0.302894	P01133-3;P01133	P01133-3;P01133	Pro-epidermal growth factor;Epidermal growth factor	EGF	NS	P01133
0.225172	0.595426	0.132241	P01591	P01591	Immunoglobulin J chain	IGJ	NS	P01591
0.984544	0.103623	0.692099	P01598	P01598	Ig kappa chain V-I region EU		NS	P01598
0.854355	0.139844	0.348146	P01764	P01764	Ig heavy chain V-III region 23	IGHV3-23	NS	P01764
0.254135	0.557012	0.143147	P01833	P01833	Polymeric immunoglobulin receptor;Secretory component	PIGR	NS	P01833
1.2634	0.0545259	0.49968	P01857	P01857	Ig gamma-1 chain C region	IGHG1	NS	P01857
0.67944	0.209199	0.69132	P01860	P01860	Ig gamma-3 chain C region	IGHG3	NS	P01860
0.181015	0.659152	0.230912	P01861	P01861	Ig gamma-4 chain C region	IGHG4	NS	P01861
0.256599	0.553861	0.18436	P01871;P01871-2	P01871;P01871-2	Ig mu chain C region	IGHM	NS	P01871
0.647407	0.225213	0.326268	P01876	P01876	Ig alpha-1 chain C region	IGHA1	NS	P01876
0.505518	0.312235	-0.444142	P02452	P02452	Collagen alpha-1(I) chain	COL1A1	NS	P02452
0.229138	0.590014	-0.595089	P02458;P02458-1	P02458;P02458-1	Collagen alpha-1(II) chain;Collagen alpha-1(II) chain;Chondrocalcin	COL2A1	NS	P02458
0.357028	0.439513	0.55469	P02647;P15497	P02647	Apolipoprotein A-I;Proapolipoprotein A-I;Truncated apolipoprotein A-I	APOA1	NS	P02647
0.164827	0.684184	-0.111834	P02649;Q03247	P02649	Apolipoprotein E	APOE	NS	P02649
0.259388	0.550316	0.179185	P02671;P02671-2	P02671;P02671-2	Fibrinogen alpha chain;Fibrinopeptide A;Fibrinogen alpha chain	FGA	NS	P02671
0.171304	0.674056	0.64052	P02675;P02676	P02675	Fibrinogen beta chain;Fibrinopeptide B;Fibrinogen beta chain	FGB	NS	P02675
0.150129	0.707735	0.381976	P02679-2;P02679	P02679-2;P02679	Fibrinogen gamma chain	FGG	NS	P02679
0.7373	0.183105	0.556924	P02748;Q3MHN2	P02748	Complement component C9;Complement component C9a;Complement component C9b	C9	NS	P02748
0.16193	0.688763	0.143199	P02749;P17690	P02749	Beta-2-glycoprotein 1	APOH	NS	P02749
0.256317	0.554221	-0.178118	P02751-17;P02751-3;P02751;P02751-6;P02751-5;P02751-7;P02751-15;P02751-10;P02751-9;P02751-14;P02751-8;P02751-13;P02751-11;P02751-4;P02751-12;P02751-16;P02751-2	P02751-17;P02751-3;P02751;P02751-6;P02751-5;P02751-7;P02751-15;P02751-10;P02751-9;P02751-14;P02751-8;P02751-13;P02751-11;P02751-4;P02751-12	Fibronectin;Anastellin;Ugl-Y1;Ugl-Y2;Ugl-Y3	FN1	NS	P02751
0.275166	0.530682	0.213477	P02753	P02753	Retinol-binding protein 4;Plasma retinol-binding protein(1-182);Plasma retinol-binding protein(1-181);Plasma retinol-binding protein(1-179);Plasma retinol-binding protein(1-176)	RBP4	NS	P02753
1.19658	0.0635951	0.808902	P02763	P02763	Alpha-1-acid glycoprotein 1	ORM1	NS	P02763
0.726562	0.187689	-0.655113	P02766	P02766	Transthyretin	TTR	NS	P02766
0.675308	0.211199	0.343365	P02768-1;P02768;P02768-2;P02768-3	P02768-1;P02768;P02768-2;P02768-3	Serum albumin	ALB	NS	P02768
0.728806	0.186721	0.470752	P02774;P02774-3;P02774-2;Q3MHN5;ENSEMBL:ENSBTAP00000018229	P02774;P02774-3;P02774-2	Vitamin D-binding protein	GC	NS	P02774
0.914495	0.12176	0.582949	P02787;Q2HJF0	P02787	Serotransferrin	TF	NS	P02787
0.136928	0.729579	-0.435242	P02788;P02788-2	P02788;P02788-2	Lactotransferrin;Lactoferricin-H;Kaliocin-1;Lactoferroxin-A;Lactoferroxin-B;Lactoferroxin-C	LTF	NS	P02788
0.700205	0.199432	0.390818	P02790	P02790	Hemopexin	HPX	NS	P02790
0.749905	0.177867	-0.386589	P04004	P04004	Vitronectin;Vitronectin V65 subunit;Vitronectin V10 subunit;Somatomedin-B	VTN	NS	P04004
0.00739806	0.98311	0.00621643	P04062-4;P04062-2;P04062;P04062-5;P04062-3	P04062-4;P04062-2;P04062;P04062-5;P04062-3	Glucosylceramidase	GBA	NS	P04062
0.425814	0.375134	-0.490193	P04075;P04075-2	P04075;P04075-2	Fructose-bisphosphate aldolase A	ALDOA	NS	P04075
0.230385	0.588322	0.146008	P04156-2;P04156	P04156-2;P04156	Major prion protein	PRNP	NS	P04156
0.32166	0.476804	-0.121879	P04180	P04180	Phosphatidylcholine-sterol acyltransferase	LCAT	NS	P04180
0.428495	0.372825	-0.411504	P04196	P04196	Histidine-rich glycoprotein	HRG	NS	P04196
0.725019	0.188357	0.365334	P04216	P04216	Thy-1 membrane glycoprotein	THY1	NS	P04216
1.10822	0.0779439	-0.568231	P04264;P04264	P04264;P04264	Keratin, type II cytoskeletal 1	KRT1	NS	P04264
0.201788	0.628365	-0.111221	P04275	P04275	von Willebrand factor;von Willebrand antigen 2	VWF	NS	P04275
0.408911	0.390022	-0.295477	P04406;P04406-2	P04406;P04406-2	Glyceraldehyde-3-phosphate dehydrogenase	GAPDH	NS	P04406
0.990633	0.10218	0.482181	P04430	P04430	Ig kappa chain V-I region BAN		NS	P04430
0.143728	0.718244	-0.105178	P04745	P04745	Alpha-amylase 1	AMY1A	NS	P04745
0.0836634	0.824777	-0.0907258	P04792	P04792	Heat shock protein beta-1	HSPB1	NS	P04792
0.151953	0.704769	0.0860048	P05026-2;P05026	P05026-2;P05026	Sodium/potassium-transporting ATPase subunit beta-1	ATP1B1	NS	P05026
0.617942	0.241023	-0.370931	P05062	P05062	Fructose-bisphosphate aldolase B	ALDOB	NS	P05062
0.105108	0.78504	-0.0627281	P05090	P05090	Apolipoprotein D	APOD	NS	P05090
0.0287366	0.935973	-0.0191142	P05155-2;P05155;P05155-3;P50448	P05155-2;P05155;P05155-3	Plasma protease C1 inhibitor	SERPING1	NS	P05155
0.927498	0.118169	-0.308175	P05156	P05156	Complement factor I;Complement factor I heavy chain;Complement factor I light chain	CFI	NS	P05156
0.274778	0.531156	-0.141618	P05362	P05362	Intercellular adhesion molecule 1	ICAM1	NS	P05362
0.930556	0.117339	0.789687	P05451	P05451	Lithostathine-1-alpha	REG1A	NS	P05451
0.0635018	0.863969	0.0359614	P05452;Q2KIS7	P05452	Tetranectin	CLEC3B	NS	P05452
0.295626	0.506261	-0.0880852	P05981;Q9BZJ3-2;Q9BZJ3;Q15661-2;Q15661;P20231;A6NIE9	P05981	Serine protease hepsin;Serine protease hepsin non-catalytic chain;Serine protease hepsin catalytic chain	HPN	NS	P05981
0.160565	0.690932	-0.173373	P05997	P05997	Collagen alpha-2(V) chain	COL5A2	NS	P05997
0.742051	0.181113	0.434988	P06310	P06310	Ig kappa chain V-II region RPMI 6410		NS	P06310
0.326441	0.471584	0.379044	P06727;Q32PJ2	P06727	Apolipoprotein A-IV	APOA4	NS	P06727
0.0844816	0.823225	0.0674891	P06870;P06870-2	P06870;P06870-2	Kallikrein-1	KLK1	NS	P06870
0.574971	0.26609	-0.19311	P07204	P07204	Thrombomodulin	THBD	NS	P07204
0.0179401	0.959533	-0.0148917	P07237	P07237	Protein disulfide-isomerase	P4HB	NS	P07237
0.768539	0.170397	0.463586	P07307-3;P07307-2;P07307	P07307-3;P07307-2;P07307	Asialoglycoprotein receptor 2	ASGR2	NS	P07307
0.380246	0.416634	-0.189794	P07333;P07333-2	P07333;P07333-2	Macrophage colony-stimulating factor 1 receptor	CSF1R	NS	P07333
0.140308	0.723922	0.29873	P07355;P07355-2;A6NMY6	P07355;P07355-2;A6NMY6	Annexin A2;Putative annexin A2-like protein	ANXA2;ANXA2P2	NS	P07355
0.97936	0.104867	0.900588	P07360	P07360	Complement component C8 gamma chain	C8G	NS	P07360
0.326606	0.471405	0.112345	P07602	P07602	Prosaposin;Saposin-A;Saposin-B-Val;Saposin-B;Saposin-C;Saposin-D	PSAP	NS	P07602
1.02119	0.0952375	0.393949	P07711	P07711	Cathepsin L1;Cathepsin L1 heavy chain;Cathepsin L1 light chain	CTSL	NS	P07711
0.245614	0.568049	0.20647	P07737;P02584	P07737	Profilin-1	PFN1	NS	P07737
0.467338	0.340927	-0.38299	P07900;P07900-2;Q14568;Q58FG0;Q58FG1	P07900;P07900-2	Heat shock protein HSP 90-alpha	HSP90AA1	NS	P07900
0.201683	0.628517	0.15008	P07911-4;P07911;P07911-5;P07911-3;P07911-2	P07911-4;P07911;P07911-5;P07911-3;P07911-2	Uromodulin;Uromodulin, secreted form	UMOD	NS	P07911
0.37517	0.421531	0.300886	P07998	P07998	Ribonuclease pancreatic	RNASE1	NS	P07998
0.428065	0.373194	-0.258961	P08123	P08123	Collagen alpha-2(I) chain	COL1A2	NS	P08123
0.43224	0.369624	-0.270822	P08138-2	P08138-2	Tumor necrosis factor receptor superfamily member 16	NGFR	NS	P08138
0.828107	0.148557	0.35048	P08174-4;P08174;P08174-3;P08174-5;P08174-2;P08174-6;P08174-7	P08174-4;P08174;P08174-3;P08174-5;P08174-2;P08174-6;P08174-7	Complement decay-accelerating factor	CD55	NS	P08174
1.15203	0.0704649	0.519158	P08185	P08185	Corticosteroid-binding globulin	SERPINA6	NS	P08185
0.962381	0.109048	-0.465606	P08294	P08294	Extracellular superoxide dismutase [Cu-Zn]	SOD3	NS	P08294
0.13816	0.727511	0.129346	P08473	P08473	Neprilysin	MME	NS	P08473
1.18477	0.0653477	-0.554295	P08519	P08519	Apolipoprotein(a)	LPA	NS	P08519
0.23437	0.582948	-0.170491	P08572	P08572	Collagen alpha-2(IV) chain;Canstatin	COL4A2	NS	P08572
0.45652	0.349527	-0.236817	P08582;P08582-2	P08582	Melanotransferrin	MFI2	NS	P08582
0.0313055	0.930453	0.0356496	P08603;P08603-2	P08603	Complement factor H	CFH	NS	P08603
0.399695	0.398387	-0.297745	P08637	P08637	Low affinity immunoglobulin gamma Fc region receptor III-A	FCGR3A	NS	P08637
0.227417	0.592356	0.141004	P08697;P08697-2;P28800	P08697;P08697-2	Alpha-2-antiplasmin	SERPINF2	NS	P08697
0.586909	0.258876	-0.331462	P09211	P09211	Glutathione S-transferase P	GSTP1	NS	P09211
1.25428	0.0556829	-0.55758	P09564	P09564	T-cell antigen CD7	CD7	NS	P09564
0.0812269	0.829417	-0.046007	P09603;P09603-2;P09603-3	P09603;P09603-2	Macrophage colony-stimulating factor 1;Processed macrophage colony-stimulating factor 1	CSF1	NS	P09603
0.496244	0.318974	-0.171094	P09619;P09619-2	P09619;P09619-2	Platelet-derived growth factor receptor beta	PDGFRB	NS	P09619
0.64401	0.226981	0.490636	P0C0L5	P0C0L5	Complement C4-B;Complement C4 beta chain;Complement C4-B alpha chain;C4a anaphylatoxin;C4b-B;C4d-B;Complement C4 gamma chain	C4B	NS	P0C0L5
0.0524546	0.886228	0.057608	P0DJD8;P0DJD9;P0DJD7	P0DJD8;P0DJD9;P0DJD7	Pepsin A-3;Pepsin A-5;Pepsin A-4	PGA3;PGA5;PGA4	NS	P0DJD8
1.23933	0.0576325	-0.476176	P0DMQ5	P0DMQ5	Putative transmembrane protein INAFM2	INAFM2	NS	P0DMQ5
0.534578	0.292026	-0.233899	P0DMV9;P0DMV8;P0DMV8-2	P0DMV9;P0DMV8;P0DMV8-2	Heat shock 70 kDa protein 1B;Heat shock 70 kDa protein 1A	HSPA1B;HSPA1A	NS	P0DMV9
0.0125067	0.971613	0.0129946	P10153	P10153	Non-secretory ribonuclease	RNASE2	NS	P10153
0.129347	0.742425	0.0824931	P10253	P10253	Lysosomal alpha-glucosidase;76 kDa lysosomal alpha-glucosidase;70 kDa lysosomal alpha-glucosidase	GAA	NS	P10253
0.166772	0.681127	-0.192198	P10599;P10599-2	P10599;P10599-2	Thioredoxin	TXN	NS	P10599
0.423532	0.37711	0.261276	P10643;Q29RQ1	P10643	Complement component C7	C7	NS	P10643
0.0491865	0.892922	0.0316811	P10909-4;P10909;P10909-5;P10909-2;P10909-3	P10909-4;P10909;P10909-5;P10909-2;P10909-3	Clusterin;Clusterin beta chain;Clusterin alpha chain	CLU	NS	P10909
0.0780136	0.835577	-0.0431948	P11021	P11021	78 kDa glucose-regulated protein	HSPA5	NS	P11021
1.00007	0.0999833	-0.333897	P11047;Q9Y6N6	P11047	Laminin subunit gamma-1	LAMC1	NS	P11047
0.164427	0.684815	0.120238	P11117;P11117-2	P11117	Lysosomal acid phosphatase	ACP2	NS	P11117
1.08986	0.0813101	-0.499448	P11142;P11142-2	P11142;P11142-2	Heat shock cognate 71 kDa protein	HSPA8	NS	P11142
0.0773966	0.836765	-0.0546581	P11279;P11279-2	P11279;P11279-2	Lysosome-associated membrane glycoprotein 1	LAMP1	NS	P11279
0.676895	0.210429	0.309336	P11362-20;P11362-7;P11362-2;P11362-19;P11362;P11362-21;P11362-6;P11362-9;P11362-5;P11362-8;P11362-4;P11362-14;P11362-3;P11362-18;P11362-16;P11362-13;P11362-12;P11362-11;P11362-10;P11362-15	P11362-20;P11362-7;P11362-2;P11362-19;P11362;P11362-21;P11362-6;P11362-9;P11362-5;P11362-8;P11362-4;P11362-14;P11362-3;P11362-18;P11362-16;P11362-13;P11362-12;P11362-11;P11362-10	Fibroblast growth factor receptor 1	FGFR1	NS	P11362
1.10363	0.0787708	-0.469542	P11717	P11717	Cation-independent mannose-6-phosphate receptor	IGF2R	NS	P11717
1.10805	0.0779749	-0.309279	P12109	P12109	Collagen alpha-1(VI) chain	COL6A1	NS	P12109
0.029363	0.934624	0.0241657	P12110-2	P12110-2	Collagen alpha-2(VI) chain	COL6A2	NS	P12110
0.0449316	0.901713	0.0372073	P12111;P12111-2;P12111-4;P12111-3;P12111-5	P12111;P12111-2;P12111-4;P12111-3;P12111-5	Collagen alpha-3(VI) chain	COL6A3	NS	P12111
0.315309	0.483828	-0.273617	P12273	P12273	Prolactin-inducible protein	PIP	NS	P12273
0.0567758	0.877454	-0.0561016	P12821-2;P12821;P12821-4;P12821-3	P12821-2;P12821	Angiotensin-converting enzyme;Angiotensin-converting enzyme, soluble form	ACE	NS	P12821
1.05801	0.087497	-0.597854	P13473-2;P13473;P13473-3	P13473-2;P13473;P13473-3	Lysosome-associated membrane glycoprotein 2	LAMP2	NS	P13473
0.127976	0.744773	0.0571973	P13591;P13591-4;P13591-3;P13591-1;P13591-5;P13591-6	P13591;P13591-4;P13591-3;P13591-1;P13591-5;P13591-6	Neural cell adhesion molecule 1	NCAM1	NS	P13591
0.509409	0.30945	-0.182148	P13598	P13598	Intercellular adhesion molecule 2	ICAM2	NS	P13598
0.943442	0.113909	-1.42888	P13646-1;Q6IFU5;Q6A162	P13646-1			NS	P13646
0.0443626	0.902895	-0.0559066	P13671	P13671	Complement component C6	C6	NS	P13671
0.13288	0.736411	-0.09577	P13727;P13727-2	P13727;P13727-2	Bone marrow proteoglycan;Eosinophil granule major basic protein	PRG2	NS	P13727
0.650125	0.223808	-0.592046	P13987	P13987	CD59 glycoprotein	CD59	NS	P13987
0.824118	0.149928	-0.368914	P14314-2;P14314	P14314-2;P14314	Glucosidase 2 subunit beta	PRKCSH	NS	P14314
1.19006	0.0645559	-0.346708	P14384	P14384	Carboxypeptidase M	CPM	NS	P14384
0.0730894	0.845105	0.0360774	P14543;P14543-2	P14543;P14543-2	Nidogen-1	NID1	NS	P14543
0.0199303	0.955146	0.0193115	P14618;P14618-2;P14618-3	P14618;P14618-2;P14618-3	Pyruvate kinase PKM	PKM	NS	P14618
0.0121737	0.972358	0.0137787	P15121	P15121	Aldose reductase	AKR1B1	NS	P15121
0.629813	0.234524	0.305335	P15144	P15144	Aminopeptidase N	ANPEP	NS	P15144
0.48559	0.326896	-0.373075	P15151-2	P15151-2	Poliovirus receptor	PVR	NS	P15151
0.0868646	0.81872	0.0805511	P15291-2;P15291	P15291-2;P15291	Beta-1,4-galactosyltransferase 1;Lactose synthase A protein;N-acetyllactosamine synthase;Beta-N-acetylglucosaminylglycopeptide beta-1,4-galactosyltransferase;Beta-N-acetylglucosaminyl-glycolipid beta-1,4-galactosyltransferase;Processed beta-1,4-galactosyltransferase 1	B4GALT1	NS	P15291
1.20533	0.0623266	-0.426939	P15328	P15328	Folate receptor alpha	FOLR1	NS	P15328
0.00903618	0.979408	-0.0058787	P16070-15;P16070-18;P16070-12;P16070-14;P16070-13;P16070-11;P16070-10;P16070-16;P16070-8;P16070-9;P16070-17;P16070-6;P16070-4;P16070-3;P16070-7;P16070-5;P16070;P16070-19	P16070-15;P16070-18;P16070-12;P16070-14;P16070-13;P16070-11;P16070-10;P16070-16;P16070-8;P16070-9;P16070-17;P16070-6;P16070-4;P16070-3;P16070-7;P16070-5;P16070;P16070-19	CD44 antigen	CD44	NS	P16070
0.507933	0.310504	-0.495157	P16112-2;P16112;P16112-3	P16112-2;P16112;P16112-3	Aggrecan core protein;Aggrecan core protein 2	ACAN	NS	P16112
0.604716	0.248476	-0.415853	P16152;P16152-2	P16152	Carbonyl reductase [NADPH] 1	CBR1	NS	P16152
0.465514	0.342362	0.253364	P16870-2;P16870	P16870-2;P16870	Carboxypeptidase E	CPE	NS	P16870
0.948003	0.112719	-0.379647	P17174;P17174-2	P17174;P17174-2	Aspartate aminotransferase, cytoplasmic	GOT1	NS	P17174
0.473571	0.336069	-0.285372	P17342-2;P17342;P17342-3	P17342-2;P17342	Atrial natriuretic peptide receptor 3	NPR3	NS	P17342
0.114598	0.768072	0.080827	P17813-2;P17813	P17813-2;P17813	Endoglin	ENG	NS	P17813
0.550611	0.281442	-0.293285	P17936;P17936-2	P17936;P17936-2	Insulin-like growth factor-binding protein 3	IGFBP3	NS	P17936
1.16625	0.0681948	-0.688945	P18065	P18065	Insulin-like growth factor-binding protein 2	IGFBP2	NS	P18065
0.0471921	0.897032	0.0403692	P18669;P15259;Q8N0Y7	P18669	Phosphoglycerate mutase 1	PGAM1	NS	P18669
0.135505	0.731973	0.0762445	P19022;P19022-2	P19022;P19022-2	Cadherin-2	CDH2	NS	P19022
0.672974	0.212337	-0.393026	P19256-2;P19256-3;P19256	P19256-2;P19256-3;P19256	Lymphocyte function-associated antigen 3	CD58	NS	P19256
0.583763	0.260758	-0.253925	P19440;A6NGU5;P19440-2;P36268-2;P36268;P36268-3;Q14390;P19440-3;B5MD39	P19440;A6NGU5;P19440-2;P36268-2;P36268;P36268-3	Gamma-glutamyltranspeptidase 1;Gamma-glutamyltranspeptidase 1 heavy chain;Gamma-glutamyltranspeptidase 1 light chain;Putative gamma-glutamyltranspeptidase 3;Putative gamma-glutamyltranspeptidase 3 heavy chain;Putative gamma-glutamyltranspeptidase 3 light chain;Inactive gamma-glutamyltranspeptidase 2	GGT1;GGT3P;GGT2	NS	P19440
0.958284	0.110082	0.883508	P19652	P19652	Alpha-1-acid glycoprotein 2	ORM2	NS	P19652
0.0930429	0.807155	-0.0651876	P19801;P19801-2	P19801;P19801-2	Amiloride-sensitive amine oxidase [copper-containing]	AOC1	NS	P19801
0.320222	0.478386	0.33328	P19827;P19827-2;P19827-3;Q0VCM5	P19827;P19827-2	Inter-alpha-trypsin inhibitor heavy chain H1	ITIH1	NS	P19827
0.737642	0.182961	-0.443577	P19835;P19835-2	P19835;P19835-2	Bile salt-activated lipase	CEL	NS	P19835
0.302285	0.498557	-0.317181	P19961;P19961-2	P19961;P19961-2	Alpha-amylase 2B	AMY2B	NS	P19961
0.0284721	0.936543	-0.0322955	P20333-2;P20333	P20333-2;P20333	Tumor necrosis factor receptor superfamily member 1B;Tumor necrosis factor receptor superfamily member 1b, membrane form;Tumor necrosis factor-binding protein 2	TNFRSF1B	NS	P20333
0.537141	0.290308	0.31104	P21333-2;P21333	P21333-2;P21333	Filamin-A	FLNA	NS	P21333
1.13482	0.0733122	-0.877216	P21399	P21399	Cytoplasmic aconitate hydratase	ACO1	NS	P21399
1.00024	0.0999453	-0.376019	P21709-3;P21709-2;P21709	P21709-3;P21709-2;P21709	Ephrin type-A receptor 1	EPHA1	NS	P21709
0.845346	0.142775	-0.402566	P21810	P21810	Biglycan	BGN	NS	P21810
0.427892	0.373343	-0.128973	P22105;P22105-3;P22105-4;P22105-2	P22105;P22105-3;P22105-4	Tenascin-X	TNXB	NS	P22105
0.196814	0.635603	-0.124932	P22352	P22352	Glutathione peroxidase 3	GPX3	NS	P22352
0.583421	0.260963	0.265423	P22792	P22792	Carboxypeptidase N subunit 2	CPN2	NS	P22792
0.158318	0.694515	0.162076	P22891;P22891-2	P22891;P22891-2	Vitamin K-dependent protein Z	PROZ	NS	P22891
0.45168	0.353444	-0.200551	P23284	P23284	Peptidyl-prolyl cis-trans isomerase B	PPIB	NS	P23284
0.838898	0.144911	0.454392	P23470-2;P23470	P23470-2;P23470	Receptor-type tyrosine-protein phosphatase gamma	PTPRG	NS	P23470
1.16301	0.0687056	-0.469668	P23528	P23528	Cofilin-1	CFL1	NS	P23528
0.218233	0.605017	-0.179805	P24821-4;P24821;P24821-2;P24821-3;P24821-5;P24821-6	P24821-4;P24821;P24821-2;P24821-3;P24821-5;P24821-6	Tenascin	TNC	NS	P24821
0.332784	0.464747	0.15208	P24855;P24855-2	P24855	Deoxyribonuclease-1	DNASE1	NS	P24855
0.950019	0.112197	0.679008	P25774-2;P25774	P25774-2;P25774	Cathepsin S	CTSS	NS	P25774
0.254108	0.557047	-0.18139	P25940	P25940	Collagen alpha-3(V) chain	COL5A3	NS	P25940
0.278661	0.526428	-0.174606	P26038	P26038	Moesin	MSN	NS	P26038
0.418449	0.38155	0.268487	P26842	P26842	CD27 antigen	CD27	NS	P26842
0.028293	0.93693	0.015731	P26927;Q2TV78;Q2TV78-2	P26927	Hepatocyte growth factor-like protein;Hepatocyte growth factor-like protein alpha chain;Hepatocyte growth factor-like protein beta chain	MST1	NS	P26927
0.0438729	0.903914	0.0232857	P26992	P26992	Ciliary neurotrophic factor receptor subunit alpha	CNTFR	NS	P26992
0.474704	0.335194	-0.369885	P27487	P27487	Dipeptidyl peptidase 4;Dipeptidyl peptidase 4 membrane form;Dipeptidyl peptidase 4 soluble form	DPP4	NS	P27487
0.56221	0.274025	-0.338363	P27797	P27797	Calreticulin	CALR	NS	P27797
0.601641	0.250241	-0.305872	P27930;P27930-2	P27930;P27930-2	Interleukin-1 receptor type 2;Interleukin-1 receptor type 2, membrane form;Interleukin-1 receptor type 2, soluble form	IL1R2	NS	P27930
1.10436	0.0786397	-0.627728	P28799;P28799-2;P28799-3	P28799;P28799-2;P28799-3	Granulins;Acrogranin;Paragranulin;Granulin-1;Granulin-2;Granulin-3;Granulin-4;Granulin-5;Granulin-6;Granulin-7	GRN	NS	P28799
0.359238	0.437283	-0.160854	P29323-2;P29323-3;P29323	P29323-2;P29323-3;P29323	Ephrin type-B receptor 2	EPHB2	NS	P29323
0.347454	0.44931	-0.266406	P29622	P29622	Kallistatin	SERPINA4	NS	P29622
0.0757679	0.839909	-0.0704703	P30041	P30041	Peroxiredoxin-6	PRDX6	NS	P30041
0.393484	0.404125	0.264024	P30047;P30047-2	P30047;P30047-2	GTP cyclohydrolase 1 feedback regulatory protein	GCHFR	NS	P30047
0.873615	0.133778	-0.378076	P30530-2;P30530	P30530-2;P30530	Tyrosine-protein kinase receptor UFO	AXL	NS	P30530
0.0571812	0.876635	-0.0322379	P32004-3;P32004-2;P32004	P32004-3;P32004-2;P32004	Neural cell adhesion molecule L1	L1CAM	NS	P32004
0.72559	0.188109	-0.546269	P32119;P32119-2	P32119	Peroxiredoxin-2	PRDX2	NS	P32119
0.325432	0.472681	0.175826	P33908;P33908-2	P33908;P33908-2	Mannosyl-oligosaccharide 1,2-alpha-mannosidase IA	MAN1A1	NS	P33908
0.633494	0.232544	-0.263465	P35052;P35052-2	P35052;P35052-2	Glypican-1;Secreted glypican-1	GPC1	NS	P35052
0.211336	0.6147	-0.120624	P35527;P35527	P35527;P35527	Keratin, type I cytoskeletal 9	KRT9	NS	P35527
0.15525	0.69944	-0.0644881	P35555	P35555	Fibrillin-1	FBN1	NS	P35555
0.0163216	0.963116	0.0126027	P35613-2;P35613;P35613-3;P35613-4	P35613-2;P35613;P35613-3;P35613-4	Basigin	BSG	NS	P35613
0.623592	0.237908	0.318566	P35858;P35858-2	P35858;P35858-2	Insulin-like growth factor-binding protein complex acid labile subunit	IGFALS	NS	P35858
0.11697	0.763888	-0.0801219	P36896-5;P36896-2;P36896-3;P36896;P36896-4	P36896-5;P36896-2;P36896-3;P36896;P36896-4	Activin receptor type-1B	ACVR1B	NS	P36896
0.683815	0.207102	0.324667	P36955;Q95121	P36955	Pigment epithelium-derived factor	SERPINF1	NS	P36955
0.0199512	0.9551	-0.0119195	P38606-2;P38606	P38606-2;P38606	V-type proton ATPase catalytic subunit A	ATP6V1A	NS	P38606
0.117548	0.762873	-0.07483	P39059	P39059	Collagen alpha-1(XV) chain;Restin;Restin-2;Restin-3;Restin-4	COL15A1	NS	P39059
0.423611	0.377042	-0.268242	P39060-2;P39060-1;P39060	P39060-2;P39060-1;P39060	Collagen alpha-1(XVIII) chain;Endostatin	COL18A1	NS	P39060
0.03278	0.9273	0.0184798	P40189;P40189-3;P40189-2	P40189;P40189-3	Interleukin-6 receptor subunit beta	IL6ST	NS	P40189
1.12875	0.0743441	-0.583289	P42330;P42330-2;P17516	P42330;P42330-2	Aldo-keto reductase family 1 member C3	AKR1C3	NS	P42330
0.953279	0.111358	0.448565	P42785;P42785-2	P42785;P42785-2	Lysosomal Pro-X carboxypeptidase	PRCP	NS	P42785
0.569112	0.269704	0.238225	P43251-4;P43251;P43251-3;P43251-2	P43251-4;P43251;P43251-3;P43251-2	Biotinidase	BTD	NS	P43251
0.687567	0.205321	0.434102	P43652;REFSEQ:XP_585019	P43652	Afamin	AFM	NS	P43652
0.346495	0.450303	0.357601	P48745	P48745	Protein NOV homolog	NOV	NS	P48745
0.147067	0.712743	0.168426	P49747;P49747-2	P49747;P49747-2	Cartilage oligomeric matrix protein	COMP	NS	P49747
0.998457	0.100356	-0.537733	P50395;P50395-2	P50395;P50395-2	Rab GDP dissociation inhibitor beta	GDI2	NS	P50395
0.921707	0.119755	-0.252199	P50895	P50895	Basal cell adhesion molecule	BCAM	NS	P50895
0.715842	0.192379	-0.432025	P51654;P51654-3;P51654-2	P51654;P51654-3;P51654-2	Glypican-3;Secreted glypican-3	GPC3	NS	P51654
0.0430574	0.905613	0.0542678	P51688	P51688	N-sulphoglucosamine sulphohydrolase	SGSH	NS	P51688
0.312841	0.486585	-0.286634	P53990-2;P53990;P53990-4;P53990-3;P53990-5;P53990-6	P53990-2;P53990;P53990-4;P53990-3;P53990-5	IST1 homolog	IST1	NS	P53990
0.494209	0.320472	-0.268184	P54289-4;P54289-5;P54289;P54289-3;P54289-2	P54289-4;P54289-5;P54289;P54289-3;P54289-2	Voltage-dependent calcium channel subunit alpha-2/delta-1;Voltage-dependent calcium channel subunit alpha-2-1;Voltage-dependent calcium channel subunit delta-1	CACNA2D1	NS	P54289
0.289317	0.513668	-0.161871	P54753;P54762	P54753	Ephrin type-B receptor 3	EPHB3	NS	P54753
0.636517	0.230932	0.302844	P54760-2;P54760;P54760-4;P54760-3	P54760-2;P54760;P54760-4;P54760-3	Ephrin type-B receptor 4	EPHB4	NS	P54760
0.832383	0.147101	-0.455352	P54826	P54826	Growth arrest-specific protein 1	GAS1	NS	P54826
1.05175	0.0887675	0.682419	P55000	P55000	Secreted Ly-6/uPAR-related protein 1	SLURP1	NS	P55000
0.257227	0.553061	0.143608	P55268;A4D0S4-2;A4D0S4-3;A4D0S4	P55268	Laminin subunit beta-2	LAMB2	NS	P55268
0.0465506	0.898358	0.0470826	P55285-2;P55285;Q9Y6N8;Q9ULB4	P55285-2;P55285	Cadherin-6	CDH6	NS	P55285
0.697421	0.200714	0.384481	P55290;P55290-4;P55290-5;P55290-3;P55290-2	P55290;P55290-4;P55290-5;P55290-3;P55290-2	Cadherin-13	CDH13	NS	P55290
0.798751	0.158946	0.696351	P55291	P55291	Cadherin-15	CDH15	NS	P55291
1.03326	0.0926273	-0.593447	P55786;P55786-2;A6NEC2;A6NEC2-3;A6NEC2-2	P55786;P55786-2	Puromycin-sensitive aminopeptidase	NPEPPS	NS	P55786
0.204929	0.623836	-0.0658357	P56537;P56537-2	P56537;P56537-2	Eukaryotic translation initiation factor 6	EIF6	NS	P56537
0.208597	0.61859	-0.146092	P58499;P58499-2;P58499-3	P58499;P58499-2;P58499-3	Protein FAM3B	FAM3B	NS	P58499
0.370639	0.425953	0.351352	P61769	P61769	Beta-2-microglobulin;Beta-2-microglobulin form pI 5.3	B2M	NS	P61769
0.750456	0.177641	0.29146	P61916;P61916-2	P61916;P61916-2	Epididymal secretory protein E1	NPC2	NS	P61916
0.0586043	0.873767	-0.0373819	P61970	P61970	Nuclear transport factor 2	NUTF2	NS	P61970
0.0823086	0.827354	0.0980274	P62158	P62158	Calmodulin	CALM1	NS	P62158
1.26136	0.0547826	-0.535581	P62258;P62258-2	P62258;P62258-2	14-3-3 protein epsilon	YWHAE	NS	P62258
0.87875	0.132206	-0.510086	P62873;P62873-2	P62873;P62873-2	Guanine nucleotide-binding protein G(I)/G(S)/G(T) subunit beta-1	GNB1	NS	P62873
0.381036	0.415876	-0.216327	P62937;P62937-2;P0DN26;A0A0B4J2A2;A0A075B759;Q9Y536;F5H284	P62937;P62937-2	Peptidyl-prolyl cis-trans isomerase A;Peptidyl-prolyl cis-trans isomerase A, N-terminally processed	PPIA	NS	P62937
1.02135	0.0952037	-0.407752	P63261;P60709;P63267-2;P0CG38;Q9BYX7	P63261;P60709	Actin, cytoplasmic 2;Actin, cytoplasmic 2, N-terminally processed;Actin, cytoplasmic 1;Actin, cytoplasmic 1, N-terminally processed	ACTG1;ACTB	NS	P63261
0.341605	0.455402	-0.626352	P67936-2	P67936-2	Tropomyosin alpha-4 chain	TPM4	NS	P67936
0.519141	0.302593	-0.269651	P68363;P68363-2	P68363;P68363-2	Tubulin alpha-1B chain	TUBA1B	NS	P68363
0.37197	0.424649	-0.317637	P68371;P04350;Q3ZCM7;A6NNZ2;Q9BUF5;ENSEMBL:ENSBTAP00000025008;Q9H4B7	P68371;P04350	Tubulin beta-4B chain;Tubulin beta-4A chain	TUBB4B;TUBB4A	NS	P68371
0.0777113	0.836159	-0.234644	P68871	P68871	Hemoglobin subunit beta;LVV-hemorphin-7;Spinorphin	HBB	NS	P68871
0.443349	0.360289	0.327658	P78324;P78324-2;P78324-4	P78324;P78324-2;P78324-4	Tyrosine-protein phosphatase non-receptor type substrate 1	SIRPA	NS	P78324
0.252273	0.559406	-0.132691	P78380;P78380-2;P78380-3	P78380	Oxidized low-density lipoprotein receptor 1;Oxidized low-density lipoprotein receptor 1, soluble form	OLR1	NS	P78380
0.293718	0.508489	-0.387357	P80188;P80188-2	P80188;P80188-2	Neutrophil gelatinase-associated lipocalin	LCN2	NS	P80188
0.756317	0.17526	0.545101	P80748	P80748	Ig lambda chain V-III region LOI		NS	P80748
0.622365	0.238581	0.384721	P98095;P98095-2	P98095;P98095-2	Fibulin-2	FBLN2	NS	P98095
0.214587	0.610117	0.0821205	P98160	P98160	Basement membrane-specific heparan sulfate proteoglycan core protein;Endorepellin;LG3 peptide	HSPG2	NS	P98160
0.0671418	0.856758	-0.0448715	P98164	P98164	Low-density lipoprotein receptor-related protein 2	LRP2	NS	P98164
0.749439	0.178058	0.451128	P98172	P98172	Ephrin-B1	EFNB1	NS	P98172
0.166258	0.681933	0.107886	Q01973-3;Q01973	Q01973-3;Q01973	Tyrosine-protein kinase transmembrane receptor ROR1	ROR1	NS	Q01973
0.0559325	0.879159	0.0512527	Q02413	Q02413	Desmoglein-1	DSG1	NS	Q02413
0.235436	0.581519	-0.251979	Q02747	Q02747	Guanylin;HMW-guanylin;Guanylin	GUCA2A	NS	Q02747
0.299473	0.501795	-0.255524	Q03403	Q03403	Trefoil factor 2	TFF2	NS	Q03403
0.0431378	0.905445	-0.0272212	Q03405;Q03405-2;Q03405-3	Q03405;Q03405-2;Q03405-3	Urokinase plasminogen activator surface receptor	PLAUR	NS	Q03405
0.240569	0.574687	0.147542	Q04756;ENSEMBL:ENSBTAP00000023055	Q04756	Hepatocyte growth factor activator;Hepatocyte growth factor activator short chain;Hepatocyte growth factor activator long chain	HGFAC	NS	Q04756
0.763418	0.172418	-0.416376	Q05707-2;Q05707;Q05707-3	Q05707-2;Q05707;Q05707-3	Collagen alpha-1(XIV) chain	COL14A1	NS	Q05707
0.285671	0.517999	0.17643	Q06418	Q06418	Tyrosine-protein kinase receptor TYRO3	TYRO3	NS	Q06418
0.844808	0.142952	-0.449296	Q06481-3;Q06481-6;Q06481;Q06481-4;Q06481-2;Q06481-5	Q06481-3;Q06481-6;Q06481;Q06481-4;Q06481-2;Q06481-5	Amyloid-like protein 2	APLP2	NS	Q06481
1.27779	0.0527482	-0.555193	Q06830	Q06830	Peroxiredoxin-1	PRDX1	NS	Q06830
0.25656	0.553912	0.213911	Q07507	Q07507	Dermatopontin	DPT	NS	Q07507
0.771037	0.169419	-0.457789	Q07954;Q07954-2	Q07954	Prolow-density lipoprotein receptor-related protein 1;Low-density lipoprotein receptor-related protein 1 85 kDa subunit;Low-density lipoprotein receptor-related protein 1 515 kDa subunit;Low-density lipoprotein receptor-related protein 1 intracellular domain	LRP1	NS	Q07954
0.309856	0.489941	0.149063	Q08174;Q08174-2	Q08174;Q08174-2	Protocadherin-1	PCDH1	NS	Q08174
0.271236	0.535506	0.19353	Q08334	Q08334	Interleukin-10 receptor subunit beta	IL10RB	NS	Q08334
0.122588	0.754071	-0.0970446	Q08380	Q08380	Galectin-3-binding protein	LGALS3BP	NS	Q08380
0.254716	0.556268	0.176001	Q12794-2;Q12794;Q12794-7;Q12794-4;Q12794-3;Q12794-6;Q12794-5	Q12794-2;Q12794;Q12794-7;Q12794-4	Hyaluronidase-1	HYAL1	NS	Q12794
0.0169469	0.96173	-0.0129116	Q12805-2;Q12805-4;Q12805;Q12805-3	Q12805-2;Q12805-4;Q12805;Q12805-3	EGF-containing fibulin-like extracellular matrix protein 1	EFEMP1	NS	Q12805
0.0965615	0.800642	0.0739421	Q12907	Q12907	Vesicular integral-membrane protein VIP36	LMAN2	NS	Q12907
0.887108	0.129686	-0.328719	Q12913;Q12913-2	Q12913;Q12913-2	Receptor-type tyrosine-protein phosphatase eta	PTPRJ	NS	Q12913
0.44859	0.355967	-0.361856	Q13145	Q13145	BMP and activin membrane-bound inhibitor homolog	BAMBI	NS	Q13145
0.441049	0.362202	-0.19723	Q13228;Q13228-4;Q13228-3;Q13228-2	Q13228;Q13228-4;Q13228-3;Q13228-2	Selenium-binding protein 1	SELENBP1	NS	Q13228
0.205009	0.623722	0.103678	Q13308-4;Q13308-5;Q13308;Q13308-6;Q13308-2;Q13308-3	Q13308-4;Q13308-5;Q13308;Q13308-6;Q13308-2;Q13308-3	Inactive tyrosine-protein kinase 7	PTK7	NS	Q13308
0.729105	0.186593	-0.29614	Q13332-6;Q13332-2;Q13332-3;Q13332-4;Q13332;Q13332-7;Q13332-5	Q13332-6;Q13332-2;Q13332-3;Q13332-4;Q13332;Q13332-7;Q13332-5	Receptor-type tyrosine-protein phosphatase S	PTPRS	NS	Q13332
0.0714122	0.848375	-0.0533854	Q13449	Q13449	Limbic system-associated membrane protein	LSAMP	NS	Q13449
0.606191	0.247633	0.233253	Q13477-2;Q13477-3;Q13477;Q13477-4	Q13477-2;Q13477-3;Q13477;Q13477-4	Mucosal addressin cell adhesion molecule 1	MADCAM1	NS	Q13477
0.395856	0.401924	-0.215371	Q13621-3;Q13621	Q13621-3;Q13621	Solute carrier family 12 member 1	SLC12A1	NS	Q13621
0.350001	0.446683	-0.223149	Q13873-2;Q13873	Q13873-2;Q13873	Bone morphogenetic protein receptor type-2	BMPR2	NS	Q13873
0.616932	0.241584	-0.195415	Q14118	Q14118	Dystroglycan;Alpha-dystroglycan;Beta-dystroglycan	DAG1	NS	Q14118
0.826864	0.148983	-0.306006	Q14126	Q14126	Desmoglein-2	DSG2	NS	Q14126
0.112707	0.771423	0.129607	Q14393-2;Q14393-3;Q14393;Q14393-5;Q14393-4	Q14393-2;Q14393-3;Q14393;Q14393-5;Q14393-4	Growth arrest-specific protein 6	GAS6	NS	Q14393
0.450769	0.354185	-0.21434	Q14508;Q14508-2;Q14508-3;Q14508-4;Q14508-5	Q14508	WAP four-disulfide core domain protein 2	WFDC2	NS	Q14508
0.818261	0.151963	-0.448817	Q14515-2;Q14515	Q14515-2;Q14515	SPARC-like protein 1	SPARCL1	NS	Q14515
0.876661	0.132843	0.377915	Q14624-2	Q14624-2	Inter-alpha-trypsin inhibitor heavy chain H4;70 kDa inter-alpha-trypsin inhibitor heavy chain H4;35 kDa inter-alpha-trypsin inhibitor heavy chain H4	ITIH4	NS	Q14624
0.0468745	0.897688	0.0333739	Q14766-3;Q14766-2;Q14766-5;Q14766;Q14766-4	Q14766-3;Q14766-2;Q14766-5;Q14766;Q14766-4	Latent-transforming growth factor beta-binding protein 1	LTBP1	NS	Q14766
0.597977	0.252361	-0.720526	Q14767	Q14767	Latent-transforming growth factor beta-binding protein 2	LTBP2	NS	Q14767
0.117063	0.763725	-0.0981541	Q14914-2;Q14914	Q14914-2;Q14914	Prostaglandin reductase 1	PTGR1	NS	Q14914
0.0643678	0.862248	0.0323392	Q14982-3;Q14982-2;Q14982;Q14982-4	Q14982-3;Q14982-2;Q14982;Q14982-4	Opioid-binding protein/cell adhesion molecule	OPCML	NS	Q14982
0.126287	0.747675	0.0911536	Q15113	Q15113	Procollagen C-endopeptidase enhancer 1	PCOLCE	NS	Q15113
0.512919	0.306959	-0.225606	Q15223-3;Q15223-2;Q15223	Q15223-3;Q15223-2;Q15223	Nectin-1	PVRL1	NS	Q15223
0.163103	0.686906	-0.0729188	Q15262;Q15262-2;Q15262-3;Q15262-4	Q15262;Q15262-2;Q15262-3;Q15262-4	Receptor-type tyrosine-protein phosphatase kappa	PTPRK	NS	Q15262
0.261537	0.5476	0.226278	Q15274	Q15274	Nicotinate-nucleotide pyrophosphorylase [carboxylating]	QPRT	NS	Q15274
1.1249	0.0750065	0.415288	Q15375-4;Q15375;Q15375-2;Q15375-3;Q15375-5;P54756-3;P54756-2;P54756	Q15375-4;Q15375;Q15375-2;Q15375-3;Q15375-5	Ephrin type-A receptor 7	EPHA7	NS	Q15375
0.510778	0.308476	0.164905	Q15746-10;Q15746-8;Q15746-9;Q15746-11;Q15746-7;Q15746-4;Q15746-5;Q15746-2;Q15746-3;Q15746-6;Q15746	Q15746-10;Q15746-8;Q15746-9;Q15746-11;Q15746-7;Q15746-4;Q15746-5;Q15746-2;Q15746-3;Q15746-6;Q15746	Myosin light chain kinase, smooth muscle;Myosin light chain kinase, smooth muscle, deglutamylated form	MYLK	NS	Q15746
0.266609	0.541241	0.247564	Q15828	Q15828	Cystatin-M	CST6	NS	Q15828
0.299891	0.501313	-0.213581	Q15904	Q15904	V-type proton ATPase subunit S1	ATP6AP1	NS	Q15904
1.06705	0.0856943	-0.507359	Q16270;Q16270-2	Q16270;Q16270-2	Insulin-like growth factor-binding protein 7	IGFBP7	NS	Q16270
0.470849	0.338182	0.341793	Q16651;Q16651-2	Q16651;Q16651-2	Prostasin;Prostasin light chain;Prostasin heavy chain	PRSS8	NS	Q16651
0.183308	0.655679	-0.13875	Q16706	Q16706	Alpha-mannosidase 2	MAN2A1	NS	Q16706
0.00643104	0.985301	-0.00403697	Q16769	Q16769	Glutaminyl-peptide cyclotransferase	QPCT	NS	Q16769
0.513579	0.306493	-0.365266	Q24JP5;Q24JP5-2;Q24JP5-4;Q24JP5-3	Q24JP5;Q24JP5-2;Q24JP5-4	Transmembrane protein 132A	TMEM132A	NS	Q24JP5
0.853443	0.140138	-0.387026	Q2UY09	Q2UY09	Collagen alpha-1(XXVIII) chain	COL28A1	NS	Q2UY09
1.11647	0.0764769	-0.810447	Q3LXA3;Q3LXA3-2	Q3LXA3;Q3LXA3-2	Bifunctional ATP-dependent dihydroxyacetone kinase/FAD-AMP lyase (cyclizing);ATP-dependent dihydroxyacetone kinase;FAD-AMP lyase (cyclizing)	DAK	NS	Q3LXA3
0.361182	0.43533	-0.295192	Q496F6	Q496F6	CMRF35-like molecule 2	CD300E	NS	Q496F6
0.283898	0.520118	0.249979	Q53RD9-3;Q53RD9;Q53RD9-4;Q53RD9-2	Q53RD9-3;Q53RD9;Q53RD9-4;Q53RD9-2	Fibulin-7	FBLN7	NS	Q53RD9
0.163094	0.686919	-0.114242	Q5IJ48;Q5IJ48-2;Q5IJ48-3	Q5IJ48;Q5IJ48-2;Q5IJ48-3	Protein crumbs homolog 2	CRB2	NS	Q5IJ48
0.308918	0.491	0.424463	Q5KU26	Q5KU26	Collectin-12	COLEC12	NS	Q5KU26
0.0164499	0.962831	-0.0102311	Q5SZK8;Q5SZK8-2	Q5SZK8;Q5SZK8-2	FRAS1-related extracellular matrix protein 2	FREM2	NS	Q5SZK8
0.0420333	0.907751	-0.0275954	Q5VTE0;P68104;P68104-2;Q05639	Q5VTE0;P68104;P68104-2	Putative elongation factor 1-alpha-like 3;Elongation factor 1-alpha 1	EEF1A1P5;EEF1A1	NS	Q5VTE0
0.262385	0.546532	-0.158009	Q5ZPR3-3;Q5ZPR3-4;Q5ZPR3;Q5ZPR3-2	Q5ZPR3-3;Q5ZPR3-4;Q5ZPR3;Q5ZPR3-2	CD276 antigen	CD276	NS	Q5ZPR3
0.0925126	0.808142	-0.0988014	Q66K79-2;Q66K79;Q66K79-3	Q66K79-2;Q66K79;Q66K79-3	Carboxypeptidase Z	CPZ	NS	Q66K79
0.43001	0.371527	-0.283292	Q68D85	Q68D85	Natural cytotoxicity triggering receptor 3 ligand 1	NCR3LG1	NS	Q68D85
0.162867	0.687279	0.0820915	Q6EMK4	Q6EMK4	Vasorin	VASN	NS	Q6EMK4
0.607606	0.246828	-0.444967	Q6GTX8-4;Q6GTX8-3;Q6GTX8-2;Q6GTX8	Q6GTX8-4;Q6GTX8-3;Q6GTX8-2;Q6GTX8	Leukocyte-associated immunoglobulin-like receptor 1	LAIR1	NS	Q6GTX8
0.289645	0.513281	0.198622	Q6P531-2;Q6P531	Q6P531-2;Q6P531	Gamma-glutamyltransferase 6;Gamma-glutamyltransferase 6 heavy chain;Gamma-glutamyltransferase 6 light chain	GGT6	NS	Q6P531
0.396052	0.401742	-0.189929	Q6P9A2;Q6P9A2-2	Q6P9A2	Polypeptide N-acetylgalactosaminyltransferase 18	GALNT18	NS	Q6P9A2
0.530669	0.294667	-0.222793	Q6UVK1	Q6UVK1	Chondroitin sulfate proteoglycan 4	CSPG4	NS	Q6UVK1
0.116528	0.764666	0.1181	Q6UX06	Q6UX06	Olfactomedin-4	OLFM4	NS	Q6UX06
1.23754	0.0578715	0.942181	Q6UXB8;Q6UXB8-2	Q6UXB8;Q6UXB8-2	Peptidase inhibitor 16	PI16	NS	Q6UXB8
1.04868	0.0893956	-0.449968	Q6UXD5-3;Q6UXD5-5;Q6UXD5-6;Q6UXD5-2;Q6UXD5;Q6UXD5-4	Q6UXD5-3;Q6UXD5-5;Q6UXD5-6;Q6UXD5-2;Q6UXD5;Q6UXD5-4	Seizure 6-like protein 2	SEZ6L2	NS	Q6UXD5
0.247538	0.565538	0.157195	Q6UXG3-5;Q6UXG3-4;Q6UXG3;Q6UXG3-3;Q6UXG3-2	Q6UXG3-5;Q6UXG3-4;Q6UXG3;Q6UXG3-3;Q6UXG3-2	CMRF35-like molecule 9	CD300LG	NS	Q6UXG3
0.968021	0.107641	-0.459464	Q6V0I7-3;Q6V0I7;Q6V0I7-2	Q6V0I7-3;Q6V0I7;Q6V0I7-2	Protocadherin Fat 4	FAT4	NS	Q6V0I7
0.646291	0.225792	-0.438856	Q7KYR7-6;Q7KYR7-4;Q7KYR7;Q7KYR7-1;Q8WVV5-3;Q7KYR7-5	Q7KYR7-6;Q7KYR7-4;Q7KYR7;Q7KYR7-1;Q8WVV5-3;Q7KYR7-5	Butyrophilin subfamily 2 member A1;Butyrophilin subfamily 2 member A2	BTN2A1;BTN2A2	NS	Q7KYR7
0.293495	0.508751	0.159717	Q7Z3B1;Q7Z3B1-2	Q7Z3B1;Q7Z3B1-2	Neuronal growth regulator 1	NEGR1	NS	Q7Z3B1
0.678884	0.209467	-0.291788	Q7Z4R8	Q7Z4R8	UPF0669 protein C6orf120	C6orf120	NS	Q7Z4R8
0.0737145	0.843889	0.0393918	Q7Z5L0;Q7Z5L0-3;Q7Z5L0-4	Q7Z5L0	Vitelline membrane outer layer protein 1 homolog	VMO1	NS	Q7Z5L0
0.0779912	0.83562	0.0494882	Q7Z5N4-3;Q7Z5N4	Q7Z5N4-3;Q7Z5N4	Protein sidekick-1	SDK1	NS	Q7Z5N4
0.568743	0.269934	-0.303178	Q7Z7G0;Q7Z7G0-2;Q7Z7G0-3;Q7Z7G0-4	Q7Z7G0;Q7Z7G0-2;Q7Z7G0-3;Q7Z7G0-4	Target of Nesh-SH3	ABI3BP	NS	Q7Z7G0
0.121899	0.755267	0.0512503	Q7Z7M0;Q7Z7M0-2	Q7Z7M0;Q7Z7M0-2	Multiple epidermal growth factor-like domains protein 8	MEGF8	NS	Q7Z7M0
0.677987	0.2099	0.342431	Q86T13	Q86T13	C-type lectin domain family 14 member A	CLEC14A	NS	Q86T13
0.74886	0.178295	-0.43347	Q86UD1	Q86UD1	Out at first protein homolog	OAF	NS	Q86UD1
0.774117	0.168222	-0.424444	Q86UN3;Q86UN3-2	Q86UN3	Reticulon-4 receptor-like 2	RTN4RL2	NS	Q86UN3
0.152965	0.703129	-0.085312	Q8IUK5;Q8IUK5-3;Q8IUK5-2;Q8IUK5-4	Q8IUK5;Q8IUK5-3;Q8IUK5-2;Q8IUK5-4	Plexin domain-containing protein 1	PLXDC1	NS	Q8IUK5
0.608647	0.246237	-0.366165	Q8IUL8	Q8IUL8	Cartilage intermediate layer protein 2;Cartilage intermediate layer protein 2 C1;Cartilage intermediate layer protein 2 C2	CILP2	NS	Q8IUL8
0.433006	0.368973	0.257029	Q8IV08	Q8IV08	Phospholipase D3	PLD3	NS	Q8IV08
0.494222	0.320463	-0.71675	Q8IWU5-2;Q8IWU5	Q8IWU5-2;Q8IWU5	Extracellular sulfatase Sulf-2	SULF2	NS	Q8IWU5
0.0765447	0.838408	-0.0709023	Q8IYS5-4;Q8IYS5-5;Q8IYS5;Q8IYS5-7;Q8IYS5-6;Q8IYS5-2;Q8IYS5-3	Q8IYS5-4;Q8IYS5-5;Q8IYS5;Q8IYS5-7;Q8IYS5-6;Q8IYS5-2;Q8IYS5-3	Osteoclast-associated immunoglobulin-like receptor	OSCAR	NS	Q8IYS5
0.0427494	0.906255	0.0260868	Q8IZF2-2;Q8IZF2;Q8IZF2-3	Q8IZF2-2;Q8IZF2;Q8IZF2-3	Probable G-protein coupled receptor 116	GPR116	NS	Q8IZF2
0.657915	0.219829	-0.398761	Q8N114-2;Q8N114;Q8N114-5	Q8N114-2;Q8N114;Q8N114-5	Protein shisa-5	SHISA5	NS	Q8N114
0.0687818	0.853529	-0.05193	Q8N271;Q8N271-2;Q8N271-3	Q8N271;Q8N271-2;Q8N271-3	Prominin-2	PROM2	NS	Q8N271
0.0522565	0.886632	0.0350997	Q8N2S1-2;Q8N2S1-3;Q8N2S1;Q8N2S1-4	Q8N2S1-2;Q8N2S1-3;Q8N2S1	Latent-transforming growth factor beta-binding protein 4	LTBP4	NS	Q8N2S1
0.927443	0.118184	-0.443072	Q8NBJ4-2;Q8NBJ4	Q8NBJ4-2;Q8NBJ4	Golgi membrane protein 1	GOLM1	NS	Q8NBJ4
0.224922	0.595769	-0.132127	Q8NC42	Q8NC42	E3 ubiquitin-protein ligase RNF149	RNF149	NS	Q8NC42
0.521166	0.301185	-0.212282	Q8NFZ8	Q8NFZ8	Cell adhesion molecule 4	CADM4	NS	Q8NFZ8
0.307324	0.492806	0.128252	Q8TDQ0;Q8TDQ0-2	Q8TDQ0;Q8TDQ0-2	Hepatitis A virus cellular receptor 2	HAVCR2	NS	Q8TDQ0
0.0223357	0.94987	0.0213141	Q8TF66;Q8TF66-2	Q8TF66;Q8TF66-2	Leucine-rich repeat-containing protein 15	LRRC15	NS	Q8TF66
0.297006	0.504654	-0.208841	Q8WUM4;Q8WUM4-2;Q8WUM4-3	Q8WUM4;Q8WUM4-2	Programmed cell death 6-interacting protein	PDCD6IP	NS	Q8WUM4
0.778972	0.166352	0.40525	Q8WUT4	Q8WUT4	Leucine-rich repeat neuronal protein 4	LRRN4	NS	Q8WUT4
0.768296	0.170492	0.591182	Q8WVN6	Q8WVN6	Secreted and transmembrane protein 1	SECTM1	NS	Q8WVN6
0.254144	0.557001	-0.178837	Q8WW52;Q8WW52-2	Q8WW52;Q8WW52-2	Protein FAM151A	FAM151A	NS	Q8WW52
0.6349	0.231793	-0.361875	Q8WZ75-2;Q8WZ75;Q8WZ75-3	Q8WZ75-2;Q8WZ75;Q8WZ75-3	Roundabout homolog 4	ROBO4	NS	Q8WZ75
0.0341043	0.924476	-0.0170507	Q92520	Q92520	Protein FAM3C	FAM3C	NS	Q92520
0.777935	0.16675	-0.298764	Q92673	Q92673	Sortilin-related receptor	SORL1	NS	Q92673
0.893857	0.127686	0.460798	Q92692-2;Q92692	Q92692-2;Q92692	Nectin-2	PVRL2	NS	Q92692
0.483564	0.328425	-0.249192	Q92823-3;Q92823-4;Q92823-6;Q92823-2;Q92823;Q92823-5	Q92823-3;Q92823-4;Q92823-6;Q92823-2;Q92823;Q92823-5	Neuronal cell adhesion molecule	NRCAM	NS	Q92823
0.280118	0.524665	0.0936265	Q92859-3;Q92859-2;Q92859-4;Q92859	Q92859-3;Q92859-2;Q92859-4;Q92859	Neogenin	NEO1	NS	Q92859
0.235984	0.580786	-0.141697	Q92956;Q92956-2	Q92956	Tumor necrosis factor receptor superfamily member 14	TNFRSF14	NS	Q92956
0.0456831	0.900154	-0.0399659	Q969P0-3;Q969P0	Q969P0-3;Q969P0	Immunoglobulin superfamily member 8	IGSF8	NS	Q969P0
0.0567958	0.877413	0.0654368	Q969Z4	Q969Z4	Tumor necrosis factor receptor superfamily member 19L	RELT	NS	Q969Z4
0.139596	0.725111	0.124805	Q96AP7;Q96AP7-2	Q96AP7	Endothelial cell-selective adhesion molecule	ESAM	NS	Q96AP7
0.10524	0.784801	-0.11331	Q96DA0	Q96DA0	Zymogen granule protein 16 homolog B	ZG16B	NS	Q96DA0
1.12297	0.0753408	-0.548758	Q96DG6	Q96DG6	Carboxymethylenebutenolidase homolog	CMBL	NS	Q96DG6
1.20415	0.0624952	-0.534715	Q96FE7-4;Q96FE7-2;Q96FE7;Q96FE7-5	Q96FE7-4;Q96FE7-2;Q96FE7	Phosphoinositide-3-kinase-interacting protein 1	PIK3IP1	NS	Q96FE7
0.521298	0.301094	-0.426443	Q96I82;Q96I82-2	Q96I82;Q96I82-2	Kazal-type serine protease inhibitor domain-containing protein 1	KAZALD1	NS	Q96I82
1.09192	0.0809253	0.540208	Q96IU4;Q96IU4-2	Q96IU4	Alpha/beta hydrolase domain-containing protein 14B	ABHD14B	NS	Q96IU4
0.108822	0.778356	-0.0545504	Q96J84;Q96J84-2;Q96J84-3	Q96J84;Q96J84-2;Q96J84-3	Kin of IRRE-like protein 1	KIRREL	NS	Q96J84
0.386076	0.411077	-0.200336	Q96JQ0	Q96JQ0	Protocadherin-16	DCHS1	NS	Q96JQ0
1.06968	0.0851756	-0.494124	Q96KP4;Q96KP4-2	Q96KP4;Q96KP4-2	Cytosolic non-specific dipeptidase	CNDP2	NS	Q96KP4
0.964555	0.108504	-0.307414	Q96NY8;Q96NY8-2	Q96NY8	Nectin-4;Processed poliovirus receptor-related protein 4	PVRL4	NS	Q96NY8
1.16731	0.0680286	0.585159	Q96PD5;Q96PD5-2;ENSEMBL:ENSBTAP00000016285	Q96PD5;Q96PD5-2	N-acetylmuramoyl-L-alanine amidase	PGLYRP2	NS	Q96PD5
0.666578	0.215487	0.328629	Q96PX8	Q96PX8	SLIT and NTRK-like protein 1	SLITRK1	NS	Q96PX8
0.0537008	0.883689	-0.0411809	Q96RW7-2;Q96RW7	Q96RW7-2;Q96RW7	Hemicentin-1	HMCN1	NS	Q96RW7
0.520619	0.301565	-0.338353	Q99497	Q99497	Protein deglycase DJ-1	PARK7	NS	Q99497
0.953933	0.11119	-0.413426	Q99523;Q99523-2	Q99523;Q99523-2	Sortilin	SORT1	NS	Q99523
0.17186	0.673193	-0.188435	Q99715-4;Q99715;Q99715-2	Q99715-4;Q99715;Q99715-2	Collagen alpha-1(XII) chain	COL12A1	NS	Q99715
0.0231588	0.948072	-0.0252332	Q99983	Q99983	Osteomodulin	OMD	NS	Q99983
0.0217036	0.951254	-0.0181777	Q99988	Q99988	Growth/differentiation factor 15	GDF15	NS	Q99988
0.112471	0.771843	0.0581891	Q9BQ51;Q9BQ51-3;Q9BQ51-2	Q9BQ51;Q9BQ51-3;Q9BQ51-2	Programmed cell death 1 ligand 2	PDCD1LG2	NS	Q9BQ51
0.72274	0.189348	-0.464331	Q9BRK3-3;Q9BRK3;Q9BRK3-2;Q9BRK3-4	Q9BRK3-3;Q9BRK3;Q9BRK3-2;Q9BRK3-4	Matrix-remodeling-associated protein 8	MXRA8	NS	Q9BRK3
0.186746	0.65051	-0.149701	Q9BVM4	Q9BVM4	Gamma-glutamylaminecyclotransferase	GGACT	NS	Q9BVM4
0.0845161	0.823159	0.0597965	Q9BXP8;Q9BXP8-2	Q9BXP8	Pappalysin-2	PAPPA2	NS	Q9BXP8
0.196999	0.635332	-0.142649	Q9BY67-2;Q9BY67-5;Q9BY67;Q9BY67-4;Q9BY67-3	Q9BY67-2;Q9BY67-5;Q9BY67;Q9BY67-4;Q9BY67-3	Cell adhesion molecule 1	CADM1	NS	Q9BY67
1.07584	0.0839771	0.481575	Q9BYE9	Q9BYE9	Cadherin-related family member 2	CDHR2	NS	Q9BYE9
0.32978	0.467972	-0.336825	Q9BYJ0	Q9BYJ0	Fibroblast growth factor-binding protein 2	FGFBP2	NS	Q9BYJ0
0.128542	0.743804	-0.0830287	Q9BZR6	Q9BZR6	Reticulon-4 receptor	RTN4R	NS	Q9BZR6
1.07612	0.0839233	-0.287755	Q9GZM7;Q9GZM7-3;Q9GZM7-2	Q9GZM7;Q9GZM7-3	Tubulointerstitial nephritis antigen-like	TINAGL1	NS	Q9GZM7
1.20819	0.0619174	0.718038	Q9GZX9	Q9GZX9	Twisted gastrulation protein homolog 1	TWSG1	NS	Q9GZX9
0.06777	0.85552	-0.0428032	Q9H159;Q9H159-2	Q9H159;Q9H159-2	Cadherin-19	CDH19	NS	Q9H159
0.241008	0.574106	0.139641	Q9H3G5	Q9H3G5	Probable serine carboxypeptidase CPVL	CPVL	NS	Q9H3G5
0.317327	0.481585	-0.138295	Q9H461	Q9H461	Frizzled-8	FZD8	NS	Q9H461
1.02574	0.0942463	0.771632	Q9H6X2-4;Q9H6X2-6;Q9H6X2-2;Q9H6X2-5;Q9H6X2;Q9H6X2-3	Q9H6X2-4;Q9H6X2-6;Q9H6X2-2;Q9H6X2-5;Q9H6X2;Q9H6X2-3	Anthrax toxin receptor 1	ANTXR1	NS	Q9H6X2
0.0103635	0.97642	0.00888723	Q9H8L6	Q9H8L6	Multimerin-2	MMRN2	NS	Q9H8L6
0.173631	0.670454	0.113228	Q9HAT2;Q9HAT2-2	Q9HAT2;Q9HAT2-2	Sialate O-acetylesterase	SIAE	NS	Q9HAT2
0.774809	0.167954	-0.599072	Q9HBB8-2;Q9HBB8-4;Q9HBB8	Q9HBB8-2;Q9HBB8-4;Q9HBB8	Cadherin-related family member 5	CDHR5	NS	Q9HBB8
0.110154	0.775972	-0.29953	Q9HC84	Q9HC84	Mucin-5B	MUC5B	NS	Q9HC84
0.320477	0.478105	0.181458	Q9HCN6-2;Q9HCN6;Q9HCN6-3	Q9HCN6-2;Q9HCN6;Q9HCN6-3	Platelet glycoprotein VI	GP6	NS	Q9HCN6
0.150187	0.707641	-0.0909861	Q9HCU0;Q9HCU0-2	Q9HCU0	Endosialin	CD248	NS	Q9HCU0
0.293269	0.509016	0.241421	Q9HD89;Q9HD89-2	Q9HD89	Resistin	RETN	NS	Q9HD89
0.32941	0.468371	-0.166537	Q9NPF0;Q9NPF0-2	Q9NPF0;Q9NPF0-2	CD320 antigen	CD320	NS	Q9NPF0
0.413497	0.385925	0.223085	Q9NPG4	Q9NPG4	Protocadherin-12	PCDH12	NS	Q9NPG4
0.0738778	0.843572	0.0511064	Q9NPH3-3;Q9NPH3-2;Q9NPH3;Q9NPH3-5	Q9NPH3-3;Q9NPH3-2;Q9NPH3;Q9NPH3-5	Interleukin-1 receptor accessory protein	IL1RAP	NS	Q9NPH3
0.466628	0.341485	0.451456	Q9NQ36-3;Q9NQ36-2;Q9NQ36	Q9NQ36-3;Q9NQ36-2;Q9NQ36	Signal peptide, CUB and EGF-like domain-containing protein 2	SCUBE2	NS	Q9NQ36
0.123667	0.752199	-0.111562	Q9NQ38-3;Q9NQ38;Q9NQ38-2	Q9NQ38-3;Q9NQ38;Q9NQ38-2	Serine protease inhibitor Kazal-type 5;Hemofiltrate peptide HF6478;Hemofiltrate peptide HF7665	SPINK5	NS	Q9NQ38
0.232225	0.585835	-0.170134	Q9NQS3-2;Q9NQS3-3;Q9NQS3	Q9NQS3-2;Q9NQS3-3;Q9NQS3	Nectin-3	PVRL3	NS	Q9NQS3
0.0718507	0.847519	0.035288	Q9NZP8	Q9NZP8	Complement C1r subcomponent-like protein	C1RL	NS	Q9NZP8
0.0441946	0.903245	0.0238703	Q9NZU0	Q9NZU0	Leucine-rich repeat transmembrane protein FLRT3	FLRT3	NS	Q9NZU0
0.886815	0.129773	-0.381622	Q9NZV1	Q9NZV1	Cysteine-rich motor neuron 1 protein;Processed cysteine-rich motor neuron 1 protein	CRIM1	NS	Q9NZV1
0.131331	0.739042	0.0702282	Q9P121-3;Q9P121-2;Q9P121;Q9P121-4	Q9P121-3;Q9P121-2;Q9P121;Q9P121-4	Neurotrimin	NTM	NS	Q9P121
0.173525	0.670617	-0.114498	Q9UBG0	Q9UBG0	C-type mannose receptor 2	MRC2	NS	Q9UBG0
0.612389	0.244124	0.416253	Q9UBP4	Q9UBP4	Dickkopf-related protein 3	DKK3	NS	Q9UBP4
0.217218	0.606432	0.155666	Q9UBX5	Q9UBX5	Fibulin-5	FBLN5	NS	Q9UBX5
0.493482	0.32101	-0.230229	Q9UGN4	Q9UGN4	CMRF35-like molecule 8	CD300A	NS	Q9UGN4
0.136525	0.730256	0.0959492	Q9UGT4	Q9UGT4	Sushi domain-containing protein 2	SUSD2	NS	Q9UGT4
0.880499	0.131674	-0.401249	Q9UHG2	Q9UHG2	ProSAAS;KEP;Big SAAS;Little SAAS;Big PEN-LEN;PEN;Little LEN;Big LEN	PCSK1N	NS	Q9UHG2
1.2598	0.0549797	0.762325	Q9UHL4	Q9UHL4	Dipeptidyl peptidase 2	DPP7	NS	Q9UHL4
0.256013	0.554609	-0.149507	Q9UIB8-6;Q9UIB8-5;Q9UIB8-4;Q9UIB8-3;Q9UIB8-2;Q9UIB8	Q9UIB8-6;Q9UIB8-5;Q9UIB8-4;Q9UIB8-3;Q9UIB8-2;Q9UIB8	SLAM family member 5	CD84	NS	Q9UIB8
0.0188677	0.957486	0.0126892	Q9UKU6	Q9UKU6	Thyrotropin-releasing hormone-degrading ectoenzyme	TRHDE	NS	Q9UKU6
0.30299	0.497749	0.171179	Q9UKU9;Q9UKU9-2	Q9UKU9;Q9UKU9-2	Angiopoietin-related protein 2	ANGPTL2	NS	Q9UKU9
0.383824	0.413215	-0.145492	Q9ULI3;Q9ULI3-2	Q9ULI3;Q9ULI3-2	Protein HEG homolog 1	HEG1	NS	Q9ULI3
0.419637	0.380507	-0.267399	Q9ULV1	Q9ULV1	Frizzled-4	FZD4	NS	Q9ULV1
0.0400918	0.911818	-0.0250014	Q9UMR5-2;Q9UMR5;Q9UMR5-3	Q9UMR5-2;Q9UMR5;Q9UMR5-3	Lysosomal thioesterase PPT2	PPT2	NS	Q9UMR5
0.125588	0.748879	-0.0602233	Q9UN70-2;Q9UN70	Q9UN70-2;Q9UN70	Protocadherin gamma-C3	PCDHGC3	NS	Q9UN70
0.402388	0.395924	0.218224	Q9UNN8	Q9UNN8	Endothelial protein C receptor	PROCR	NS	Q9UNN8
0.381754	0.41519	-0.308619	Q9UNW1;Q9UNW1-4;Q9UNW1-3;Q9UNW1-2	Q9UNW1;Q9UNW1-4	Multiple inositol polyphosphate phosphatase 1	MINPP1	NS	Q9UNW1
0.427304	0.373849	-0.238126	Q9Y653-2;Q9Y653-3;Q9Y653;Q9Y653-5;Q9Y653-4	Q9Y653-2;Q9Y653-3;Q9Y653;Q9Y653-5	G-protein coupled receptor 56;GPR56 N-terminal fragment;GPR56 C-terminal fragment	GPR56	NS	Q9Y653
0.429838	0.371674	-0.851942	Q9Y6R7	Q9Y6R7	IgGFc-binding protein	FCGBP	NS	Q9Y6R7
