# Supplementary material for: Urinary proteomics links keratan sulfate degradation and lysosomal enzymes to early type 1 diabetes
Source: PLoS One. 2020 May 26;15(5):e0233639. doi: 10.1371/journal.pone.0233639 (PMC7250451; doi:10.1371/journal.pone.0233639)
Supplement: S3 Table — (XLSX) [file pone.0233639.s003.xlsx]

## Sheet: S3
Supplemental Table S3. Results from the pathDIP analysis using the 34 signature proteins.
Pathway Source	Pathway Name	p-value	q-value (FDR: BH-method)	q-value (Bonferroni)
KEGG	Lysosome	4.47136e-23	1.90927e-20	1.90927e-20
REACTOME	Neutrophil degranulation	3.10723e-20	6.63394e-18	1.32679e-17
REACTOME	Innate Immune System	8.21119e-15	1.16873e-12	3.50618e-12
REACTOME	Keratan sulfate degradation	1.81442e-13	1.93689e-11	7.74757e-11
KEGG	Other glycan degradation	1.94679e-12	1.66256e-10	8.31279e-10
KEGG	Glycosaminoglycan degradation	2.84072e-12	2.02165e-10	1.21299e-09
REACTOME	Metabolism of carbohydrates	1.72337e-11	1.05126e-09	7.35879e-09
REACTOME	Immune System	8.82475e-11	4.71021e-09	3.76817e-08
REACTOME	Keratan sulfate/keratin metabolism	1.37377e-10	6.51778e-09	5.866e-08
REACTOME	Glycosphingolipid metabolism	8.17095e-10	3.489e-08	3.489e-07
HumanCyc	chondroitin sulfate degradation (metazoa)	9.04455e-10	3.51093e-08	3.86202e-07
REACTOME	Mucopolysaccharidoses	8.47138e-09	3.0144e-07	3.61728e-06
REACTOME	Glycosaminoglycan metabolism	1.13966e-08	3.74334e-07	4.86635e-06
REACTOME	Sphingolipid metabolism	4.72743e-08	1.44187e-06	2.01861e-05
REACTOME	Diseases of carbohydrate metabolism	1.01287e-06	2.8833e-05	0.000432495
REACTOME	Diseases of metabolism	3.99471e-06	0.000106609	0.00170574
REACTOME	CS/DS degradation	4.33076e-06	0.000108779	0.00184923
KEGG	Glycosphingolipid biosynthesis - ganglio series	5.40479e-06	0.000128214	0.00230785
KEGG	Glycosphingolipid biosynthesis - globo and isoglobo series	5.40479e-06	0.000128214	0.00230785
REACTOME	Metabolism	7.11973e-06	0.000152006	0.00304012
REACTOME	MHC class II antigen presentation	9.92115e-06	0.000192561	0.00423633
EHMN	Glycosphingolipid biosynthesis - globoseries	9.64631e-06	0.000196142	0.00411897
EHMN	Glycosphingolipid biosynthesis - ganglioseries	1.56469e-05	0.000290488	0.00668123
REACTOME	Defective NEU1 causes sialidosis	1.63345e-05	0.000290618	0.00697483
REACTOME	Diseases of glycosylation	2.19135e-05	0.000374283	0.00935706
REACTOME	Lysosomal oligosaccharide catabolism	3.26211e-05	0.000535739	0.0139292
REACTOME	Disease	5.63292e-05	0.000890836	0.0240526
HumanCyc	dermatan sulfate degradation (metazoa)	8.13118e-05	0.00124	0.0347201
REACTOME	Diseases associated with glycosaminoglycan metabolism	0.000121444	0.00178816	0.0518566
WikiPathways	Degradation pathway of sphingolipids, including diseases	0.000194282	0.00276528	0.0829584
REACTOME	Chondroitin sulfate/dermatan sulfate metabolism	0.000207211	0.00285416	0.0884791
KEGG	Apoptosis	0.00028458	0.00379736	0.121516
REACTOME	Hyaluronan uptake and degradation	0.000354605	0.00458837	0.151416
REACTOME	Adaptive Immune System	0.00042693	0.00536174	0.182299
REACTOME	Extracellular matrix organization	0.000447553	0.00546015	0.191105
PharmGKB	Methotrexate_Pathway_Cancer_Cell_Pharmacodynamics	0.000561658	0.00666189	0.239828
REACTOME	Hyaluronan metabolism	0.00072532	0.00837058	0.309712
REACTOME	Diseases associated with glycosylation precursor biosynthesis	0.000814773	0.00915548	0.347908
stke	PAC1 Receptor Pathway	0.000814773	0.00915548	0.347908
INOH	Lysine degradation	0.00122292	0.0130547	0.522187
REACTOME	Degradation of the extracellular matrix	0.00281872	0.023146	1
REACTOME	Sialic acid metabolism	0.00275014	0.0234862	1
stke	G alpha s Pathway	0.00275014	0.0234862	1
PID	Alpha4 beta1 integrin signaling events	0.0029177	0.0235068	1
SMPDB	Methylenetetrahydrofolate Reductase Deficiency (MTHFRD)	0.00227578	0.0237014	0.971758
HumanCyc	glutamate removal from folates	0.00237368	0.0241324	1
REACTOME	Defective ACY1 causes encephalopathy	0.00237368	0.0241324	1
REACTOME	Defective HEXA causes GM2G1	0.00237368	0.0241324	1
REACTOME	Defective HEXB causes GM2G2	0.00237368	0.0241324	1
REACTOME	MPS IIID - Sanfilippo syndrome D	0.00237368	0.0241324	1
REACTOME	MPS IV - Morquio syndrome A	0.00237368	0.0241324	1
REACTOME	MPS IV - Morquio syndrome B	0.00237368	0.0241324	1
REACTOME	MPS VI - Maroteaux-Lamy syndrome	0.00237368	0.0241324	1
stke	Adrenergic Pathway	0.00363474	0.0287414	1
stke	Myocyte Adrenergic Pathway	0.00402103	0.0312178	1
REACTOME	Metabolism of lipids	0.00500681	0.0356318	1
REACTOME	Asparagine N-linked glycosylation	0.00514306	0.0360014	1
HumanCyc	glycine/serine biosynthesis	0.00474189	0.0361569	1
HumanCyc	lactose degradation III	0.00474189	0.0361569	1
HumanCyc	thyroid hormone biosynthesis	0.00474189	0.0361569	1
REACTOME	Transfer of LPS from LBP carrier to CD14	0.00474189	0.0361569	1
KEGG	Sphingolipid metabolism	0.00551543	0.0379853	1
KEGG	Amino sugar and nucleotide sugar metabolism	0.00574674	0.0389501	1
PID	Ceramide signaling	0.00574674	0.0389501	1
EHMN	Aminosugars metabolism	0.00646712	0.042484	1
REACTOME	Collagen degradation	0.00671591	0.0434499	1
WikiPathways	Glycine Metabolism	0.00710465	0.0452789	1
Pathway annotations for the full input list (results size = 694)
UniProt	Gene Symbol	Entrez Gene	Pathway Source	Pathway Name
O00584	RNASET2	8635	REACTOME	Immune System
O00584	RNASET2	8635	REACTOME	Innate Immune System
O00584	RNASET2	8635	REACTOME	Neutrophil degranulation
O00754	MAN2B1	4125	BioCarta	er associated degradation (erad)
O00754	MAN2B1	4125	KEGG	Lysosome
O00754	MAN2B1	4125	KEGG	Other glycan degradation
O00754	MAN2B1	4125	REACTOME	Immune System
O00754	MAN2B1	4125	REACTOME	Innate Immune System
O00754	MAN2B1	4125	REACTOME	Lysosomal oligosaccharide catabolism
O00754	MAN2B1	4125	REACTOME	Metabolism
O00754	MAN2B1	4125	REACTOME	Metabolism of carbohydrates
O00754	MAN2B1	4125	REACTOME	Neutrophil degranulation
O00754	MAN2B1	4125	systems-biology.org	Macrophage_Map_Update_ver2_re
P00352	ALDH1A1	216	HumanCyc	retinoate biosynthesis I
P00352	ALDH1A1	216	INOH	Arginine Proline metabolism
P00352	ALDH1A1	216	INOH	Glutamate Glutamine metabolism
P00352	ALDH1A1	216	INOH	Histidine degradation
P00352	ALDH1A1	216	INOH	Lysine degradation
P00352	ALDH1A1	216	INOH	Propanoate metabolism
P00352	ALDH1A1	216	INOH	Pyruvate metabolism
P00352	ALDH1A1	216	INOH	Tryptophan degradation
P00352	ALDH1A1	216	INOH	Valine Leucine Isoleucine degradation
P00352	ALDH1A1	216	KEGG	Retinol metabolism
P00352	ALDH1A1	216	Panther_Pathway	5-Hydroxytryptamine_degredation
P00352	ALDH1A1	216	PharmGKB	Cyclophosphamide_Pathway_Pharmacodynamics
P00352	ALDH1A1	216	PharmGKB	Ifosfamide_Pathway_Pharmacodynamics
P00352	ALDH1A1	216	PharmGKB	Ifosfamide_Pathway_Pharmacokinetics
P00352	ALDH1A1	216	REACTOME	Biological oxidations
P00352	ALDH1A1	216	REACTOME	Ethanol oxidation
P00352	ALDH1A1	216	REACTOME	Fructose catabolism
P00352	ALDH1A1	216	REACTOME	Fructose metabolism
P00352	ALDH1A1	216	REACTOME	Metabolism
P00352	ALDH1A1	216	REACTOME	Metabolism of carbohydrates
P00352	ALDH1A1	216	REACTOME	Phase I - Functionalization of compounds
P00352	ALDH1A1	216	REACTOME	RA biosynthesis
P00352	ALDH1A1	216	REACTOME	Signal Transduction
P00352	ALDH1A1	216	REACTOME	Signaling by Nuclear Receptors
P00352	ALDH1A1	216	REACTOME	Signaling by Retinoic Acid
P00352	ALDH1A1	216	SMPDB	Cyclophosphamide Action Pathway
P00352	ALDH1A1	216	SMPDB	Cyclophosphamide Metabolism Pathway
P00352	ALDH1A1	216	SMPDB	Ifosfamide Action Pathway
P00352	ALDH1A1	216	SMPDB	Ifosfamide Metabolism Pathway
P00352	ALDH1A1	216	SMPDB	Nevirapine Metabolism Pathway
P00352	ALDH1A1	216	SMPDB	Retinol Metabolism
P00352	ALDH1A1	216	SMPDB	Vitamin A Deficiency
P00352	ALDH1A1	216	UniProt_Pathways	Cofactor metabolism; retinol metabolism
P00352	ALDH1A1	216	WikiPathways	Amino Acid metabolism
P00352	ALDH1A1	216	WikiPathways	Dopaminergic Neurogenesis
P00352	ALDH1A1	216	WikiPathways	Ethanol effects on histone modifications
P00352	ALDH1A1	216	WikiPathways	Fatty Acid Omega Oxidation
P00352	ALDH1A1	216	WikiPathways	Folate-Alcohol and Cancer Pathway Hypotheses
P00352	ALDH1A1	216	WikiPathways	Tryptophan metabolism
P00352	ALDH1A1	216	WikiPathways	Vitamin A and Carotenoid Metabolism
P01011	SERPINA3	12	OntoCancro	Expanded.Apoptosis
P01011	SERPINA3	12	REACTOME	Hemostasis
P01011	SERPINA3	12	REACTOME	Immune System
P01011	SERPINA3	12	REACTOME	Innate Immune System
P01011	SERPINA3	12	REACTOME	Neutrophil degranulation
P01011	SERPINA3	12	REACTOME	Platelet activation, signaling and aggregation
P01011	SERPINA3	12	REACTOME	Platelet degranulation
P01011	SERPINA3	12	REACTOME	Response to elevated platelet cytosolic Ca2+
P01011	SERPINA3	12	stke	Fas Signaling Pathway
P01011	SERPINA3	12	stke	Integrin Signaling Pathway
P01011	SERPINA3	12	WikiPathways	Folate Metabolism
P01011	SERPINA3	12	WikiPathways	Selenium Micronutrient Network
P01011	SERPINA3	12	WikiPathways	Vitamin B12 Metabolism
P02750	LRG1	116844	REACTOME	Immune System
P02750	LRG1	116844	REACTOME	Innate Immune System
P02750	LRG1	116844	REACTOME	Neutrophil degranulation
P04066	FUCA1	2517	KEGG	Lysosome
P04066	FUCA1	2517	KEGG	Other glycan degradation
P04066	FUCA1	2517	REACTOME	Asparagine N-linked glycosylation
P04066	FUCA1	2517	REACTOME	Immune System
P04066	FUCA1	2517	REACTOME	Innate Immune System
P04066	FUCA1	2517	REACTOME	Metabolism of proteins
P04066	FUCA1	2517	REACTOME	N-glycan antennae elongation in the medial/trans-Golgi
P04066	FUCA1	2517	REACTOME	Neutrophil degranulation
P04066	FUCA1	2517	REACTOME	Post-translational protein modification
P04066	FUCA1	2517	REACTOME	Reactions specific to the complex N-glycan synthesis
P04066	FUCA1	2517	REACTOME	Transport to the Golgi and subsequent modification
P04433	IGKV3-11	28914	INOH	B cell receptor signaling
P04433	IGKV3-11	28914	REACTOME	Adaptive Immune System
P04433	IGKV3-11	28914	REACTOME	Antigen activates B Cell Receptor (BCR) leading to generation of second messengers
P04433	IGKV3-11	28914	REACTOME	Binding and Uptake of Ligands by Scavenger Receptors
P04433	IGKV3-11	28914	REACTOME	CD22 mediated BCR regulation
P04433	IGKV3-11	28914	REACTOME	Cell surface interactions at the vascular wall
P04433	IGKV3-11	28914	REACTOME	Classical antibody-mediated complement activation
P04433	IGKV3-11	28914	REACTOME	Complement cascade
P04433	IGKV3-11	28914	REACTOME	Creation of C4 and C2 activators
P04433	IGKV3-11	28914	REACTOME	Fc epsilon receptor (FCERI) signaling
P04433	IGKV3-11	28914	REACTOME	Fcgamma receptor (FCGR) dependent phagocytosis
P04433	IGKV3-11	28914	REACTOME	FCERI mediated Ca+2 mobilization
P04433	IGKV3-11	28914	REACTOME	FCERI mediated MAPK activation
P04433	IGKV3-11	28914	REACTOME	FCERI mediated NF-kB activation
P04433	IGKV3-11	28914	REACTOME	FCGR activation
P04433	IGKV3-11	28914	REACTOME	Hemostasis
P04433	IGKV3-11	28914	REACTOME	Immune System
P04433	IGKV3-11	28914	REACTOME	Immunoregulatory interactions between a Lymphoid and a non-Lymphoid cell
P04433	IGKV3-11	28914	REACTOME	Initial triggering of complement
P04433	IGKV3-11	28914	REACTOME	Innate Immune System
P04433	IGKV3-11	28914	REACTOME	Regulation of actin dynamics for phagocytic cup formation
P04433	IGKV3-11	28914	REACTOME	Regulation of Complement cascade
P04433	IGKV3-11	28914	REACTOME	Role of LAT2/NTAL/LAB on calcium mobilization
P04433	IGKV3-11	28914	REACTOME	Role of phospholipids in phagocytosis
P04433	IGKV3-11	28914	REACTOME	Scavenging of heme from plasma
P04433	IGKV3-11	28914	REACTOME	Signaling by the B Cell Receptor (BCR)
P04433	IGKV3-11	28914	REACTOME	Vesicle-mediated transport
P06865	HEXA	3073	EHMN	Aminosugars metabolism
P06865	HEXA	3073	EHMN	Glycosphingolipid biosynthesis - ganglioseries
P06865	HEXA	3073	EHMN	Glycosphingolipid biosynthesis - globoseries
P06865	HEXA	3073	HumanCyc	chondroitin sulfate degradation (metazoa)
P06865	HEXA	3073	HumanCyc	dermatan sulfate degradation (metazoa)
P06865	HEXA	3073	KEGG	Amino sugar and nucleotide sugar metabolism
P06865	HEXA	3073	KEGG	Glycosaminoglycan degradation
P06865	HEXA	3073	KEGG	Glycosphingolipid biosynthesis - ganglio series
P06865	HEXA	3073	KEGG	Glycosphingolipid biosynthesis - globo and isoglobo series
P06865	HEXA	3073	KEGG	Lysosome
P06865	HEXA	3073	KEGG	Other glycan degradation
P06865	HEXA	3073	REACTOME	Chondroitin sulfate/dermatan sulfate metabolism
P06865	HEXA	3073	REACTOME	CS/DS degradation
P06865	HEXA	3073	REACTOME	Defective HEXA causes GM2G1
P06865	HEXA	3073	REACTOME	Disease
P06865	HEXA	3073	REACTOME	Diseases associated with glycosaminoglycan metabolism
P06865	HEXA	3073	REACTOME	Diseases of glycosylation
P06865	HEXA	3073	REACTOME	Glycosaminoglycan metabolism
P06865	HEXA	3073	REACTOME	Glycosphingolipid metabolism
P06865	HEXA	3073	REACTOME	Hyaluronan metabolism
P06865	HEXA	3073	REACTOME	Hyaluronan uptake and degradation
P06865	HEXA	3073	REACTOME	Keratan sulfate degradation
P06865	HEXA	3073	REACTOME	Keratan sulfate/keratin metabolism
P06865	HEXA	3073	REACTOME	Metabolism
P06865	HEXA	3073	REACTOME	Metabolism of carbohydrates
P06865	HEXA	3073	REACTOME	Metabolism of lipids
P06865	HEXA	3073	REACTOME	Sphingolipid metabolism
P06865	HEXA	3073	SMPDB	Amino Sugar Metabolism
P06865	HEXA	3073	SMPDB	G(M2)-Gangliosidosis: Variant B, Tay-sachs disease
P06865	HEXA	3073	SMPDB	Salla Disease/Infantile Sialic Acid Storage Disease
P06865	HEXA	3073	SMPDB	Sialuria or French Type Sialuria
P06865	HEXA	3073	SMPDB	Tay-Sachs Disease
P06865	HEXA	3073	WikiPathways	Degradation pathway of sphingolipids, including diseases
P07339	CTSD	1509	ACSN2	DEATH_RECEPTOR
P07339	CTSD	1509	ACSN2	EMT_REGULATORS
P07339	CTSD	1509	ACSN2	NECROPTOSIS
P07339	CTSD	1509	BioCarta	downregulated of mta-3 in er-negative breast tumors
P07339	CTSD	1509	HumanCyc	thyroid hormone biosynthesis
P07339	CTSD	1509	KEGG	Apoptosis
P07339	CTSD	1509	KEGG	Autophagy - animal
P07339	CTSD	1509	KEGG	Estrogen signaling
P07339	CTSD	1509	KEGG	Lysosome
P07339	CTSD	1509	KEGG	Sphingolipid signaling
P07339	CTSD	1509	KEGG	Tuberculosis
P07339	CTSD	1509	NetPath	Prolactin
P07339	CTSD	1509	OntoCancro	Expanded.Apoptosis
P07339	CTSD	1509	PID	Ceramide signaling
P07339	CTSD	1509	PID	Direct p53 effectors
P07339	CTSD	1509	PID	LKB1 signaling events
P07339	CTSD	1509	PID	Validated nuclear estrogen receptor alpha network
P07339	CTSD	1509	REACTOME	Adaptive Immune System
P07339	CTSD	1509	REACTOME	Collagen degradation
P07339	CTSD	1509	REACTOME	Degradation of the extracellular matrix
P07339	CTSD	1509	REACTOME	Estrogen-dependent gene expression
P07339	CTSD	1509	REACTOME	ESR-mediated signaling
P07339	CTSD	1509	REACTOME	Extracellular matrix organization
P07339	CTSD	1509	REACTOME	Immune System
P07339	CTSD	1509	REACTOME	Innate Immune System
P07339	CTSD	1509	REACTOME	Metabolism of Angiotensinogen to Angiotensins
P07339	CTSD	1509	REACTOME	Metabolism of proteins
P07339	CTSD	1509	REACTOME	MHC class II antigen presentation
P07339	CTSD	1509	REACTOME	Neutrophil degranulation
P07339	CTSD	1509	REACTOME	Peptide hormone metabolism
P07339	CTSD	1509	REACTOME	Signal Transduction
P07339	CTSD	1509	REACTOME	Signaling by Nuclear Receptors
P07339	CTSD	1509	WikiPathways	Prolactin Signaling
P07686	HEXB	3074	EHMN	Aminosugars metabolism
P07686	HEXB	3074	EHMN	Glycosphingolipid biosynthesis - ganglioseries
P07686	HEXB	3074	EHMN	Glycosphingolipid biosynthesis - globoseries
P07686	HEXB	3074	HumanCyc	chondroitin sulfate degradation (metazoa)
P07686	HEXB	3074	HumanCyc	dermatan sulfate degradation (metazoa)
P07686	HEXB	3074	KEGG	Amino sugar and nucleotide sugar metabolism
P07686	HEXB	3074	KEGG	Glycosaminoglycan degradation
P07686	HEXB	3074	KEGG	Glycosphingolipid biosynthesis - ganglio series
P07686	HEXB	3074	KEGG	Glycosphingolipid biosynthesis - globo and isoglobo series
P07686	HEXB	3074	KEGG	Lysosome
P07686	HEXB	3074	KEGG	Other glycan degradation
P07686	HEXB	3074	REACTOME	Chondroitin sulfate/dermatan sulfate metabolism
P07686	HEXB	3074	REACTOME	CS/DS degradation
P07686	HEXB	3074	REACTOME	Defective HEXB causes GM2G2
P07686	HEXB	3074	REACTOME	Disease
P07686	HEXB	3074	REACTOME	Diseases associated with glycosaminoglycan metabolism
P07686	HEXB	3074	REACTOME	Diseases of glycosylation
P07686	HEXB	3074	REACTOME	Glycosaminoglycan metabolism
P07686	HEXB	3074	REACTOME	Glycosphingolipid metabolism
P07686	HEXB	3074	REACTOME	Hyaluronan metabolism
P07686	HEXB	3074	REACTOME	Hyaluronan uptake and degradation
P07686	HEXB	3074	REACTOME	Immune System
P07686	HEXB	3074	REACTOME	Innate Immune System
P07686	HEXB	3074	REACTOME	Keratan sulfate degradation
P07686	HEXB	3074	REACTOME	Keratan sulfate/keratin metabolism
P07686	HEXB	3074	REACTOME	Metabolism
P07686	HEXB	3074	REACTOME	Metabolism of carbohydrates
P07686	HEXB	3074	REACTOME	Metabolism of lipids
P07686	HEXB	3074	REACTOME	Neutrophil degranulation
P07686	HEXB	3074	REACTOME	Sphingolipid metabolism
P07858	CTSB	1508	ACSN2	APOPTOSIS
P07858	CTSB	1508	ACSN2	DEATH_RECEPTOR
P07858	CTSB	1508	ACSN2	MITOCHONDRIAL_METABOLISM
P07858	CTSB	1508	ACSN2	MOMP_REGULATION
P07858	CTSB	1508	ACSN2	NECROPTOSIS
P07858	CTSB	1508	ACSN2	PORPHYRIN_METABOLISM
P07858	CTSB	1508	KEGG	Antigen processing and presentation
P07858	CTSB	1508	KEGG	Apoptosis
P07858	CTSB	1508	KEGG	Autophagy - animal
P07858	CTSB	1508	KEGG	Lysosome
P07858	CTSB	1508	KEGG	NOD-like receptor signaling
P07858	CTSB	1508	KEGG	Renin secretion
P07858	CTSB	1508	REACTOME	Adaptive Immune System
P07858	CTSB	1508	REACTOME	Assembly of collagen fibrils and other multimeric structures
P07858	CTSB	1508	REACTOME	Collagen degradation
P07858	CTSB	1508	REACTOME	Collagen formation
P07858	CTSB	1508	REACTOME	Degradation of the extracellular matrix
P07858	CTSB	1508	REACTOME	Extracellular matrix organization
P07858	CTSB	1508	REACTOME	Immune System
P07858	CTSB	1508	REACTOME	Innate Immune System
P07858	CTSB	1508	REACTOME	MHC class II antigen presentation
P07858	CTSB	1508	REACTOME	Neutrophil degranulation
P07858	CTSB	1508	REACTOME	Toll-like Receptor Cascades
P07858	CTSB	1508	REACTOME	Trafficking and processing of endosomal TLR
P07858	CTSB	1508	WikiPathways	Ebola Virus Pathway on Host
P08571	CD14	929	ACSN2	IMMUNOSTIMULATORY_CYTOKINE
P08571	CD14	929	ACSN2	MARKERS_DC
P08571	CD14	929	ACSN2	MARKERS_MACROPHAGE
P08571	CD14	929	ACSN2	MARKERS_MDSC
P08571	CD14	929	ACSN2	MARKERS_NEUTROPHIL
P08571	CD14	929	BioCarta	inactivation of gsk3 by akt causes accumulation of b-catenin in alveolar macrophages
P08571	CD14	929	BioCarta	toll-like receptor
P08571	CD14	929	INOH	TLR ECSIT MEKK1 JNK
P08571	CD14	929	INOH	TLR ECSIT MEKK1 p38
P08571	CD14	929	INOH	TLR JNK
P08571	CD14	929	INOH	TLR NFkB
P08571	CD14	929	INOH	TLR p38
P08571	CD14	929	KEGG	Acute myeloid leukemia
P08571	CD14	929	KEGG	Amoebiasis
P08571	CD14	929	KEGG	Hematopoietic cell lineage
P08571	CD14	929	KEGG	Legionellosis
P08571	CD14	929	KEGG	MAPK signaling
P08571	CD14	929	KEGG	NF-kappa B signaling
P08571	CD14	929	KEGG	Pathogenic Escherichia coli infection
P08571	CD14	929	KEGG	Pertussis
P08571	CD14	929	KEGG	Phagosome
P08571	CD14	929	KEGG	Salmonella infection
P08571	CD14	929	KEGG	Toll-like receptor signaling
P08571	CD14	929	KEGG	Transcriptional misregulation in cancer
P08571	CD14	929	KEGG	Tuberculosis
P08571	CD14	929	Panther_Pathway	Toll_receptor_signaling
P08571	CD14	929	PID	Alpha4 beta1 integrin signaling events
P08571	CD14	929	PID	Beta1 integrin cell surface interactions
P08571	CD14	929	PID	Endogenous TLR signaling
P08571	CD14	929	REACTOME	Activation of IRF3/IRF7 mediated by TBK1/IKK epsilon
P08571	CD14	929	REACTOME	Adaptive Immune System
P08571	CD14	929	REACTOME	Antigen processing-Cross presentation
P08571	CD14	929	REACTOME	Apoptosis
P08571	CD14	929	REACTOME	Caspase activation via Death Receptors in the presence of ligand
P08571	CD14	929	REACTOME	Caspase activation via extrinsic apoptotic signalling
P08571	CD14	929	REACTOME	Class I MHC mediated antigen processing & presentation
P08571	CD14	929	REACTOME	Disease
P08571	CD14	929	REACTOME	Diseases associated with the TLR signaling cascade
P08571	CD14	929	REACTOME	Diseases of Immune System
P08571	CD14	929	REACTOME	ER-Phagosome
P08571	CD14	929	REACTOME	IKK complex recruitment mediated by RIP1
P08571	CD14	929	REACTOME	Immune System
P08571	CD14	929	REACTOME	Innate Immune System
P08571	CD14	929	REACTOME	IRAK2 mediated activation of TAK1 complex upon TLR7/8 or 9 stimulation
P08571	CD14	929	REACTOME	IRAK4 deficiency (TLR2/4)
P08571	CD14	929	REACTOME	MyD88 deficiency (TLR2/4)
P08571	CD14	929	REACTOME	MyD88 dependent cascade initiated on endosome
P08571	CD14	929	REACTOME	MyD88-independent TLR4 cascade
P08571	CD14	929	REACTOME	MyD88:MAL(TIRAP) cascade initiated on plasma membrane
P08571	CD14	929	REACTOME	Neutrophil degranulation
P08571	CD14	929	REACTOME	Programmed Cell Death
P08571	CD14	929	REACTOME	Regulation of TLR by endogenous ligand
P08571	CD14	929	REACTOME	Toll Like Receptor 2 (TLR2) Cascade
P08571	CD14	929	REACTOME	Toll Like Receptor 4 (TLR4) Cascade
P08571	CD14	929	REACTOME	Toll Like Receptor 7/8 (TLR7/8) Cascade
P08571	CD14	929	REACTOME	Toll Like Receptor 9 (TLR9) Cascade
P08571	CD14	929	REACTOME	Toll Like Receptor TLR1:TLR2 Cascade
P08571	CD14	929	REACTOME	Toll Like Receptor TLR6:TLR2 Cascade
P08571	CD14	929	REACTOME	Toll-like Receptor Cascades
P08571	CD14	929	REACTOME	Transfer of LPS from LBP carrier to CD14
P08571	CD14	929	REACTOME	TRAF6 mediated induction of NFkB and MAP kinases upon TLR7/8 or 9 activation
P08571	CD14	929	REACTOME	TRAF6-mediated induction of TAK1 complex within TLR4 complex
P08571	CD14	929	REACTOME	TRIF-mediated programmed cell death
P08571	CD14	929	REACTOME	TRIF(TICAM1)-mediated TLR4 signaling
P08571	CD14	929	systems-biology.org	Toll-Like_receptor_signaling_network
P08571	CD14	929	WikiPathways	Fibrin Complement Receptor 3 Signaling
P08571	CD14	929	WikiPathways	LTF danger signal response
P08571	CD14	929	WikiPathways	Macrophage markers
P08571	CD14	929	WikiPathways	MAPK Signaling
P08571	CD14	929	WikiPathways	Pathogenic Escherichia coli infection
P08571	CD14	929	WikiPathways	Regulation of Actin Cytoskeleton
P08571	CD14	929	WikiPathways	Regulation of toll-like receptor signaling
P08571	CD14	929	WikiPathways	Toll-like Receptor Signaling
P08571	CD14	929	WikiPathways	Vitamin D Receptor
P09668	CTSH	1512	KEGG	Apoptosis
P09668	CTSH	1512	KEGG	Lysosome
P09668	CTSH	1512	REACTOME	Adaptive Immune System
P09668	CTSH	1512	REACTOME	Immune System
P09668	CTSH	1512	REACTOME	Innate Immune System
P09668	CTSH	1512	REACTOME	Metabolism of proteins
P09668	CTSH	1512	REACTOME	MHC class II antigen presentation
P09668	CTSH	1512	REACTOME	Neutrophil degranulation
P09668	CTSH	1512	REACTOME	Surfactant metabolism
P10619	CTSA	5476	EHMN	De novo fatty acid biosynthesis
P10619	CTSA	5476	KEGG	Lysosome
P10619	CTSA	5476	KEGG	Renin-angiotensin system
P10619	CTSA	5476	REACTOME	Adaptive Immune System
P10619	CTSA	5476	REACTOME	Asparagine N-linked glycosylation
P10619	CTSA	5476	REACTOME	Biosynthesis of the N-glycan precursor (dolichol lipid-linked oligosaccharide, LLO) and transfer to a nascent protein
P10619	CTSA	5476	REACTOME	Defective NEU1 causes sialidosis
P10619	CTSA	5476	REACTOME	Disease
P10619	CTSA	5476	REACTOME	Diseases associated with glycosylation precursor biosynthesis
P10619	CTSA	5476	REACTOME	Diseases of glycosylation
P10619	CTSA	5476	REACTOME	Glycosphingolipid metabolism
P10619	CTSA	5476	REACTOME	Immune System
P10619	CTSA	5476	REACTOME	Innate Immune System
P10619	CTSA	5476	REACTOME	Metabolism
P10619	CTSA	5476	REACTOME	Metabolism of lipids
P10619	CTSA	5476	REACTOME	Metabolism of proteins
P10619	CTSA	5476	REACTOME	MHC class II antigen presentation
P10619	CTSA	5476	REACTOME	Neutrophil degranulation
P10619	CTSA	5476	REACTOME	Post-translational protein modification
P10619	CTSA	5476	REACTOME	Sialic acid metabolism
P10619	CTSA	5476	REACTOME	Sphingolipid metabolism
P10619	CTSA	5476	REACTOME	Synthesis of substrates in N-glycan biosythesis
P10619	CTSA	5476	systems-biology.org	Macrophage_Map_Update_ver2_re
P10619	CTSA	5476	WikiPathways	Ciliary landscape
P15586	GNS	2799	KEGG	Glycosaminoglycan degradation
P15586	GNS	2799	KEGG	Lysosome
P15586	GNS	2799	RB-Pathways	CycD1_CDK4-6_module
P15586	GNS	2799	RB-Pathways	CycE1_CDK2_module
P15586	GNS	2799	RB-Pathways	CycH_CDK7_module
P15586	GNS	2799	RB-Pathways	E2F4-5_module
P15586	GNS	2799	RB-Pathways	p16_p15_module
P15586	GNS	2799	RB-Pathways	p27_p21_module
P15586	GNS	2799	RB-Pathways	rb_map
P15586	GNS	2799	RB-Pathways	rb_module
P15586	GNS	2799	REACTOME	Disease
P15586	GNS	2799	REACTOME	Diseases of carbohydrate metabolism
P15586	GNS	2799	REACTOME	Diseases of metabolism
P15586	GNS	2799	REACTOME	Glycosaminoglycan metabolism
P15586	GNS	2799	REACTOME	Immune System
P15586	GNS	2799	REACTOME	Innate Immune System
P15586	GNS	2799	REACTOME	Keratan sulfate degradation
P15586	GNS	2799	REACTOME	Keratan sulfate/keratin metabolism
P15586	GNS	2799	REACTOME	Lysosome Vesicle Biogenesis
P15586	GNS	2799	REACTOME	Membrane Trafficking
P15586	GNS	2799	REACTOME	Metabolism
P15586	GNS	2799	REACTOME	Metabolism of carbohydrates
P15586	GNS	2799	REACTOME	MPS IIID - Sanfilippo syndrome D
P15586	GNS	2799	REACTOME	Mucopolysaccharidoses
P15586	GNS	2799	REACTOME	Neutrophil degranulation
P15586	GNS	2799	REACTOME	trans-Golgi Network Vesicle Budding
P15586	GNS	2799	REACTOME	Vesicle-mediated transport
P15848	ARSB	411	EHMN	Androgen and estrogen biosynthesis and metabolism
P15848	ARSB	411	HumanCyc	chondroitin sulfate degradation (metazoa)
P15848	ARSB	411	KEGG	Glycosaminoglycan degradation
P15848	ARSB	411	KEGG	Lysosome
P15848	ARSB	411	REACTOME	Chondroitin sulfate/dermatan sulfate metabolism
P15848	ARSB	411	REACTOME	CS/DS degradation
P15848	ARSB	411	REACTOME	Disease
P15848	ARSB	411	REACTOME	Diseases of carbohydrate metabolism
P15848	ARSB	411	REACTOME	Diseases of metabolism
P15848	ARSB	411	REACTOME	Gamma carboxylation, hypusine formation and arylsulfatase activation
P15848	ARSB	411	REACTOME	Glycosaminoglycan metabolism
P15848	ARSB	411	REACTOME	Glycosphingolipid metabolism
P15848	ARSB	411	REACTOME	Immune System
P15848	ARSB	411	REACTOME	Innate Immune System
P15848	ARSB	411	REACTOME	Metabolism
P15848	ARSB	411	REACTOME	Metabolism of carbohydrates
P15848	ARSB	411	REACTOME	Metabolism of lipids
P15848	ARSB	411	REACTOME	Metabolism of proteins
P15848	ARSB	411	REACTOME	MPS VI - Maroteaux-Lamy syndrome
P15848	ARSB	411	REACTOME	Mucopolysaccharidoses
P15848	ARSB	411	REACTOME	Neutrophil degranulation
P15848	ARSB	411	REACTOME	Post-translational protein modification
P15848	ARSB	411	REACTOME	Sphingolipid metabolism
P15848	ARSB	411	REACTOME	The activation of arylsulfatases
P16035	TIMP2	7077	ACSN2	ECM
P16035	TIMP2	7077	ACSN2	EMT_REGULATORS
P16035	TIMP2	7077	ACSN2	MATRIX_REGULATION
P16035	TIMP2	7077	ACSN2	TUMOR_GROWTH
P16035	TIMP2	7077	BioCarta	inhibition of matrix metalloproteinases
P16035	TIMP2	7077	REACTOME	Activation of Matrix Metalloproteinases
P16035	TIMP2	7077	REACTOME	Degradation of the extracellular matrix
P16035	TIMP2	7077	REACTOME	Extracellular matrix organization
P16035	TIMP2	7077	REACTOME	Immune System
P16035	TIMP2	7077	REACTOME	Innate Immune System
P16035	TIMP2	7077	REACTOME	Neutrophil degranulation
P16035	TIMP2	7077	WikiPathways	Angiogenesis
P16035	TIMP2	7077	WikiPathways	IL1 and megakaryocytes in obesity
P16035	TIMP2	7077	WikiPathways	Matrix Metalloproteinases
P16035	TIMP2	7077	WikiPathways	Vitamin D Receptor
P16278	GLB1	2720	EHMN	Galactose metabolism
P16278	GLB1	2720	EHMN	Glycerophospholipid metabolism
P16278	GLB1	2720	EHMN	Glycosphingolipid biosynthesis - ganglioseries
P16278	GLB1	2720	EHMN	Glycosphingolipid metabolism
P16278	GLB1	2720	HumanCyc	lactose degradation III
P16278	GLB1	2720	INOH	Galactose metabolism
P16278	GLB1	2720	INOH	Glycolysis Gluconeogenesis
P16278	GLB1	2720	KEGG	Galactose metabolism
P16278	GLB1	2720	KEGG	Glycosaminoglycan degradation
P16278	GLB1	2720	KEGG	Glycosphingolipid biosynthesis - ganglio series
P16278	GLB1	2720	KEGG	Lysosome
P16278	GLB1	2720	KEGG	Other glycan degradation
P16278	GLB1	2720	KEGG	Sphingolipid metabolism
P16278	GLB1	2720	NetPath	TNFalpha
P16278	GLB1	2720	REACTOME	Asparagine N-linked glycosylation
P16278	GLB1	2720	REACTOME	Biosynthesis of the N-glycan precursor (dolichol lipid-linked oligosaccharide, LLO) and transfer to a nascent protein
P16278	GLB1	2720	REACTOME	Defective NEU1 causes sialidosis
P16278	GLB1	2720	REACTOME	Disease
P16278	GLB1	2720	REACTOME	Diseases associated with glycosylation precursor biosynthesis
P16278	GLB1	2720	REACTOME	Diseases of carbohydrate metabolism
P16278	GLB1	2720	REACTOME	Diseases of glycosylation
P16278	GLB1	2720	REACTOME	Diseases of metabolism
P16278	GLB1	2720	REACTOME	Glycosaminoglycan metabolism
P16278	GLB1	2720	REACTOME	Glycosphingolipid metabolism
P16278	GLB1	2720	REACTOME	Heparan sulfate/heparin (HS-GAG) metabolism
P16278	GLB1	2720	REACTOME	HS-GAG degradation
P16278	GLB1	2720	REACTOME	Immune System
P16278	GLB1	2720	REACTOME	Innate Immune System
P16278	GLB1	2720	REACTOME	Keratan sulfate degradation
P16278	GLB1	2720	REACTOME	Keratan sulfate/keratin metabolism
P16278	GLB1	2720	REACTOME	Metabolism
P16278	GLB1	2720	REACTOME	Metabolism of carbohydrates
P16278	GLB1	2720	REACTOME	Metabolism of lipids
P16278	GLB1	2720	REACTOME	Metabolism of proteins
P16278	GLB1	2720	REACTOME	MPS IV - Morquio syndrome B
P16278	GLB1	2720	REACTOME	Mucopolysaccharidoses
P16278	GLB1	2720	REACTOME	Neutrophil degranulation
P16278	GLB1	2720	REACTOME	Post-translational protein modification
P16278	GLB1	2720	REACTOME	Sialic acid metabolism
P16278	GLB1	2720	REACTOME	Sphingolipid metabolism
P16278	GLB1	2720	REACTOME	Synthesis of substrates in N-glycan biosythesis
P16278	GLB1	2720	WikiPathways	Ciliary landscape
P16278	GLB1	2720	WikiPathways	Degradation pathway of sphingolipids, including diseases
P16278	GLB1	2720	WikiPathways	Ectoderm Differentiation
P17050	NAGA	4668	EHMN	Glycosphingolipid biosynthesis - globoseries
P17050	NAGA	4668	KEGG	Glycosphingolipid biosynthesis - globo and isoglobo series
P17050	NAGA	4668	KEGG	Lysosome
P19320	VCAM1	7412	ACSN2	INTEGRINS
P19320	VCAM1	7412	KEGG	African trypanosomiasis
P19320	VCAM1	7412	KEGG	AGE-RAGE signaling pathway in diabetic complications
P19320	VCAM1	7412	KEGG	Cell adhesion molecules (CAMs)
P19320	VCAM1	7412	KEGG	Fluid shear stress and atherosclerosis
P19320	VCAM1	7412	KEGG	Leukocyte transendothelial migration
P19320	VCAM1	7412	KEGG	Malaria
P19320	VCAM1	7412	KEGG	NF-kappa B signaling
P19320	VCAM1	7412	KEGG	TNF signaling
P19320	VCAM1	7412	PID	a4b7 Integrin signaling
P19320	VCAM1	7412	PID	Alpha4 beta1 integrin signaling events
P19320	VCAM1	7412	PID	Alpha9 beta1 integrin signaling events
P19320	VCAM1	7412	PID	Beta1 integrin cell surface interactions
P19320	VCAM1	7412	PID	Beta2 integrin cell surface interactions
P19320	VCAM1	7412	PID	Beta5 beta6 beta7 and beta8 integrin cell surface interactions
P19320	VCAM1	7412	PID	Cellular roles of Anthrax toxin
P19320	VCAM1	7412	PID	Thromboxane A2 receptor signaling
P19320	VCAM1	7412	REACTOME	Adaptive Immune System
P19320	VCAM1	7412	REACTOME	Cytokine Signaling in Immune system
P19320	VCAM1	7412	REACTOME	Extracellular matrix organization
P19320	VCAM1	7412	REACTOME	Immune System
P19320	VCAM1	7412	REACTOME	Immunoregulatory interactions between a Lymphoid and a non-Lymphoid cell
P19320	VCAM1	7412	REACTOME	Integrin cell surface interactions
P19320	VCAM1	7412	REACTOME	Interferon gamma signaling
P19320	VCAM1	7412	REACTOME	Interferon Signaling
P19320	VCAM1	7412	REACTOME	Interleukin-4 and Interleukin-13 signaling
P19320	VCAM1	7412	REACTOME	Signaling by Interleukins
P19320	VCAM1	7412	Spike	NFkB Signaling Network
P19320	VCAM1	7412	WikiPathways	Amplification and Expansion of Oncogenic Pathways as Metastatic Traits
P19320	VCAM1	7412	WikiPathways	Cells and Molecules involved in local acute inflammatory response
P19320	VCAM1	7412	WikiPathways	miRNAs involvement in the immune response in sepsis
P19320	VCAM1	7412	WikiPathways	Nonalcoholic fatty liver disease
P19320	VCAM1	7412	WikiPathways	Photodynamic therapy-induced NF-kB survival signaling
P19320	VCAM1	7412	WikiPathways	Platelet-mediated interactions with vascular and circulating cells
P19320	VCAM1	7412	WikiPathways	RANKL/RANK (Receptor activator of NFKB (ligand)) Signaling
P34059	GALNS	2588	HumanCyc	chondroitin sulfate degradation (metazoa)
P34059	GALNS	2588	KEGG	Glycosaminoglycan degradation
P34059	GALNS	2588	KEGG	Lysosome
P34059	GALNS	2588	REACTOME	Disease
P34059	GALNS	2588	REACTOME	Diseases of carbohydrate metabolism
P34059	GALNS	2588	REACTOME	Diseases of metabolism
P34059	GALNS	2588	REACTOME	Glycosaminoglycan metabolism
P34059	GALNS	2588	REACTOME	Immune System
P34059	GALNS	2588	REACTOME	Innate Immune System
P34059	GALNS	2588	REACTOME	Keratan sulfate degradation
P34059	GALNS	2588	REACTOME	Keratan sulfate/keratin metabolism
P34059	GALNS	2588	REACTOME	Metabolism
P34059	GALNS	2588	REACTOME	Metabolism of carbohydrates
P34059	GALNS	2588	REACTOME	MPS IV - Morquio syndrome A
P34059	GALNS	2588	REACTOME	Mucopolysaccharidoses
P34059	GALNS	2588	REACTOME	Neutrophil degranulation
P34059	GALNS	2588	stke	Adrenergic Pathway
P34059	GALNS	2588	stke	Differentiation Pathway in PC12 Cells
P34059	GALNS	2588	stke	G alpha s Pathway
P34059	GALNS	2588	stke	Myocyte Adrenergic Pathway
P34059	GALNS	2588	stke	PAC1 Receptor Pathway
P34896	SHMT1	6470	EHMN	Lysine metabolism
P34896	SHMT1	6470	EHMN	Vitamin B9 (folate) metabolism
P34896	SHMT1	6470	HumanCyc	dTMP <i>de novo</i> biosynthesis (mitochondrial)
P34896	SHMT1	6470	HumanCyc	folate polyglutamylation
P34896	SHMT1	6470	HumanCyc	folate transformations
P34896	SHMT1	6470	HumanCyc	glycine betaine degradation
P34896	SHMT1	6470	HumanCyc	glycine/serine biosynthesis
P34896	SHMT1	6470	HumanCyc	serine and glycine biosynthesis
P34896	SHMT1	6470	HumanCyc	superpathway of choline degradation to L-serine
P34896	SHMT1	6470	INOH	Folate metabolism
P34896	SHMT1	6470	INOH	Glycine Serine metabolism
P34896	SHMT1	6470	INOH	Lysine degradation
P34896	SHMT1	6470	IPAVS	Hypermethoninemia_metabolic
P34896	SHMT1	6470	KEGG	Glycine, serine and threonine metabolism
P34896	SHMT1	6470	KEGG	Glyoxylate and dicarboxylate metabolism
P34896	SHMT1	6470	KEGG	One carbon pool by folate
P34896	SHMT1	6470	PharmGKB	Antimetabolite_Pathway_Folate_Cycle_Pharmacodynamics
P34896	SHMT1	6470	PharmGKB	Methotrexate_Pathway_Cancer_Cell_Pharmacodynamics
P34896	SHMT1	6470	PID	Validated targets of C-MYC transcriptional activation
P34896	SHMT1	6470	REACTOME	Branched-chain amino acid catabolism
P34896	SHMT1	6470	REACTOME	Carnitine synthesis
P34896	SHMT1	6470	REACTOME	Metabolism
P34896	SHMT1	6470	REACTOME	Metabolism of amino acids and derivatives
P34896	SHMT1	6470	REACTOME	Metabolism of folate and pterines
P34896	SHMT1	6470	REACTOME	Metabolism of vitamins and cofactors
P34896	SHMT1	6470	REACTOME	Metabolism of water-soluble vitamins and cofactors
P34896	SHMT1	6470	SMPDB	3-Phosphoglycerate dehydrogenase deficiency
P34896	SHMT1	6470	SMPDB	Carnitine Synthesis
P34896	SHMT1	6470	SMPDB	Cystathionine Beta-Synthase Deficiency
P34896	SHMT1	6470	SMPDB	Dihydropyrimidine Dehydrogenase Deficiency (DHPD)
P34896	SHMT1	6470	SMPDB	Dimethylglycine Dehydrogenase Deficiency
P34896	SHMT1	6470	SMPDB	Glycine and Serine Metabolism
P34896	SHMT1	6470	SMPDB	Glycine N-methyltransferase Deficiency
P34896	SHMT1	6470	SMPDB	Homocystinuria-megaloblastic anemia due to defect in cobalamin metabolism, cblG complementation type
P34896	SHMT1	6470	SMPDB	Hyperglycinemia, non-ketotic
P34896	SHMT1	6470	SMPDB	Hypermethioninemia
P34896	SHMT1	6470	SMPDB	Methionine Adenosyltransferase Deficiency
P34896	SHMT1	6470	SMPDB	Methionine Metabolism
P34896	SHMT1	6470	SMPDB	Methylenetetrahydrofolate Reductase Deficiency (MTHFRD)
P34896	SHMT1	6470	SMPDB	Non Ketotic Hyperglycinemia
P34896	SHMT1	6470	SMPDB	sarcosine oncometabolite pathway
P34896	SHMT1	6470	SMPDB	S-Adenosylhomocysteine (SAH) Hydrolase Deficiency
P34896	SHMT1	6470	SMPDB	Sarcosinemia
P34896	SHMT1	6470	UniProt_Pathways	One-carbon metabolism; tetrahydrofolate interconversion
P34896	SHMT1	6470	WikiPathways	Folate Metabolism
P34896	SHMT1	6470	WikiPathways	Glycine Metabolism
P34896	SHMT1	6470	WikiPathways	One carbon metabolism and related
P34896	SHMT1	6470	WikiPathways	One Carbon Metabolism
P34896	SHMT1	6470	WikiPathways	Pathways in clear cell renal cell carcinoma
P34896	SHMT1	6470	WikiPathways	Trans-sulfuration and one carbon metabolism
P51884	LUM	4060	INOH	Integrin
P51884	LUM	4060	KEGG	Proteoglycans in cancer
P51884	LUM	4060	REACTOME	Defective B4GALT1 causes B4GALT1-CDG (CDG-2d)
P51884	LUM	4060	REACTOME	Defective CHST6 causes MCDC1
P51884	LUM	4060	REACTOME	Defective ST3GAL3 causes MCT12 and EIEE15
P51884	LUM	4060	REACTOME	Disease
P51884	LUM	4060	REACTOME	Diseases associated with glycosaminoglycan metabolism
P51884	LUM	4060	REACTOME	Diseases of glycosylation
P51884	LUM	4060	REACTOME	Extracellular matrix organization
P51884	LUM	4060	REACTOME	Glycosaminoglycan metabolism
P51884	LUM	4060	REACTOME	Integrin cell surface interactions
P51884	LUM	4060	REACTOME	Keratan sulfate biosynthesis
P51884	LUM	4060	REACTOME	Keratan sulfate degradation
P51884	LUM	4060	REACTOME	Keratan sulfate/keratin metabolism
P51884	LUM	4060	REACTOME	Metabolism
P51884	LUM	4060	REACTOME	Metabolism of carbohydrates
P53634	CTSC	1075	KEGG	Apoptosis
P53634	CTSC	1075	KEGG	Lysosome
P53634	CTSC	1075	REACTOME	Adaptive Immune System
P53634	CTSC	1075	REACTOME	Asparagine N-linked glycosylation
P53634	CTSC	1075	REACTOME	Cargo concentration in the ER
P53634	CTSC	1075	REACTOME	COPII-mediated vesicle transport
P53634	CTSC	1075	REACTOME	ER to Golgi Anterograde Transport
P53634	CTSC	1075	REACTOME	Immune System
P53634	CTSC	1075	REACTOME	Innate Immune System
P53634	CTSC	1075	REACTOME	Membrane Trafficking
P53634	CTSC	1075	REACTOME	Metabolism of proteins
P53634	CTSC	1075	REACTOME	MHC class II antigen presentation
P53634	CTSC	1075	REACTOME	Neutrophil degranulation
P53634	CTSC	1075	REACTOME	Post-translational protein modification
P53634	CTSC	1075	REACTOME	Transport to the Golgi and subsequent modification
P53634	CTSC	1075	REACTOME	Vesicle-mediated transport
P60174	TPI1	7167	ACSN2	GLUCOSE_METABOLISM
P60174	TPI1	7167	ACSN2	MITOCHONDRIAL_METABOLISM
P60174	TPI1	7167	ACSN2	RCD_GENES
P60174	TPI1	7167	HumanCyc	gluconeogenesis
P60174	TPI1	7167	HumanCyc	glycolysis
P60174	TPI1	7167	HumanCyc	sucrose degradation
P60174	TPI1	7167	HumanCyc	superpathway of conversion of glucose to acetyl CoA and entry into the TCA cycle
P60174	TPI1	7167	KEGG	Fructose and mannose metabolism
P60174	TPI1	7167	KEGG	Glycolysis / Gluconeogenesis
P60174	TPI1	7167	KEGG	Inositol phosphate metabolism
P60174	TPI1	7167	Panther_Pathway	Glycolysis
P60174	TPI1	7167	REACTOME	Gluconeogenesis
P60174	TPI1	7167	REACTOME	Glucose metabolism
P60174	TPI1	7167	REACTOME	Glycolysis
P60174	TPI1	7167	REACTOME	Metabolism
P60174	TPI1	7167	REACTOME	Metabolism of carbohydrates
P60174	TPI1	7167	systems-biology.org	adipocyte_v2.1
P60174	TPI1	7167	systems-biology.org	beta_cell_v2.3
P60174	TPI1	7167	systems-biology.org	hepatocyte_v2.9
P60174	TPI1	7167	systems-biology.org	Macrophage_Map_Update_ver2_re
P60174	TPI1	7167	systems-biology.org	Skeletal_muscle_v2.9
P60174	TPI1	7167	SMPDB	Fanconi-bickel syndrome
P60174	TPI1	7167	SMPDB	Fructose and Mannose Degradation
P60174	TPI1	7167	SMPDB	Fructose intolerance, hereditary
P60174	TPI1	7167	SMPDB	Fructose-1,6-diphosphatase deficiency
P60174	TPI1	7167	SMPDB	Fructosuria
P60174	TPI1	7167	SMPDB	Gluconeogenesis
P60174	TPI1	7167	SMPDB	Glycogen Storage Disease Type 1A (GSD1A) or Von Gierke Disease
P60174	TPI1	7167	SMPDB	Glycogenosis, Type IB
P60174	TPI1	7167	SMPDB	Glycogenosis, Type IC
P60174	TPI1	7167	SMPDB	Glycolysis
P60174	TPI1	7167	SMPDB	Phosphoenolpyruvate carboxykinase deficiency 1 (PEPCK1)
P60174	TPI1	7167	SMPDB	SMPDB
P60174	TPI1	7167	SMPDB	Triosephosphate isomerase
P60174	TPI1	7167	Spike	Caspases Cascade
P60174	TPI1	7167	UniProt_Pathways	Carbohydrate biosynthesis; gluconeogenesis
P60174	TPI1	7167	UniProt_Pathways	Carbohydrate degradation; glycolysis
P60174	TPI1	7167	WikiPathways	Cori Cycle
P60174	TPI1	7167	WikiPathways	Fatty Acid Beta Oxidation
P60174	TPI1	7167	WikiPathways	Glycolysis and Gluconeogenesis
P60174	TPI1	7167	WikiPathways	HIF1A and PPARG regulation of glycolysis
P60174	TPI1	7167	WikiPathways	Pathways in clear cell renal cell carcinoma
Q02818	NUCB1	4924	REACTOME	Metabolism of proteins
Q02818	NUCB1	4924	REACTOME	Post-translational protein modification
Q02818	NUCB1	4924	REACTOME	Post-translational protein phosphorylation
Q02818	NUCB1	4924	REACTOME	Regulation of Insulin-like Growth Factor (IGF) transport and uptake by Insulin-like Growth Factor Binding Proteins (IGFBPs)
Q03154	ACY1	95	EHMN	Methionine and cysteine metabolism
Q03154	ACY1	95	EHMN	Urea cycle and metabolism of arginine, proline, glutamate, aspartate and asparagine
Q03154	ACY1	95	KEGG	Arginine biosynthesis
Q03154	ACY1	95	REACTOME	Aflatoxin activation and detoxification
Q03154	ACY1	95	REACTOME	Biological oxidations
Q03154	ACY1	95	REACTOME	Defective ACY1 causes encephalopathy
Q03154	ACY1	95	REACTOME	Disease
Q03154	ACY1	95	REACTOME	Diseases of metabolism
Q03154	ACY1	95	REACTOME	Metabolic disorders of biological oxidation enzymes
Q03154	ACY1	95	REACTOME	Metabolism
Q03154	ACY1	95	WikiPathways	Urea cycle and metabolism of amino groups
Q12841	FSTL1	11167	HumanCyc	BMP Signalling Pathway
Q12841	FSTL1	11167	Panther_Pathway	Alzheimer_disease_presenilin
Q12841	FSTL1	11167	Panther_Pathway	Cadherin_signaling
Q12841	FSTL1	11167	Panther_Pathway	Wnt_signaling
Q12841	FSTL1	11167	REACTOME	Metabolism of proteins
Q12841	FSTL1	11167	REACTOME	Post-translational protein modification
Q12841	FSTL1	11167	REACTOME	Post-translational protein phosphorylation
Q12841	FSTL1	11167	REACTOME	Regulation of Insulin-like Growth Factor (IGF) transport and uptake by Insulin-like Growth Factor Binding Proteins (IGFBPs)
Q12841	FSTL1	11167	REACTOME	Signal Transduction
Q12841	FSTL1	11167	REACTOME	Signaling by BMP
Q12841	FSTL1	11167	REACTOME	Signaling by TGF-beta family members
Q12841	FSTL1	11167	stke	Wnt/beta-catenin Pathway
Q13510	ASAH1	427	BioCarta	phospholipids as signalling intermediaries
Q13510	ASAH1	427	EHMN	Glycosphingolipid metabolism
Q13510	ASAH1	427	HumanCyc	sphingosine and sphingosine-1-phosphate metabolism
Q13510	ASAH1	427	KEGG	Lysosome
Q13510	ASAH1	427	KEGG	Sphingolipid metabolism
Q13510	ASAH1	427	KEGG	Sphingolipid signaling
Q13510	ASAH1	427	PID	Ceramide signaling
Q13510	ASAH1	427	REACTOME	Glycosphingolipid metabolism
Q13510	ASAH1	427	REACTOME	Immune System
Q13510	ASAH1	427	REACTOME	Innate Immune System
Q13510	ASAH1	427	REACTOME	Metabolism
Q13510	ASAH1	427	REACTOME	Metabolism of lipids
Q13510	ASAH1	427	REACTOME	Neutrophil degranulation
Q13510	ASAH1	427	REACTOME	Sphingolipid metabolism
Q13510	ASAH1	427	stke	Adrenergic Pathway
Q13510	ASAH1	427	stke	G alpha i Pathway
Q13510	ASAH1	427	stke	G alpha s Pathway
Q13510	ASAH1	427	stke	Granule Cell Survival Pathway
Q13510	ASAH1	427	stke	Myocyte Adrenergic Pathway
Q13510	ASAH1	427	stke	PAC1 Receptor Pathway
Q13510	ASAH1	427	UniProt_Pathways	Lipid metabolism; sphingolipid metabolism
Q13510	ASAH1	427	WikiPathways	Signal Transduction of S1P Receptor
Q13510	ASAH1	427	WikiPathways	Sphingolipid
Q92820	GGH	8836	HumanCyc	glutamate removal from folates
Q92820	GGH	8836	HumanCyc	glutathione-mediated detoxification
Q92820	GGH	8836	KEGG	Folate biosynthesis
Q92820	GGH	8836	PharmGKB	Methotrexate_Pathway_Cancer_Cell_Pharmacodynamics
Q92820	GGH	8836	REACTOME	Immune System
Q92820	GGH	8836	REACTOME	Innate Immune System
Q92820	GGH	8836	REACTOME	Neutrophil degranulation
Q92820	GGH	8836	SMPDB	Folate malabsorption, hereditary
Q92820	GGH	8836	SMPDB	Folate Metabolism
Q92820	GGH	8836	SMPDB	Methotrexate Action Pathway
Q92820	GGH	8836	SMPDB	Methylenetetrahydrofolate Reductase Deficiency (MTHFRD)
Q92820	GGH	8836	WikiPathways	Fluoropyrimidine Activity
Q9Y2E5	MAN2B2	23324	KEGG	Other glycan degradation
Q9Y2E5	MAN2B2	23324	REACTOME	Lysosomal oligosaccharide catabolism
Q9Y2E5	MAN2B2	23324	REACTOME	Metabolism
Q9Y2E5	MAN2B2	23324	REACTOME	Metabolism of carbohydrates
