# Supplementary material for: Urinary proteomics links keratan sulfate degradation and lysosomal enzymes to early type 1 diabetes
Source: PLoS One. 2020 May 26;15(5):e0233639. doi: 10.1371/journal.pone.0233639 (PMC7250451; doi:10.1371/journal.pone.0233639)
Supplement: S5 Table — (XLSX) [file pone.0233639.s005.xlsx]

## Sheet: S5
Supplemental Table S5. Enriched Reactome pathways associated with the 34 signature proteins.
Pathway identifier	Pathway name	Entities found	Entities total	Entities ratio	Entities pValue	Entities FDR	Reactions found	Reactions total	Reactions ratio	Mapped entities	Found reaction identifiers
R-HSA-6798695	Neutrophil degranulation	19	480	0.0430339	1.11e-16	1.8e-14	6	10	0.000842	P01011;Q13510;P07339;P10619;P07858;P15848;P34059;O00584;O00754;P53634;P15586;P16278;P16035;P08571;P04066;P07686;P09668;Q92820;P02750	R-HSA-6798743;R-HSA-6800434;R-HSA-6798751;R-HSA-6798749;R-HSA-6798748;R-HSA-6798745
R-HSA-168249	Innate Immune System	22	1183	0.106061	5.55e-14	4.5e-12	91	651	0.0547841	P01011;P04433;Q13510;P07339;P10619;P07858;P15848;P34059;O00584;O00754;P53634;P15586;P16278;P16035;P08571;P01615;P01599;P04066;P07686;P09668;Q92820;P02750	R-HSA-2029467;R-HSA-8852481;R-HSA-166792;R-HSA-2029458;R-HSA-166286;R-HSA-2029459;R-HSA-166284;R-HSA-2029457;R-HSA-2029455;R-HSA-2559414;R-HSA-2029452;R-HSA-2029453;R-HSA-166038;R-HSA-2029451;R-HSA-2454192;R-HSA-5362500;R-HSA-2029449;R-HSA-936985;R-HSA-166168;R-HSA-166041;R-HSA-166175;R-HSA-2730888;R-HSA-2562564;R-HSA-2730882;R-HSA-8852266;R-HSA-2730884;R-HSA-2730886;R-HSA-937022;R-HSA-450358;R-H…
R-HSA-2022857	Keratan sulfate degradation	6	13	0.0011655	3.28e-12	1.77e-10	7	7	0.000589	P15586;P06865;P16278;P34059;P07686;P51884	R-HSA-2046239;R-HSA-1638032;R-HSA-1630304;R-HSA-1630306;R-HSA-1793217;R-HSA-1638053;R-HSA-9638078
R-HSA-71387	Metabolism of carbohydrates	11	300	0.0268962	8.6e-10	3.21e-08	27	236	0.0198603	P06865;P15586;P16278;Q9Y2E5;P15848;P60174;P34059;P07686;P51884;P00352;O00754	R-HSA-2090079;R-HSA-2046239;R-HSA-2046175;R-HSA-2046298;R-HSA-1638032;R-HSA-2105001;R-HSA-70481;R-HSA-2162225;R-HSA-2046222;R-HSA-6813749;R-HSA-2046285;R-HSA-1793217;R-HSA-1606789;R-HSA-2025724;R-HSA-2025723;R-HSA-2046265;R-HSA-9638075;R-HSA-1793207;R-HSA-9638078;R-HSA-9638076;R-HSA-8853686;R-HSA-70454;R-HSA-1630304;R-HSA-1630306;R-HSA-6799581;R-HSA-2046180;R-HSA-1638053
R-HSA-1638074	Keratan sulfate/keratin metabolism	6	34	0.00304823	1e-09	3.21e-08	15	16	0.00134646	P15586;P06865;P16278;P34059;P07686;P51884	R-HSA-2046239;R-HSA-2046175;R-HSA-2025724;R-HSA-2025723;R-HSA-2046298;R-HSA-2046265;R-HSA-1638032;R-HSA-9638078;R-HSA-2046222;R-HSA-2046285;R-HSA-1630304;R-HSA-1630306;R-HSA-1793217;R-HSA-2046180;R-HSA-1638053
R-HSA-1660662	Glycosphingolipid metabolism	6	46	0.00412408	5.99e-09	1.62e-07	7	32	0.00269292	P06865;P16278;Q13510;P10619;P15848;P07686	R-HSA-1605624;R-HSA-1606312;R-HSA-1614362;R-HSA-1606602;R-HSA-1605595;R-HSA-1605724;R-HSA-1605632
R-HSA-168256	Immune System	23	2370	0.21248	7.94e-09	1.83e-07	112	1551	0.130523	P01011;P04433;Q13510;P07339;P10619;P07858;P15848;P34059;P19320;O00584;O00754;P53634;P15586;P16278;P16035;P08571;P01615;P01599;P04066;P07686;P09668;Q92820;P02750	R-HSA-8863895;R-HSA-5362500;R-HSA-936985;R-HSA-5690702;R-HSA-166168;R-HSA-5690701;R-HSA-166175;R-HSA-198941;R-HSA-5690740;R-HSA-2562564;R-HSA-1031716;R-HSA-937022;R-HSA-450358;R-HSA-2130706;R-HSA-173626;R-HSA-173631;R-HSA-2730860;R-HSA-2569057;R-HSA-1112666;R-HSA-2730851;R-HSA-937029;R-HSA-1678920;R-HSA-6800434;R-HSA-166753;R-HSA-166245;R-HSA-5362486;R-HSA-2130504;R-HSA-937059;R-HSA-2730843;R-HSA…
R-HSA-2206281	Mucopolysaccharidoses	4	11	0.000986	4.28e-08	8.57e-07	6	22	0.00185138	P15586;P16278;P15848;P34059	R-HSA-2263490;R-HSA-9036061;R-HSA-2263495;R-HSA-9036065;R-HSA-2282889;R-HSA-2265534
R-HSA-1630316	Glycosaminoglycan metabolism	7	124	0.0111171	8.68e-08	1.56e-06	22	86	0.00723723	P15586;P06865;P16278;P15848;P34059;P07686;P51884	R-HSA-2090079;R-HSA-2046239;R-HSA-2046175;R-HSA-2025724;R-HSA-2025723;R-HSA-2046298;R-HSA-2046265;R-HSA-9638075;R-HSA-1638032;R-HSA-2105001;R-HSA-1793207;R-HSA-9638078;R-HSA-9638076;R-HSA-2162225;R-HSA-2046222;R-HSA-2046285;R-HSA-1630304;R-HSA-1630306;R-HSA-1793217;R-HSA-2046180;R-HSA-1638053;R-HSA-1606789
R-HSA-428157	Sphingolipid metabolism	6	90	0.00806885	3.06e-07	4.89e-06	7	62	0.00521754	P06865;P16278;Q13510;P10619;P15848;P07686	R-HSA-1605624;R-HSA-1606312;R-HSA-1614362;R-HSA-1606602;R-HSA-1605595;R-HSA-1605724;R-HSA-1605632
R-HSA-5663084	Diseases of carbohydrate metabolism	4	34	0.00304823	3.72e-06	5.21e-05	6	44	0.00370277	P15586;P16278;P15848;P34059	R-HSA-2263490;R-HSA-9036061;R-HSA-2263495;R-HSA-9036065;R-HSA-2282889;R-HSA-2265534
R-HSA-2024101	CS/DS degradation	3	14	0.00125515	1.15e-05	0.000149	4	10	0.000842	P06865;P15848;P07686	R-HSA-9638075;R-HSA-2105001;R-HSA-1793207;R-HSA-1606789
R-HSA-5668914	Diseases of metabolism	5	104	0.00932401	1.57e-05	0.000188	7	114	0.00959354	P15586;P16278;P15848;Q03154;P34059	R-HSA-2263490;R-HSA-9036061;R-HSA-2263495;R-HSA-9036065;R-HSA-2282889;R-HSA-2265534;R-HSA-5579081
R-HSA-4341670	Defective NEU1 causes sialidosis	2	3	0.000269	4.04e-05	0.000444	1	1	8.42e-05	P16278;P10619	R-HSA-4341669
R-HSA-2132295	MHC class II antigen presentation	5	142	0.0127309	6.84e-05	0.000684	3	26	0.002188	P07339;P10619;P07858;P09668;P53634	R-HSA-2130706;R-HSA-2130504;R-HSA-2130349
R-HSA-8853383	Lysosomal oligosaccharide catabolism	2	4	0.000359	7.16e-05	0.000701	2	4	0.000337	Q9Y2E5;O00754	R-HSA-8853686;R-HSA-6799581
R-HSA-3781865	Diseases of glycosylation	5	146	0.0130895	7.79e-05	0.000701	12	77	0.00647984	P06865;P16278;P10619;P07686;P51884	R-HSA-9035976;R-HSA-3656230;R-HSA-9035978;R-HSA-3656259;R-HSA-9035949;R-HSA-3656258;R-HSA-9035983;R-HSA-9035982;R-HSA-4341669;R-HSA-9035950;R-HSA-3656269;R-HSA-3662344
R-HSA-3560782	Diseases associated with glycosaminoglycan metabolism	3	41	0.00367581	0.000273	0.00245601	11	29	0.00244046	P06865;P07686;P51884	R-HSA-9035976;R-HSA-3656230;R-HSA-9035978;R-HSA-3656259;R-HSA-9035949;R-HSA-3656258;R-HSA-9035983;R-HSA-9035982;R-HSA-9035950;R-HSA-3656269;R-HSA-3662344
R-HSA-1280218	Adaptive Immune System	10	943	0.0845437	0.000365	0.00292136	19	260	0.02188	P04433;P07339;P10619;P07858;P08571;P01615;P19320;P01599;P09668;P53634	R-HSA-9606162;R-HSA-9606163;R-HSA-5690740;R-HSA-2130504;R-HSA-1112666;R-HSA-2130349;R-HSA-8863895;R-HSA-983709;R-HSA-2130706;R-HSA-983707;R-HSA-9606151;R-HSA-983703;R-HSA-5690702;R-HSA-199161;R-HSA-983700;R-HSA-5690701;R-HSA-9606159;R-HSA-198941;R-HSA-983696
R-HSA-1793185	Chondroitin sulfate/dermatan sulfate metabolism	3	50	0.0044827	0.000486	0.0038861	4	28	0.00235631	P06865;P15848;P07686	R-HSA-9638075;R-HSA-2105001;R-HSA-1793207;R-HSA-1606789
R-HSA-2160916	Hyaluronan uptake and degradation	2	12	0.00107585	0.000635	0.00444227	2	8	0.000673	P06865;P07686	R-HSA-2162225;R-HSA-9638076
R-HSA-1430728	Metabolism	15	2134	0.191321	0.000758	0.00530705	39	1981	0.166709	P06865;Q13510;P10619;P15848;Q03154;P34059;P51884;O00754;P34896;P15586;P16278;Q9Y2E5;P60174;P07686;P00352	R-HSA-2090079;R-HSA-2046239;R-HSA-2046175;R-HSA-1614362;R-HSA-1605595;R-HSA-1605724;R-HSA-2046298;R-HSA-1638032;R-HSA-200651;R-HSA-2105001;R-HSA-71691;R-HSA-71249;R-HSA-70481;R-HSA-2162225;R-HSA-2046222;R-HSA-6813749;R-HSA-2046285;R-HSA-1606602;R-HSA-1605632;R-HSA-1793217;R-HSA-200735;R-HSA-1606789;R-HSA-1605624;R-HSA-5433074;R-HSA-2025724;R-HSA-2025723;R-HSA-2046265;R-HSA-9638075;R-HSA-1793207;R…
R-HSA-2142845	Hyaluronan metabolism	2	17	0.00152412	0.00126154	0.00767239	2	11	0.000926	P06865;P07686	R-HSA-2162225;R-HSA-9638076
R-HSA-5690714	CD22 mediated BCR regulation	3	70	0.00627578	0.00127873	0.00767239	3	4	0.000337	P04433;P01615;P01599	R-HSA-5690740;R-HSA-5690702;R-HSA-5690701
R-HSA-5609975	Diseases associated with glycosylation precursor biosynthesis	2	18	0.00161377	0.00141162	0.00846973	1	16	0.00134646	P16278;P10619	R-HSA-4341669
R-HSA-1474244	Extracellular matrix organization	5	301	0.0269858	0.00207224	0.0121749	11	318	0.0267609	P16035;P07339;P07858;P19320;P51884	R-HSA-2471621;R-HSA-1604360;R-HSA-265428;R-HSA-2213200;R-HSA-4085133;R-HSA-1592349;R-HSA-1604350;R-HSA-1604368;R-HSA-2168923;R-HSA-2327886;R-HSA-198941
R-HSA-1643685	Disease	10	1181	0.105881	0.00210682	0.0121749	23	945	0.0795254	P06865;P15586;P16278;P10619;P08571;P15848;Q03154;P34059;P07686;P51884	R-HSA-2263490;R-HSA-9035976;R-HSA-9035978;R-HSA-5602353;R-HSA-9035949;R-HSA-5602672;R-HSA-2263495;R-HSA-9035983;R-HSA-9035982;R-HSA-4341669;R-HSA-9035950;R-HSA-9036065;R-HSA-2282889;R-HSA-3656230;R-HSA-3656259;R-HSA-9036061;R-HSA-3656258;R-HSA-5602383;R-HSA-3656269;R-HSA-5602606;R-HSA-2265534;R-HSA-5579081;R-HSA-3662344
R-HSA-173623	Classical antibody-mediated complement activation	3	95	0.00851712	0.003035	0.0121749	2	2	0.000168	P04433;P01615;P01599	R-HSA-173626;R-HSA-173631
R-HSA-983695	Antigen activates B Cell Receptor (BCR) leading to generation of second messengers	3	95	0.00851712	0.003035	0.0121749	10	25	0.00210385	P04433;P01615;P01599	R-HSA-9606162;R-HSA-9606163;R-HSA-983709;R-HSA-983707;R-HSA-9606151;R-HSA-983703;R-HSA-1112666;R-HSA-983700;R-HSA-9606159;R-HSA-983696
R-HSA-3656234	Defective HEXA causes GM2G1	1	1	8.97e-05	0.00304373	0.0121749	3	3	0.000252	P06865	R-HSA-9035976;R-HSA-9035978;R-HSA-3656259
R-HSA-3656248	Defective HEXB causes GM2G2	1	1	8.97e-05	0.00304373	0.0121749	3	3	0.000252	P07686	R-HSA-9035983;R-HSA-9035982;R-HSA-3662344
R-HSA-2206308	MPS IV - Morquio syndrome B	1	1	8.97e-05	0.00304373	0.0121749	2	2	0.000168	P16278	R-HSA-9036061;R-HSA-2265534
R-HSA-2206285	MPS VI - Maroteaux-Lamy syndrome	1	1	8.97e-05	0.00304373	0.0121749	2	2	0.000168	P15848	R-HSA-9036065;R-HSA-2282889
R-HSA-2206290	MPS IV - Morquio syndrome A	1	1	8.97e-05	0.00304373	0.0121749	1	1	8.42e-05	P34059	R-HSA-2263490
R-HSA-2206305	MPS IIID - Sanfilippo syndrome D	1	1	8.97e-05	0.00304373	0.0121749	1	1	8.42e-05	P15586	R-HSA-2263495
R-HSA-5579007	Defective ACY1 causes encephalopathy	1	1	8.97e-05	0.00304373	0.0121749	1	1	8.42e-05	Q03154	R-HSA-5579081
R-HSA-2168880	Scavenging of heme from plasma	3	99	0.00887574	0.00340641	0.0136257	1	12	0.00100985	P04433;P01615;P01599	R-HSA-2203516
R-HSA-2029481	FCGR activation	3	101	0.00905505	0.00360212	0.0138331	6	6	0.000505	P04433;P01615;P01599	R-HSA-2029455;R-HSA-2029452;R-HSA-2029449;R-HSA-1861621;R-HSA-2029459;R-HSA-2029457
R-HSA-2730905	Role of LAT2/NTAL/LAB on calcium mobilization	3	102	0.0091447	0.00370251	0.0138331	2	7	0.000589	P04433;P01615;P01599	R-HSA-2730860;R-HSA-2730884
R-HSA-166786	Creation of C4 and C2 activators	3	103	0.00923435	0.0038046	0.0138331	2	8	0.000673	P04433;P01615;P01599	R-HSA-173626;R-HSA-173631
R-HSA-4085001	Sialic acid metabolism	2	33	0.00295858	0.00461102	0.0138331	2	16	0.00134646	P16278;P10619	R-HSA-4084999;R-HSA-9638120
R-HSA-166663	Initial triggering of complement	3	111	0.00995159	0.00468361	0.0140508	4	21	0.00176723	P04433;P01615;P01599	R-HSA-166753;R-HSA-173626;R-HSA-166792;R-HSA-173631
R-HSA-2029485	Role of phospholipids in phagocytosis	3	114	0.0102205	0.00504235	0.015127	5	12	0.00100985	P04433;P01615;P01599	R-HSA-2029272;R-HSA-2029273;R-HSA-2029270;R-HSA-2029271;R-HSA-2029268
R-HSA-2871809	FCERI mediated Ca+2 mobilization	3	117	0.0104895	0.0054173	0.0162519	2	11	0.000926	P04433;P01615;P01599	R-HSA-2730888;R-HSA-2730833
R-HSA-2871796	FCERI mediated MAPK activation	3	118	0.0105792	0.00554593	0.0166378	2	20	0.00168308	P04433;P01615;P01599	R-HSA-2730851;R-HSA-2730886
R-HSA-166020	Transfer of LPS from LBP carrier to CD14	1	2	0.000179	0.00607846	0.0182354	2	2	0.000168	P08571	R-HSA-166038;R-HSA-169719
R-HSA-2173782	Binding and Uptake of Ligands by Scavenger Receptors	3	129	0.0115654	0.00708321	0.0212496	1	33	0.00277708	P04433;P01615;P01599	R-HSA-2203516
R-HSA-977606	Regulation of Complement cascade	3	135	0.0121033	0.00801833	0.024055	3	42	0.00353446	P04433;P01615;P01599	R-HSA-9021306;R-HSA-8852481;R-HSA-8852266
R-HSA-1474228	Degradation of the extracellular matrix	3	140	0.0125516	0.00885088	0.0265526	6	105	0.00883615	P16035;P07339;P07858	R-HSA-2471621;R-HSA-1604360;R-HSA-1592349;R-HSA-1604350;R-HSA-1604368;R-HSA-2168923
R-HSA-166658	Complement cascade	3	146	0.0130895	0.00991488	0.0284199	7	71	0.00597492	P04433;P01615;P01599	R-HSA-166753;R-HSA-9021306;R-HSA-8852481;R-HSA-173626;R-HSA-166792;R-HSA-8852266;R-HSA-173631
R-HSA-2029482	Regulation of actin dynamics for phagocytic cup formation	3	150	0.0134481	0.010664	0.0284199	6	24	0.00201969	P04433;P01615;P01599	R-HSA-2197697;R-HSA-2029453;R-HSA-2029467;R-HSA-2029451;R-HSA-2029476;R-HSA-2029458
R-HSA-71262	Carnitine synthesis	1	4	0.000359	0.0121211	0.0284199	1	4	0.000337	P34896	R-HSA-71249
R-HSA-198933	Immunoregulatory interactions between a Lymphoid and a non-Lymphoid cell	4	297	0.0266272	0.0123297	0.0284199	2	43	0.00361861	P04433;P01615;P19320;P01599	R-HSA-199161;R-HSA-198941
R-HSA-446203	Asparagine N-linked glycosylation	4	305	0.0273444	0.0134805	0.0284199	14	133	0.0111925	P16278;P10619;P04066;P53634	R-HSA-5694418;R-HSA-203973;R-HSA-5694417;R-HSA-5694527;R-HSA-5694428;R-HSA-204008;R-HSA-5694522;R-HSA-5694439;R-HSA-5694446;R-HSA-5693807;R-HSA-4084999;R-HSA-9638120;R-HSA-5694441;R-HSA-5694409
R-HSA-2871837	FCERI mediated NF-kB activation	3	167	0.0149722	0.01421	0.0284199	1	19	0.00159892	P04433;P01615;P01599	R-HSA-2730882
R-HSA-70350	Fructose catabolism	1	5	0.000448	0.015129	0.030258	1	5	0.000421	P00352	R-HSA-6813749
R-HSA-446219	Synthesis of substrates in N-glycan biosythesis	2	63	0.0056482	0.015876	0.031752	2	41	0.00345031	P16278;P10619	R-HSA-4084999;R-HSA-9638120
R-HSA-2029480	Fcgamma receptor (FCGR) dependent phagocytosis	3	175	0.0156894	0.0160846	0.0321692	17	42	0.00353446	P04433;P01615;P01599	R-HSA-2197697;R-HSA-2029467;R-HSA-2029272;R-HSA-2029273;R-HSA-2029270;R-HSA-2029271;R-HSA-1861621;R-HSA-2029268;R-HSA-2029458;R-HSA-2029459;R-HSA-2029457;R-HSA-2029455;R-HSA-2029452;R-HSA-2029453;R-HSA-2029451;R-HSA-2029449;R-HSA-2029476
R-HSA-983705	Signaling by the B Cell Receptor (BCR)	3	175	0.0156894	0.0160846	0.0321692	13	43	0.00361861	P04433;P01615;P01599	R-HSA-9606162;R-HSA-9606163;R-HSA-5690740;R-HSA-1112666;R-HSA-983709;R-HSA-983707;R-HSA-9606151;R-HSA-983703;R-HSA-5690702;R-HSA-983700;R-HSA-5690701;R-HSA-9606159;R-HSA-983696
R-HSA-1442490	Collagen degradation	2	64	0.00573785	0.016353	0.0327061	2	34	0.00286123	P07339;P07858	R-HSA-2471621;R-HSA-2168923
R-HSA-5652084	Fructose metabolism	1	7	0.000628	0.0211182	0.0422363	1	7	0.000589	P00352	R-HSA-6813749
R-HSA-446193	Biosynthesis of the N-glycan precursor (dolichol lipid-linked oligosaccharide, LLO) and transfer to a nascent protein	2	78	0.00699301	0.0236562	0.0473125	2	55	0.00462846	P16278;P10619	R-HSA-4084999;R-HSA-9638120
R-HSA-556833	Metabolism of lipids	6	747	0.0669715	0.0239399	0.0478798	7	813	0.0684171	P06865;P16278;Q13510;P10619;P15848;P07686	R-HSA-1605624;R-HSA-1606312;R-HSA-1614362;R-HSA-1606602;R-HSA-1605595;R-HSA-1605724;R-HSA-1605632
R-HSA-3656244	Defective B4GALT1 causes B4GALT1-CDG (CDG-2d)	1	8	0.000717	0.0240995	0.048199	3	3	0.000252	P51884	R-HSA-3656230;R-HSA-9035949;R-HSA-9035950
R-HSA-3656243	Defective ST3GAL3 causes MCT12 and EIEE15	1	8	0.000717	0.0240995	0.048199	1	1	8.42e-05	P51884	R-HSA-3656258
R-HSA-3656225	Defective CHST6 causes MCDC1	1	8	0.000717	0.0240995	0.048199	1	1	8.42e-05	P51884	R-HSA-3656269
R-HSA-2562578	TRIF-mediated programmed cell death	1	9	0.000807	0.027072	0.0534321	3	3	0.000252	P08571	R-HSA-2562564;R-HSA-2569057;R-HSA-2562541
R-HSA-216083	Integrin cell surface interactions	2	85	0.00762059	0.0277245	0.0534321	3	54	0.00454431	P19320;P51884	R-HSA-265428;R-HSA-4085133;R-HSA-198941
R-HSA-2454202	Fc epsilon receptor (FCERI) signaling	3	217	0.0194549	0.0281341	0.0534321	12	63	0.00530169	P04433;P01615;P01599	R-HSA-2730888;R-HSA-2730843;R-HSA-2730860;R-HSA-2454240;R-HSA-2454208;R-HSA-2454192;R-HSA-2730833;R-HSA-2730851;R-HSA-2454239;R-HSA-2730882;R-HSA-2730884;R-HSA-2730886
R-HSA-975578	Reactions specific to the complex N-glycan synthesis pathway	1	10	0.000897	0.0300357	0.0534321	1	7	0.000589	P04066	R-HSA-5693807
R-HSA-5602498	MyD88 deficiency (TLR2/4)	1	12	0.00107585	0.0359369	0.0534321	2	2	0.000168	P08571	R-HSA-5602383;R-HSA-5602606
R-HSA-71384	Ethanol oxidation	1	12	0.00107585	0.0359369	0.0534321	1	7	0.000589	P00352	R-HSA-71691
R-HSA-202733	Cell surface interactions at the vascular wall	3	245	0.0219652	0.0382359	0.0534321	1	64	0.00538585	P04433;P01615;P01599	R-HSA-8858428
R-HSA-5603041	IRAK4 deficiency (TLR2/4)	1	13	0.0011655	0.0388744	0.0534321	2	2	0.000168	P08571	R-HSA-5602353;R-HSA-5602672
R-HSA-1663150	The activation of arylsulfatases	1	13	0.0011655	0.0388744	0.0534321	1	2	0.000168	P15848	R-HSA-1614362
R-HSA-1679131	Trafficking and processing of endosomal TLR	1	13	0.0011655	0.0388744	0.0534321	1	7	0.000589	P07858	R-HSA-1678920
R-HSA-8957275	Post-translational protein phosphorylation	2	107	0.00959297	0.0421536	0.0534321	1	1	8.42e-05	Q12841;Q02818	R-HSA-8952289
R-HSA-975163	IRAK2 mediated activation of TAK1 complex upon TLR7/8 or 9 stimulation	1	15	0.00134481	0.0447233	0.0534321	1	5	0.000421	P08571	R-HSA-450358
R-HSA-937072	TRAF6-mediated induction of TAK1 complex within TLR4 complex	1	16	0.00143446	0.0476348	0.0534321	6	6	0.000505	P08571	R-HSA-450358;R-HSA-936952;R-HSA-936985;R-HSA-936951;R-HSA-937075;R-HSA-936947
R-HSA-936964	Activation of IRF3/IRF7 mediated by TBK1/IKK epsilon	1	17	0.00152412	0.0505377	0.0534321	7	9	0.000757	P08571	R-HSA-936941;R-HSA-5362500;R-HSA-166245;R-HSA-5362486;R-HSA-2213017;R-HSA-2201338;R-HSA-166271
R-HSA-2022377	Metabolism of Angiotensinogen to Angiotensins	1	18	0.00161377	0.0534321	0.0534321	2	19	0.00159892	P07339	R-HSA-2022412;R-HSA-2022403
R-HSA-196757	Metabolism of folate and pterines	1	18	0.00161377	0.0534321	0.0534321	2	28	0.00235631	P34896	R-HSA-200651;R-HSA-200735
R-HSA-381426	Regulation of Insulin-like Growth Factor (IGF) transport and uptake by Insulin-like Growth Factor Binding Proteins (IGFBPs)	2	124	0.0111171	0.0548384	0.0548384	1	14	0.00117815	Q12841;Q02818	R-HSA-8952289
R-HSA-140534	Caspase activation via Death Receptors in the presence of ligand	1	19	0.00170342	0.0563178	0.0563178	1	9	0.000757	P08571	R-HSA-2562564
R-HSA-5686938	Regulation of TLR by endogenous ligand	1	19	0.00170342	0.0563178	0.0563178	1	12	0.00100985	P08571	R-HSA-8869694
R-HSA-5423646	Aflatoxin activation and detoxification	1	20	0.00179308	0.059195	0.059195	1	11	0.000926	Q03154	R-HSA-5433074
R-HSA-5365859	RA biosynthesis pathway	1	22	0.00197239	0.0649239	0.0649239	1	11	0.000926	P00352	R-HSA-5362522
R-HSA-2024096	HS-GAG degradation	1	22	0.00197239	0.0649239	0.0649239	1	14	0.00117815	P16278	R-HSA-2090079
R-HSA-937041	IKK complex recruitment mediated by RIP1	1	23	0.00206204	0.0677756	0.0677756	3	3	0.000252	P08571	R-HSA-168915;R-HSA-937029;R-HSA-168921
R-HSA-975576	N-glycan antennae elongation in the medial/trans-Golgi	1	26	0.002331	0.0762803	0.0762803	1	14	0.00117815	P04066	R-HSA-5693807
R-HSA-5653656	Vesicle-mediated transport	5	761	0.0682266	0.0789466	0.0789466	16	251	0.0211226	P15586;P04433;P01615;P01599;P53634	R-HSA-432706;R-HSA-5694418;R-HSA-432707;R-HSA-203973;R-HSA-5694417;R-HSA-5694527;R-HSA-5694428;R-HSA-204008;R-HSA-5694522;R-HSA-432712;R-HSA-5694439;R-HSA-432688;R-HSA-5694446;R-HSA-2203516;R-HSA-5694441;R-HSA-5694409
R-HSA-5602358	Diseases associated with the TLR signaling cascade	1	27	0.00242066	0.0790984	0.0790984	4	15	0.00126231	P08571	R-HSA-5602353;R-HSA-5602672;R-HSA-5602383;R-HSA-5602606
R-HSA-5260271	Diseases of Immune System	1	27	0.00242066	0.0790984	0.0790984	4	15	0.00126231	P08571	R-HSA-5602353;R-HSA-5602672;R-HSA-5602383;R-HSA-5602606
R-HSA-168898	Toll-like Receptor Cascades	2	156	0.013986	0.0817695	0.0817695	49	182	0.015316	P07858;P08571	R-HSA-166286;R-HSA-166284;R-HSA-2559414;R-HSA-166038;R-HSA-5362500;R-HSA-936985;R-HSA-166168;R-HSA-166041;R-HSA-166175;R-HSA-2562564;R-HSA-937022;R-HSA-450358;R-HSA-2213017;R-HSA-8869694;R-HSA-166072;R-HSA-166082;R-HSA-2201316;R-HSA-2569057;R-HSA-166091;R-HSA-2562541;R-HSA-2201322;R-HSA-2559468;R-HSA-937029;R-HSA-2559464;R-HSA-1678920;R-HSA-168915;R-HSA-2262775;R-HSA-166362;R-HSA-166363;R-HSA-226…
R-HSA-2022854	Keratan sulfate biosynthesis	1	28	0.00251031	0.0819082	0.0819082	8	9	0.000757	P51884	R-HSA-2046175;R-HSA-2046222;R-HSA-2046285;R-HSA-2025724;R-HSA-2025723;R-HSA-2046298;R-HSA-2046265;R-HSA-2046180
R-HSA-201451	Signaling by BMP	1	28	0.00251031	0.0819082	0.0819082	1	17	0.00143062	Q12841	R-HSA-201810
R-HSA-5357769	Caspase activation via extrinsic apoptotic signalling pathway	1	29	0.00259996	0.0847096	0.0847096	1	17	0.00143062	P08571	R-HSA-2562564
R-HSA-5683826	Surfactant metabolism	1	30	0.00268962	0.0875028	0.0875028	2	29	0.00244046	P09668	R-HSA-5684864;R-HSA-5685902
R-HSA-5694530	Cargo concentration in the ER	1	33	0.00295858	0.0958327	0.0958327	2	12	0.00100985	P53634	R-HSA-5694428;R-HSA-5694522
R-HSA-1592389	Activation of Matrix Metalloproteinases	1	33	0.00295858	0.0958327	0.0958327	4	27	0.00227215	P16035	R-HSA-1604360;R-HSA-1592349;R-HSA-1604350;R-HSA-1604368
R-HSA-70263	Gluconeogenesis	1	34	0.00304823	0.0985928	0.0985928	1	25	0.00210385	P60174	R-HSA-70481
R-HSA-5579029	Metabolic disorders of biological oxidation enzymes	1	36	0.00322754	0.104089	0.104089	1	39	0.003282	Q03154	R-HSA-5579081
R-HSA-432720	Lysosome Vesicle Biogenesis	1	37	0.0033172	0.106824	0.106824	4	8	0.000673	P15586	R-HSA-432706;R-HSA-432707;R-HSA-432688;R-HSA-432712
R-HSA-948021	Transport to the Golgi and subsequent modification	2	186	0.0166756	0.109961	0.109961	12	59	0.00496508	P04066;P53634	R-HSA-5694439;R-HSA-5694418;R-HSA-203973;R-HSA-5694417;R-HSA-5694446;R-HSA-5693807;R-HSA-5694527;R-HSA-5694428;R-HSA-204008;R-HSA-5694522;R-HSA-5694441;R-HSA-5694409
R-HSA-163841	Gamma carboxylation, hypusine formation and arylsulfatase activation	1	39	0.0034965	0.112272	0.112272	1	39	0.003282	P15848	R-HSA-1614362
R-HSA-5362517	Signaling by Retinoic Acid	1	43	0.00385512	0.123069	0.123069	1	21	0.00176723	P00352	R-HSA-5362522
R-HSA-597592	Post-translational protein modification	7	1417	0.12704	0.132355	0.132355	16	512	0.0430868	Q12841;P16278;P10619;P15848;Q02818;P04066;P53634	R-HSA-1614362;R-HSA-5694418;R-HSA-203973;R-HSA-5694417;R-HSA-5694527;R-HSA-8952289;R-HSA-5694428;R-HSA-204008;R-HSA-5694522;R-HSA-5694439;R-HSA-5694446;R-HSA-5693807;R-HSA-4084999;R-HSA-9638120;R-HSA-5694441;R-HSA-5694409
R-HSA-392499	Metabolism of proteins	9	2011	0.180294	0.14551	0.14551	20	873	0.0734663	Q12841;P16278;P07339;P10619;P15848;Q02818;P04066;P09668;P53634	R-HSA-1614362;R-HSA-5694418;R-HSA-203973;R-HSA-5694417;R-HSA-5694527;R-HSA-8952289;R-HSA-5694428;R-HSA-204008;R-HSA-5694522;R-HSA-5694439;R-HSA-2022412;R-HSA-5684864;R-HSA-5685902;R-HSA-5694446;R-HSA-5693807;R-HSA-4084999;R-HSA-9638120;R-HSA-2022403;R-HSA-5694441;R-HSA-5694409
R-HSA-211859	Biological oxidations	2	222	0.0199032	0.14661	0.14661	2	176	0.0148111	Q03154;P00352	R-HSA-5433074;R-HSA-71691
R-HSA-1638091	Heparan sulfate/heparin (HS-GAG) metabolism	1	55	0.00493097	0.154703	0.154703	1	33	0.00277708	P16278	R-HSA-2090079
R-HSA-9006931	Signaling by Nuclear Receptors	2	238	0.0213376	0.163644	0.163644	2	128	0.0107717	P07339;P00352	R-HSA-5362522;R-HSA-9023846
R-HSA-2022090	Assembly of collagen fibrils and other multimeric structures	1	61	0.00546889	0.170102	0.170102	1	26	0.002188	P07858	R-HSA-2213200
R-HSA-109582	Hemostasis	4	722	0.0647301	0.175376	0.175376	2	327	0.0275183	P01011;P04433;P01615;P01599	R-HSA-481007;R-HSA-8858428
R-HSA-204005	COPII-mediated vesicle transport	1	68	0.00609647	0.187723	0.187723	10	16	0.00134646	P53634	R-HSA-5694439;R-HSA-5694418;R-HSA-203973;R-HSA-5694417;R-HSA-5694446;R-HSA-5694527;R-HSA-204008;R-HSA-5694522;R-HSA-5694441;R-HSA-5694409
R-HSA-199992	trans-Golgi Network Vesicle Budding	1	74	0.00663439	0.202538	0.202538	4	19	0.00159892	P15586	R-HSA-432706;R-HSA-432707;R-HSA-432688;R-HSA-432712
R-HSA-3000178	ECM proteoglycans	1	76	0.0068137	0.207417	0.207417	1	23	0.00193554	P51884	R-HSA-2327886
R-HSA-70171	Glycolysis	1	78	0.00699301	0.212268	0.212268	1	24	0.00201969	P60174	R-HSA-70454
R-HSA-2980736	Peptide hormone metabolism	1	89	0.0079792	0.238436	0.238436	2	62	0.00521754	P07339	R-HSA-2022412;R-HSA-2022403
R-HSA-975138	TRAF6 mediated induction of NFkB and MAP kinases upon TLR7/8 or 9 activation	1	90	0.00806885	0.240773	0.240773	1	48	0.00403938	P08571	R-HSA-450358
R-HSA-1474290	Collagen formation	1	90	0.00806885	0.240773	0.240773	1	77	0.00647984	P07858	R-HSA-2213200
R-HSA-975155	MyD88 dependent cascade initiated on endosome	1	91	0.00815851	0.243102	0.243102	1	63	0.00530169	P08571	R-HSA-450358
R-HSA-168181	Toll Like Receptor 7/8 (TLR7/8) Cascade	1	91	0.00815851	0.243102	0.243102	1	64	0.00538585	P08571	R-HSA-450358
R-HSA-168138	Toll Like Receptor 9 (TLR9) Cascade	1	95	0.00851712	0.252352	0.252352	1	67	0.00563831	P08571	R-HSA-450358
R-HSA-168188	Toll Like Receptor TLR6:TLR2 Cascade	1	96	0.00860678	0.254647	0.254647	18	66	0.00555415	P08571	R-HSA-166082;R-HSA-2201316;R-HSA-166119;R-HSA-166091;R-HSA-2201322;R-HSA-166286;R-HSA-937059;R-HSA-166284;R-HSA-2559464;R-HSA-937022;R-HSA-2559414;R-HSA-168950;R-HSA-2262775;R-HSA-166362;R-HSA-937079;R-HSA-166363;R-HSA-166072;R-HSA-2262777
R-HSA-166058	MyD88:MAL(TIRAP) cascade initiated on plasma membrane	1	96	0.00860678	0.254647	0.254647	16	64	0.00538585	P08571	R-HSA-166082;R-HSA-2201316;R-HSA-166119;R-HSA-166091;R-HSA-2201322;R-HSA-166286;R-HSA-937059;R-HSA-166284;R-HSA-937022;R-HSA-2559414;R-HSA-2262775;R-HSA-166362;R-HSA-937079;R-HSA-166363;R-HSA-166072;R-HSA-2262777
R-HSA-166166	MyD88-independent TLR4 cascade	1	97	0.00869643	0.256935	0.256935	21	60	0.00504923	P08571	R-HSA-936941;R-HSA-2562564;R-HSA-2569057;R-HSA-166245;R-HSA-5362486;R-HSA-2562541;R-HSA-937029;R-HSA-450358;R-HSA-168915;R-HSA-5362500;R-HSA-936952;R-HSA-2559568;R-HSA-936985;R-HSA-2213017;R-HSA-936951;R-HSA-2201338;R-HSA-168921;R-HSA-166271;R-HSA-166175;R-HSA-937075;R-HSA-936947
R-HSA-937061	TRIF(TICAM1)-mediated TLR4 signaling	1	97	0.00869643	0.256935	0.256935	19	58	0.00488092	P08571	R-HSA-936941;R-HSA-2562564;R-HSA-2569057;R-HSA-166245;R-HSA-5362486;R-HSA-2562541;R-HSA-937029;R-HSA-450358;R-HSA-168915;R-HSA-5362500;R-HSA-936952;R-HSA-936985;R-HSA-2213017;R-HSA-936951;R-HSA-2201338;R-HSA-168921;R-HSA-166271;R-HSA-937075;R-HSA-936947
R-HSA-70326	Glucose metabolism	1	98	0.00878609	0.259217	0.259217	2	49	0.00412354	P60174	R-HSA-70481;R-HSA-70454
R-HSA-181438	Toll Like Receptor 2 (TLR2) Cascade	1	99	0.00887574	0.261491	0.261491	20	68	0.00572246	P08571	R-HSA-166082;R-HSA-2201316;R-HSA-166119;R-HSA-166091;R-HSA-2201322;R-HSA-2559468;R-HSA-166286;R-HSA-937059;R-HSA-166284;R-HSA-2559464;R-HSA-937022;R-HSA-2559414;R-HSA-168950;R-HSA-2262775;R-HSA-168951;R-HSA-166362;R-HSA-937079;R-HSA-166363;R-HSA-166072;R-HSA-2262777
R-HSA-168179	Toll Like Receptor TLR1:TLR2 Cascade	1	99	0.00887574	0.261491	0.261491	18	66	0.00555415	P08571	R-HSA-166082;R-HSA-2201316;R-HSA-166119;R-HSA-166091;R-HSA-2201322;R-HSA-2559468;R-HSA-166286;R-HSA-937059;R-HSA-166284;R-HSA-937022;R-HSA-2559414;R-HSA-2262775;R-HSA-168951;R-HSA-166362;R-HSA-937079;R-HSA-166363;R-HSA-166072;R-HSA-2262777
R-HSA-9006936	Signaling by TGF-beta family members	1	102	0.0091447	0.268275	0.268275	1	107	0.00900446	Q12841	R-HSA-201810
R-HSA-211945	Phase I - Functionalization of compounds	1	105	0.00941366	0.274998	0.274998	1	97	0.00816292	P00352	R-HSA-71691
R-HSA-6785807	Interleukin-4 and Interleukin-13 signaling	1	111	0.00995159	0.288264	0.288264	1	46	0.00387108	P19320	R-HSA-6788346
R-HSA-9018519	Estrogen-dependent gene expression	1	120	0.0107585	0.307724	0.307724	1	64	0.00538585	P07339	R-HSA-9023846
R-HSA-196849	Metabolism of water-soluble vitamins and cofactors	1	126	0.0112964	0.320408	0.320408	2	134	0.0112766	P34896	R-HSA-200651;R-HSA-200735
R-HSA-114608	Platelet degranulation	1	128	0.0114757	0.324586	0.324586	1	11	0.000926	P01011	R-HSA-481007
R-HSA-166016	Toll Like Receptor 4 (TLR4) Cascade	1	129	0.0115654	0.326666	0.326666	43	95	0.00799461	P08571	R-HSA-166082;R-HSA-2201316;R-HSA-2569057;R-HSA-166091;R-HSA-2562541;R-HSA-2201322;R-HSA-937029;R-HSA-166286;R-HSA-166284;R-HSA-2559414;R-HSA-168915;R-HSA-166038;R-HSA-2262775;R-HSA-5362500;R-HSA-936985;R-HSA-166362;R-HSA-166363;R-HSA-166168;R-HSA-166041;R-HSA-2262777;R-HSA-2201338;R-HSA-168921;R-HSA-166175;R-HSA-936941;R-HSA-2562564;R-HSA-166119;R-HSA-166245;R-HSA-5362486;R-HSA-2559439;R-HSA-2201…
R-HSA-76005	Response to elevated platelet cytosolic Ca2+	1	133	0.011924	0.334922	0.334922	1	14	0.00117815	P01011	R-HSA-481007
R-HSA-1236974	ER-Phagosome pathway	1	153	0.0137171	0.374753	0.374753	1	10	0.000842	P08571	R-HSA-8863895
R-HSA-199977	ER to Golgi Anterograde Transport	1	155	0.0138964	0.378606	0.378606	11	39	0.003282	P53634	R-HSA-5694439;R-HSA-5694418;R-HSA-203973;R-HSA-5694417;R-HSA-5694446;R-HSA-5694527;R-HSA-5694428;R-HSA-204008;R-HSA-5694522;R-HSA-5694441;R-HSA-5694409
R-HSA-1236975	Antigen processing-Cross presentation	1	169	0.0151515	0.404941	0.404941	1	22	0.00185138	P08571	R-HSA-8863895
R-HSA-877300	Interferon gamma signaling	1	172	0.0154205	0.410441	0.410441	1	15	0.00126231	P19320	R-HSA-1031716
R-HSA-109581	Apoptosis	1	178	0.0159584	0.421295	0.421295	1	139	0.0116974	P08571	R-HSA-2562564
R-HSA-5357801	Programmed Cell Death	1	183	0.0164067	0.430191	0.430191	1	152	0.0127914	P08571	R-HSA-2562564
R-HSA-196854	Metabolism of vitamins and cofactors	1	192	0.0172136	0.44587	0.44587	2	185	0.0155685	P34896	R-HSA-200651;R-HSA-200735
R-HSA-8939211	ESR-mediated signaling	1	195	0.0174825	0.451003	0.451003	1	107	0.00900446	P07339	R-HSA-9023846
R-HSA-76002	Platelet activation, signaling and aggregation	1	262	0.0234893	0.554326	0.554326	1	114	0.00959354	P01011	R-HSA-481007
R-HSA-199991	Membrane Trafficking	2	635	0.0569302	0.583953	0.583953	15	218	0.0183455	P15586;P53634	R-HSA-432706;R-HSA-5694418;R-HSA-432707;R-HSA-203973;R-HSA-5694417;R-HSA-5694527;R-HSA-5694428;R-HSA-204008;R-HSA-5694522;R-HSA-432712;R-HSA-5694439;R-HSA-432688;R-HSA-5694446;R-HSA-5694441;R-HSA-5694409
R-HSA-913531	Interferon Signaling	1	289	0.02591	0.590391	0.590391	1	66	0.00555415	P19320	R-HSA-1031716
R-HSA-71291	Metabolism of amino acids and derivatives	1	374	0.0335306	0.686386	0.686386	1	245	0.0206177	P34896	R-HSA-71249
R-HSA-983169	Class I MHC mediated antigen processing & presentation	1	441	0.0395374	0.746291	0.746291	1	47	0.00395523	P08571	R-HSA-8863895
R-HSA-449147	Signaling by Interleukins	1	639	0.0572889	0.865453	0.865453	1	551	0.0463688	P19320	R-HSA-6788346
R-HSA-1280215	Cytokine Signaling in Immune system	1	953	0.0854402	0.952003	0.952003	2	699	0.0588235	P19320	R-HSA-1031716;R-HSA-6788346
R-HSA-162582	Signal Transduction	3	2768	0.248162	0.995496	0.995496	3	2216	0.186485	Q12841;P07339;P00352	R-HSA-201810;R-HSA-5362522;R-HSA-9023846
