# Supplementary material for: Urinary proteomics links keratan sulfate degradation and lysosomal enzymes to early type 1 diabetes
Source: PLoS One. 2020 May 26;15(5):e0233639. doi: 10.1371/journal.pone.0233639 (PMC7250451; doi:10.1371/journal.pone.0233639)
Supplement: S6 Table — (XLSX) [file pone.0233639.s006.xlsx]

## Sheet: S6
Supplemental Table S6. Fold changes of the 34 signature proteins reported by other similarly designed published studies. The table is colour-coded according to the level of statistical significance: 1) defined as a signature protein (red); 2) P < 0.05, but not signifiant after Benjamini-Hochberg adjustment (purple); 3) excretion was not different between groups (P > 0.05, no colour); and 4) not d…
Gene names	UniProt ID	Van et al., 2020	Suh et al., 2015	Singh et al., 2017	Magagnotti et al., 2019	Number of Signature Proteins
CPQ	Q9Y646	2.32704	1.63232	1.50302	1.55617	3
CTSB	P07858	2.153	1.72208	1.50838	1.82833	3
GNS	P15586	1.973	1.2787	1.61662	2.21833	3
ASAH1	Q13510	1.57634	1.45288	1.35745	ND	2
CTSC	P53634	2.51697	1.72359	1.61056	ND	2
FUCA1	P04066	1.89457	1.89484	1.22168	ND	2
HEXB	P07686	2.00011	1.43815	1.31428	ND	2
LRG1	P02750	4.57843	1.90015	2.83692	ND	2
NAGA	P17050	3.00284	2.12854	1.75227	ND	2
VCAM1	P19320	2.48911	1.63125	1.2625	ND	2
CD14	P08571	2.32559	1.22013	1.90788	ND	1
CTSA	P10619	2.05734	0.985511	1.24163	ND	1
CTSD	P07339	1.81806	1.28449	1.70924	ND	1
CTSH	P09668	1.97085	a	1.34916	ND	1
GALNS	P34059	2.26277	ND	1.27051	ND	1
GLB1	P16278	2.00145	1.18819	1.13402	2.42667	1
HEXA	P06865	1.64309	1.16088	1.21718	ND	1
IGKV3-11	P04433	2.0264	1.38065	ND	ND	1
LUM	P51884	2.15658	0.972997	1.4382	ND	1
MAN2B1	O00754	3.6462	5.09451	ND	ND	1
RNASET2	O00584	1.90807	1.20762	1.17842	ND	1
ACY1	Q03154	0.435771	0.932764	0.95629	ND	0
ALDH1A1	P00352	0.578715	0.805033	1.00709	ND	0
ARSB	P15848	1.84649	1.58926	1.05051	ND	0
FSTL1	Q12841	0.545935	0.897112	ND	ND	0
GGH	Q92820	2.20758	1.10904	1.11595	ND	0
IGKV1-17	P01610;P80362	2.17881	ND	ND	ND	0
IGKV2D-28	P01617	2.26227	ND	1.32609	ND	0
MAN2B2	Q9Y2E5	2.32351	1.3695	1.10312	ND	0
NUCB1	Q02818	0.59667	0.895385	0.894194	ND	0
SERPINA3	P01011	1.93938	1.30191	1.09779	ND	0
SHMT1	P34896	0.476988	0.994444	ND	ND	0
TIMP2	P16035	0.52196	0.762363	ND	ND	0
TPI1	P60174	0.528093	0.844414	1.03469	ND	0
