# Supplementary material for: Urinary proteomics links keratan sulfate degradation and lysosomal enzymes to early type 1 diabetes
Source: PLoS One. 2020 May 26;15(5):e0233639. doi: 10.1371/journal.pone.0233639 (PMC7250451; doi:10.1371/journal.pone.0233639)
Supplement: S7 Table — (XLSX) [file pone.0233639.s007.xlsx]

## Sheet: S7
Supplemental Table S7. Fold changes (FC) of the 34 signature proteins as reported by Nephroseq transcriptomic datasets comparing renal expression in individuals with varying kidney diseases to living or deceased donors. The number of studies whose reported FC accords with the average FC is shown as a fraction over the total studies with significantly altered expression (e.g., |FC| > 2; P < 0.05) …
Gene names	UniProt ID	Van et al., 2020	All		CKD		DN		FSGS		Lupus
		FC	FC	Fraction of Studies	FC	Dataset Name(s)	FC	Dataset Name(s)	FC	Dataset Name(s)	FC	Dataset Name(s)
ACY1	Q03154	0.435771	0.228117	12 out of 13	< 0.1	Nakagawa CKD Kidney (Validation Set)	0.203768	Ju CKD Glom	0.319303	Ju CKD Glom	0.214939	Berthier Lupus Glom; Ju CKD Glom
ALDH1A1	P00352	0.578715	1.95251	2 out of 3	4.83998	Nakagawa CKD Kidney (Discovery Set)	4.71743	Woroniecka Diabetes TubInt	--		--
ARSB*	P15848	1.84649	3.11666	1 out of 1	--		--		--		3.11666	ERCB Lupus Glom
ASAH1*	Q13510	1.57634	0.718719	1 out of 2	0.17776	Nakagawa CKD Kidney (Discovery Set)	--		--		--
CD14	P08571	2.32559	3.76469	14 out of 17	0.179369	Nakagawa CKD Kidney (Validation Set)	7.35895	Ju CKD Glom; Woroniecka Diabetes TubInt	3.63259	Ju CKD Glom	8.3861	Berthier Lupus Glom; Berthier Lupus TubInt; ERCB Lupus Glom; Ju CKD Glom; Peterson Lupus Glom
CPQ	Q9Y646	2.32704	--	--	--		--		--		--
CTSA*	P10619	2.05734	0.23965	1 out of 2	0.23965	Nakagawa CKD Kidney (Discovery and Validation Sets)	--		--		--
CTSB*	P07858	2.153	0.275935	2 out of 5	0.00461485	Nakagawa CKD Kidney (Discovery and Validation Sets)	3.63511	Ju CKD Glom; Woroniecka Diabetes TubInt	--		5.19816	Peterson Lupus Glom
CTSC*	P53634	2.51697	9.53412	10 out of 10	5.06303	Nakagawa CKD Kidney (Discovery and Validation Sets)	4.12673	Ju CKD Glom	48.2013	Hodgin FSGS Glom; Ju CKD Glom	5.27803	ERCB Lupus Glom; Ju CKD Glom; Peterson Lupus Glom
CTSD*	P07339	1.81806	0.628725	2 out of 4	0.0769465	Nakagawa CKD Kidney (Validation Set)	2.82843	ERCB Nephrotic Syndrome TubInt; Woroniecka Diabetes TubInt	--		0.240482	Berthier Lupus Glom
CTSH*	P09668	1.97085	1.99815	2 out of 3	3.01676	Nakagawa CKD Kidney (Discovery Set)	--		--		9.44139	Peterson Lupus Glom
FSTL1	Q12841	0.545935	3.21615	8 out of 9	4.86015	Nakagawa CKD Kidney (Validation Set)	2.83746	ERCB Nephrotic Syndrome TubInt; Ju CKD TubInt; Schmid Diabetes TubInt; Woroniecka Diabetes Glom; Woroniecka Diabetes TubInt	3.14487	ERCB Nephrotic Syndrome TubInt	3.61877	Berthier Lupus TubInt; ERCB Lupus TubInt
FUCA1*	P04066	1.89457	4.31691	1 out of 1	4.31691	Nakagawa CKD Kidney (Discovery Set)	--		--		--
GALNS*	P34059	2.26277	0.0909363	1 out of 1	0.0909363	Nakagawa CKD Kidney (Validation Set)	--		--		--
GGH	Q92820	2.20758	0.450391	10 out of 12	--		0.339151	Ju CKD Glom	0.302708	Ju CKD Glom	0.986233	Ju CKD Glom; Peterson Lupus Glom
GLB1*	P16278	2.00145	4.9864	2 out of 2	4.9864	Nakagawa CKD Kidney (Discovery and Validation Sets)	--		--		--
GNS*	P15586	1.973	--	--	--		--		--		--
HEXA*	P06865	1.64309	0.618138	1 out of 2	0.618138	Nakagawa CKD Kidney (Discovery and Validation Sets)	--		--		--
HEXB*	P07686	2.00011	3.14705	6 out of 6	3.4011	Nakagawa CKD Kidney (Discovery Set)	2.99592	ERCB Nephrotic Syndrome TubInt; Woroniecka Diabetes TubInt	--		3.43188	Berthier Lupus TubInt
IGKV1-17	P01610;P80362	2.17881	>100*	2 out of 2	--		>100*	ERCB Nephrotic Syndrome TubInt	>100*	ERCB Nephrotic Syndrome TubInt	--
IGKV2D-28	P01617	2.26227	>100*	7 out of 7	--		>100*	ERCB Nephrotic Syndrome TubInt	>100*	ERCB Nephrotic Syndrome TubInt	>100*	ERCB Lupus TubInt
IGKV3-11	P04433	2.0264	>100*	6 out of 6	--		>100*	ERCB Nephrotic Syndrome TubInt	>100*	ERCB Nephrotic Syndrome TubInt	>100*	ERCB Lupus TubInt
LRG1	P02750	4.57843	24.5219	3 out of 3	4.01667	Nakagawa CKD Kidney (Discovery Set)	32.7177	ERCB Nephrotic Syndrome TubInt	>100*	ERCB Nephrotic Syndrome TubInt	--
LUM	P51884	2.15658	6.17883	17 out of 18	2.83235	Nakagawa CKD Kidney (Discovery Set)	14.2577	ERCB Nephrotic Syndrome TubInt; Ju CKD Glom; Ju CKD TubInt; Schmid Diabetes TubInt; Woroniecka Diabetes Glom; Woroniecka Diabetes TubInt	6.19742	ERCB Nephrotic Syndrome TubInt; Hodgin FSGS Glom; Ju CKD TubInt	7.46426	Berthier Lupus TubInt; ERCB Lupus TubInt; Ju CKD TubInt; Peterson Lupus Glom
MAN2B1*	O00754	3.6462	2.65503	10 out of 11	0.660669	Nakagawa CKD Kidney (Discovery and Validation Sets)	3.38229	Ju CKD Glom; Woroniecka Diabetes Glom	--		4.19014	Berthier Lupus Glom; ERCB Lupus Glom; Ju CKD Glom
MAN2B2	Q9Y2E5	2.32351	0.220676	2 out of 2	0.220676	Nakagawa CKD Kidney (Discovery and Validation Sets)	--		--		--
NAGA*	P17050	3.00284	3.7399	1 out of 1	0.660669	Nakagawa CKD Kidney (Discovery and Validation Sets)	--		--		--
NUCB1	Q02818	0.59667	0.408738	3 out of 4	0.595016	Nakagawa CKD Kidney (Discovery and Validation Sets)	0.343885	Ju CKD Glom	--		0.229251	Berthier Lupus Glom
RNASET2	O00584	1.90807	1.45397	4 out of 6	0.213899	Nakagawa CKD Kidney (Discovery and Validation Sets)	4.15832	Schmid Diabetes TubInt; Woroniecka Diabetes TubInt	--		3.45575	Berthier Lupus Glom; ERCB Lupus TubInt
SERPINA3	P01011	1.93938	4.91435	8 out of 11	0.217638	Nakagawa CKD Kidney (Discovery and Validation Sets)	15.9972	Ju CKD Glom; Ju CKD TubInt; Woroniecka Diabetes Glom; Woroniecka Diabetes TubInt	3.40581	Ju CKD TubInt	--
SHMT1	P34896	0.476988	0.191821	12 out of 12	0.0424821	Nakagawa CKD Kidney (Discovery and Validation Sets)	0.275285	Ju CKD Glom	0.305025	Ju CKD Glom	0.259175	Berthier Lupus Glom; Ju CKD Glom
TIMP2	P16035	0.52196	1.99308	2 out of 3	5.13192	Nakagawa CKD Kidney (Discovery and Validation Sets)	0.300617	Woroniecka Diabetes Glom	--		--
TPI1	P60174	0.528093	0.49827	1 out of 2	0.49827	Nakagawa CKD Kidney (Discovery and Validation Sets)	--		--		--
VCAM1	P19320	2.48911	5.10054	20 out of 20	29.8778	Nakagawa CKD Kidney (Discovery and Validation Sets)	5.30462	ERCB Nephrotic Syndrome TubInt; Ju CKD Glom; Ju CKD TubInt; Woroniecka Diabetes TubInt	5.05601	ERCB Nephrotic Syndrome TubInt; Hodgin FSGS Glom; Ju CKD Glom; Ju CKD TubInt	3.58817	Berthier Lupus TubInt; Ju CKD Glom; Ju CKD TubInt; Peterson Lupus Glom
